# Supplementary material for: 5-{[4-(Di­methyl­amino)­phen­yl]ethyn­yl}pyrimidine–1,2,3,5-tetra­fluoro-4,6-di­iodo­benzene (1/2)
Source: IUCrdata. 2022 Apr 12;7(Pt 4):x220380. doi: 10.1107/S2414314622003807 (PMC9462022; doi:10.1107/S2414314622003807)
Supplement: Supplementary file 1 [file x-07-x220380-sup1.cif]

##############################################################################
#                                                                            #
# This CIF contains the data for a data article accepted for                 #
# publication in IUCrData. It conforms to the requirements of                #
# Notes for Authors for IUCrData, and has been                               #
# peer reviewed under the auspices of IUCrData.                              #
#                                                                            #
# Full details of the Crystallographic Information File format               #
# are given in the paper "The Crystallographic Information File (CIF):       #
# a New Standard Archive File for Crystallography" by S. R. Hall, F. H.      #
# Allen and I. D. Brown [Acta Cryst. (1991), A47, 655-685].                  #
#                                                                            #
# The current version of the core CIF dictionary is obtainable from          #
# ftp://ftp.iucr.org/pub/cif_core.dic.                                       #
#                                                                            #
# Software is freely available for graphical display of the structure(s)     #
# in this CIF. For information consult the CIF software page                 #
# http://www.iucr.org/resources/cif/software.                                #
#                                                                            #
# This file may be used for bona fide research purposes within the           #
# scientific community so long as proper attribution is given to the data    # 
# article from which it was obtained.                                        #
#                                                                            #
##############################################################################
data_I
_audit_creation_method     'SHELXL-2018/3'
_journal_date_recd_electronic     2022-03-21
_journal_date_accepted     2022-04-06
_journal_name_full     'IUCrData'
_journal_year     2022
_journal_volume     7
_journal_issue      4
_journal_page_first     0
_journal_page_last     0
_journal_paper_category     HO
_journal_paper_doi     10.1107/S2414314622003807
_journal_coeditor_code     HB4404
_publ_contact_author_name     'Eric Bosch'
_publ_contact_author_address
;
Chemistry and Biochemistry Department
Missouri State University
901 S. National Avenue
Springfield MO 65897
USA
;
_publ_contact_author_email     'ericbosch@missouristate.edu'
_publ_section_title
;\
5-{[4-(Dimethylamino)phenyl]ethynyl}pyrimidine--1,2,3,5-tetrafluoro-4,6-\
diiodobenzene (1/2)
;
loop_
    _publ_author_name
    _publ_author_footnote
    _publ_author_address
    'Bosch, Eric' .
;
Chemistry and Biochemistry Department
Missouri State University
Springfield MO 65897
USA
;
    'Bowling, Nathan P.' .
;
Department of Chemistry
University of Wisconsin-Stevens Point
2101 Fourth Avenue,
Stevens Point, WI 54481,
USA
;
_publ_section_synopsis
;
In the title 1:2 co-crystal, C---I...N halogen bonds between one of the
1,2,3,5-tetrafluoro-4,6-diiodobenzene molecules and the
5-{[4-(dimethylamino)phenyl]ethynyl}pyrimidine molecule form [110] chains
while the second 1,2,3,5-tetrafluoro-4,6-diiodobenzene molecule resides in
[100] channels.
;
_chemical_name_systematic
;
5-{[4-(Dimethylamino)phenyl]ethynyl}pyrimidine
bis(1,2,3,5-tetrafluoro-4,6-diiodobenzene)
;
_chemical_name_common     ?
_chemical_formula_moiety     'C14 H13 N3, 2(C6 F4 I2)'
_chemical_formula_sum     'C26 H13 F8 I4 N3'
_chemical_formula_iupac     'C14 H13 N3, 2C6 F4 I2'
_chemical_formula_weight     1026.99
_chemical_melting_point     ?
_space_group_crystal_system     triclinic
_space_group_name_H-M_alt     'P -1'
_space_group_name_Hall     '-P 1'
loop_
    _space_group_symop_operation_xyz
    'x, y, z'
    '-x, -y, -z'
_cell_length_a     9.1574(5)
_cell_length_b     12.0339(6)
_cell_length_c     14.0667(7)
_cell_angle_alpha     91.9890(10)
_cell_angle_beta     96.9240(10)
_cell_angle_gamma     102.9960(10)
_cell_volume     1496.35(13)
_cell_formula_units_Z     2
_cell_measurement_reflns_used     9920
_cell_measurement_theta_min     2.30
_cell_measurement_theta_max     27.09
_cell_measurement_temperature     100(2)
_exptl_crystal_description     'irregular cut block'
_exptl_crystal_colour     'colourless'
_exptl_crystal_size_max     0.515
_exptl_crystal_size_mid     0.281
_exptl_crystal_size_min     0.197
_exptl_crystal_density_diffrn     2.279
_exptl_crystal_density_meas     ?
_exptl_crystal_density_method     ?
_exptl_crystal_F_000     948
_exptl_absorpt_coefficient_mu     4.237
_exptl_absorpt_correction_type     multi-scan
_exptl_absorpt_process_details
;
(SADABS; Bruker, 2014)
;
_exptl_absorpt_correction_T_min     0.5179
_exptl_absorpt_correction_T_max     0.7455
_diffrn_ambient_temperature     100(2)
_diffrn_radiation_type     MoK\a
_diffrn_radiation_wavelength     0.71073
_diffrn_radiation_source     'fine-focus sealed tube'
_diffrn_radiation_monochromator     'graphite'
_diffrn_measurement_device_type     'Bruker APEXI CCD'
_diffrn_measurement_method     'phi and omega scans'
_diffrn_detector_area_resol_mean     8.3660
_diffrn_reflns_number     19410
_diffrn_reflns_av_R_equivalents     0.0227
_diffrn_reflns_av_unetI/netI     0.0235
_diffrn_reflns_theta_min     2.200
_diffrn_reflns_theta_max     27.100
_diffrn_reflns_theta_full     25.242
_diffrn_measured_fraction_theta_max     0.997
_diffrn_measured_fraction_theta_full     0.999
_diffrn_reflns_limit_h_min     -11
_diffrn_reflns_limit_h_max     11
_diffrn_reflns_limit_k_min     -15
_diffrn_reflns_limit_k_max     15
_diffrn_reflns_limit_l_min     -17
_diffrn_reflns_limit_l_max     18
_refine_special_details     ?
_reflns_number_total     6594
_reflns_number_gt     6107
_reflns_threshold_expression     'I > 2\s(I)'
_refine_ls_structure_factor_coef     Fsqd
_refine_ls_matrix_type     full
_refine_ls_R_factor_all     0.0229
_refine_ls_R_factor_gt     0.0202
_refine_ls_wR_factor_gt     0.0452
_refine_ls_wR_factor_ref     0.0463
_refine_ls_goodness_of_fit_ref     1.090
_refine_ls_restrained_S_all     1.090
_refine_ls_number_reflns     6594
_refine_ls_number_parameters     372
_refine_ls_number_restraints     0
_refine_ls_hydrogen_treatment     constr
_refine_ls_weighting_scheme     calc
_refine_ls_weighting_details
              'w=1/[\s^2^(Fo^2^)+(0.0204P)^2^+0.5553P] where P=(Fo^2^+2Fc^2^)/3'
_atom_sites_solution_hydrogens     geom
_atom_sites_solution_primary     dual
_atom_sites_solution_secondary     ?
_refine_ls_shift/su_max     0.002
_refine_ls_shift/su_mean     0.000
_refine_diff_density_max     0.686
_refine_diff_density_min     -0.557
_refine_ls_extinction_method     none
_refine_ls_extinction_coef     .
loop_
    _atom_type_symbol
    _atom_type_description
    _atom_type_scat_dispersion_real
    _atom_type_scat_dispersion_imag
    _atom_type_scat_source
    'C' 'C' 0.0033 0.0016
                         'International Tables Vol C Tables 4.2.6.8 and 6.1.1.4'
    'I' 'I' -0.4742 1.8119
                         'International Tables Vol C Tables 4.2.6.8 and 6.1.1.4'
    'F' 'F' 0.0171 0.0103
                         'International Tables Vol C Tables 4.2.6.8 and 6.1.1.4'
    'N' 'N' 0.0061 0.0033
                         'International Tables Vol C Tables 4.2.6.8 and 6.1.1.4'
    'H' 'H' 0.0000 0.0000
                         'International Tables Vol C Tables 4.2.6.8 and 6.1.1.4'
_computing_data_collection
;
SMART (Bruker, 2014)
;
_computing_cell_refinement
;
SMART (Bruker, 2014)
;
_computing_data_reduction
;
SAINT (Bruker, 2014)
;
_computing_structure_solution
;
<i>SHELXT2018/2</i> (Sheldrick, 2015a)
;
_computing_structure_refinement
;
<i>SHELXL2018/3</i> (Sheldrick, 2015b)
;
_computing_molecular_graphics
;
X-SEED (Barbour, 2020)
;
_computing_publication_material
;
X-SEED (Barbour, 2020)
;
loop_
    _atom_site_type_symbol
    _atom_site_label
    _atom_site_fract_x
    _atom_site_fract_y
    _atom_site_fract_z
    _atom_site_U_iso_or_equiv
    _atom_site_adp_type
    _atom_site_calc_flag
    _atom_site_occupancy
    _atom_site_disorder_assembly
    _atom_site_disorder_group
    I I1 0.49323(2) 0.32275(2) 0.93280(2) 0.02074(5) Uani d 1 . .
    F F1 0.21264(18) 0.11841(13) 0.85256(11) 0.0253(4) Uani d 1 . .
    N N1 0.6063(3) 0.52854(19) 0.84397(16) 0.0228(5) Uani d 1 . .
    C C1 0.5221(3) 0.5211(2) 0.75898(19) 0.0203(6) Uani d 1 . .
    H H1 0.442392 0.455214 0.742023 0.024 Uiso calc 1 . .
    I I2 0.02348(2) -0.12845(2) 0.89212(2) 0.01983(5) Uani d 1 . .
    F F2 0.23180(18) -0.14839(13) 1.08815(11) 0.0245(3) Uani d 1 . .
    N N2 0.7521(3) 0.70747(19) 0.80721(16) 0.0228(5) Uani d 1 . .
    C C2 0.7169(3) 0.6221(2) 0.8639(2) 0.0215(6) Uani d 1 . .
    H H2 0.776741 0.628608 0.924803 0.026 Uiso calc 1 . .
    I I3 1.23452(2) 0.97142(2) 0.34507(2) 0.02347(5) Uani d 1 . .
    F F3 0.47643(17) -0.00515(14) 1.18660(11) 0.0240(3) Uani d 1 . .
    N N3 -0.0078(3) 0.5104(2) 0.17456(18) 0.0288(6) Uani d 1 . .
    C C3 0.6668(3) 0.6985(2) 0.7221(2) 0.0229(6) Uani d 1 . .
    H H3 0.689419 0.757418 0.679287 0.027 Uiso calc 1 . .
    I I4 0.70571(2) 1.18190(2) 0.39166(2) 0.01903(5) Uani d 1 . .
    F F4 0.58522(17) 0.20184(14) 1.12306(11) 0.0256(4) Uani d 1 . .
    C C4 0.5460(3) 0.6057(2) 0.69404(19) 0.0176(5) Uani d 1 . .
    F F5 1.03550(16) 1.15246(12) 0.36927(11) 0.0219(3) Uani d 1 . .
    C C5 0.4513(3) 0.5954(2) 0.6039(2) 0.0203(6) Uani d 1 . .
    F F6 0.56017(17) 0.91354(14) 0.39466(14) 0.0306(4) Uani d 1 . .
    C C6 0.3687(3) 0.5801(2) 0.5296(2) 0.0199(5) Uani d 1 . .
    F F7 0.67827(19) 0.72914(14) 0.38368(16) 0.0402(5) Uani d 1 . .
    C C7 0.2714(3) 0.5631(2) 0.44040(19) 0.0192(5) Uani d 1 . .
    F F8 0.97066(19) 0.75248(14) 0.36268(14) 0.0338(4) Uani d 1 . .
    C C8 0.2961(3) 0.6402(2) 0.36941(19) 0.0200(5) Uani d 1 . .
    H H8 0.378242 0.705295 0.381043 0.024 Uiso calc 1 . .
    C C9 0.2039(3) 0.6246(2) 0.2823(2) 0.0203(6) Uani d 1 . .
    H H9 0.223836 0.678728 0.235226 0.024 Uiso calc 1 . .
    C C10 0.0812(3) 0.5295(2) 0.2628(2) 0.0202(5) Uani d 1 . .
    C C11 0.0557(3) 0.4526(2) 0.3355(2) 0.0236(6) Uani d 1 . .
    H H11 -0.027198 0.387958 0.324617 0.028 Uiso calc 1 . .
    C C12 0.1480(3) 0.4689(2) 0.4219(2) 0.0239(6) Uani d 1 . .
    H H12 0.127870 0.415619 0.469581 0.029 Uiso calc 1 . .
    C C13 0.0052(4) 0.6021(3) 0.1095(2) 0.0473(10) Uani d 1 . .
    H H13A -0.025722 0.666905 0.138573 0.071 Uiso calc 1 . .
    H H13B -0.060174 0.575019 0.048978 0.071 Uiso calc 1 . .
    H H13C 0.110369 0.626297 0.097130 0.071 Uiso calc 1 . .
    C C14 -0.1542(3) 0.4298(3) 0.1657(3) 0.0378(8) Uani d 1 . .
    H H14A -0.139652 0.353862 0.180913 0.057 Uiso calc 1 . .
    H H14B -0.204986 0.426549 0.099927 0.057 Uiso calc 1 . .
    H H14C -0.216383 0.454809 0.210428 0.057 Uiso calc 1 . .
    C C15 0.4006(3) 0.1649(2) 0.98576(19) 0.0193(5) Uani d 1 . .
    C C16 0.2772(3) 0.0880(2) 0.93589(18) 0.0179(5) Uani d 1 . .
    C C17 0.2162(3) -0.0179(2) 0.96755(18) 0.0174(5) Uani d 1 . .
    C C18 0.2848(3) -0.0463(2) 1.05331(19) 0.0186(5) Uani d 1 . .
    C C19 0.4083(3) 0.0263(2) 1.10472(18) 0.0176(5) Uani d 1 . .
    C C20 0.4647(3) 0.1320(2) 1.07115(19) 0.0188(5) Uani d 1 . .
    C C21 1.0096(3) 0.9535(2) 0.36423(18) 0.0171(5) Uani d 1 . .
    C C22 0.9461(3) 1.0476(2) 0.37107(18) 0.0162(5) Uani d 1 . .
    C C23 0.7959(3) 1.0382(2) 0.38056(18) 0.0167(5) Uani d 1 . .
    C C24 0.7064(3) 0.9287(2) 0.3845(2) 0.0201(6) Uani d 1 . .
    C C25 0.7661(3) 0.8338(2) 0.3796(2) 0.0246(6) Uani d 1 . .
    C C26 0.9165(3) 0.8463(2) 0.3691(2) 0.0207(6) Uani d 1 . .
loop_
    _atom_site_aniso_label
    _atom_site_aniso_U_11
    _atom_site_aniso_U_22
    _atom_site_aniso_U_33
    _atom_site_aniso_U_12
    _atom_site_aniso_U_13
    _atom_site_aniso_U_23
    I1 0.02265(9) 0.01765(9) 0.01957(9) -0.00020(7) 0.00227(7) 0.00274(7)
    F1 0.0277(9) 0.0261(9) 0.0181(8) 0.0016(7) -0.0051(7) 0.0070(7)
    N1 0.0279(13) 0.0181(11) 0.0208(12) 0.0025(10) 0.0016(10) 0.0021(9)
    C1 0.0222(14) 0.0143(12) 0.0224(14) 0.0011(10) 0.0016(11) -0.0002(10)
    I2 0.01730(9) 0.02003(9) 0.01945(9) 0.00009(7) 0.00027(7) -0.00083(7)
    F2 0.0278(9) 0.0195(8) 0.0241(8) -0.0002(6) 0.0041(7) 0.0074(6)
    N2 0.0216(12) 0.0219(12) 0.0209(12) -0.0008(9) -0.0009(10) -0.0006(10)
    C2 0.0225(14) 0.0240(14) 0.0178(13) 0.0069(11) 0.0000(11) -0.0014(11)
    I3 0.01585(9) 0.02765(10) 0.03083(10) 0.00845(7) 0.00992(7) 0.00949(8)
    F3 0.0245(8) 0.0328(9) 0.0135(7) 0.0048(7) -0.0003(6) 0.0060(7)
    N3 0.0262(13) 0.0250(13) 0.0287(13) -0.0008(10) -0.0095(11) 0.0027(11)
    C3 0.0248(14) 0.0195(13) 0.0227(14) 0.0020(11) 0.0021(11) 0.0031(11)
    I4 0.02028(9) 0.01707(9) 0.02182(9) 0.00801(7) 0.00392(7) 0.00142(7)
    F4 0.0234(8) 0.0289(9) 0.0181(8) -0.0044(7) -0.0027(7) -0.0003(7)
    C4 0.0180(13) 0.0159(12) 0.0190(13) 0.0052(10) 0.0018(10) -0.0016(10)
    F5 0.0188(8) 0.0159(7) 0.0305(9) 0.0005(6) 0.0071(7) 0.0045(6)
    C5 0.0225(14) 0.0145(12) 0.0236(14) 0.0043(10) 0.0027(11) -0.0004(11)
    F6 0.0127(8) 0.0240(9) 0.0551(12) 0.0025(6) 0.0081(8) 0.0028(8)
    C6 0.0207(13) 0.0178(13) 0.0222(14) 0.0080(10) 0.0021(11) -0.0034(11)
    F7 0.0230(9) 0.0150(8) 0.0807(15) -0.0028(7) 0.0133(9) 0.0034(9)
    C7 0.0176(13) 0.0199(13) 0.0211(13) 0.0081(10) 0.0004(11) -0.0032(11)
    F8 0.0280(9) 0.0184(8) 0.0603(12) 0.0122(7) 0.0135(9) 0.0039(8)
    C8 0.0162(13) 0.0177(13) 0.0238(14) 0.0012(10) 0.0009(11) -0.0037(11)
    C9 0.0195(13) 0.0187(13) 0.0222(14) 0.0026(10) 0.0034(11) 0.0019(11)
    C10 0.0182(13) 0.0196(13) 0.0225(14) 0.0064(10) -0.0023(11) -0.0016(11)
    C11 0.0206(14) 0.0186(13) 0.0270(15) -0.0023(11) -0.0020(12) 0.0013(11)
    C12 0.0274(15) 0.0175(13) 0.0259(15) 0.0032(11) 0.0023(12) 0.0031(11)
    C13 0.057(2) 0.041(2) 0.0320(18) -0.0005(17) -0.0209(17) 0.0090(16)
    C14 0.0239(16) 0.0400(19) 0.0421(19) 0.0014(14) -0.0120(14) -0.0023(15)
    C15 0.0206(13) 0.0180(13) 0.0188(13) 0.0020(10) 0.0052(11) 0.0017(10)
    C16 0.0189(13) 0.0228(13) 0.0127(12) 0.0072(11) 0.0004(10) 0.0006(10)
    C17 0.0147(12) 0.0193(13) 0.0167(13) 0.0014(10) 0.0017(10) -0.0020(10)
    C18 0.0191(13) 0.0188(13) 0.0181(13) 0.0026(10) 0.0064(10) 0.0026(10)
    C19 0.0173(13) 0.0235(14) 0.0125(12) 0.0051(10) 0.0026(10) 0.0021(10)
    C20 0.0166(13) 0.0218(13) 0.0158(13) 0.0001(10) 0.0017(10) -0.0018(10)
    C21 0.0126(12) 0.0230(13) 0.0168(13) 0.0052(10) 0.0041(10) 0.0036(10)
    C22 0.0166(12) 0.0167(12) 0.0147(12) 0.0022(10) 0.0020(10) 0.0017(10)
    C23 0.0166(12) 0.0166(12) 0.0184(13) 0.0061(10) 0.0034(10) 0.0003(10)
    C24 0.0123(12) 0.0212(13) 0.0264(14) 0.0025(10) 0.0038(11) 0.0014(11)
    C25 0.0205(14) 0.0151(13) 0.0370(17) 0.0007(11) 0.0053(12) 0.0018(12)
    C26 0.0233(14) 0.0149(13) 0.0256(14) 0.0068(11) 0.0052(11) 0.0031(11)
_geom_special_details
;
 All esds (except the esd in the dihedral angle between two l.s. planes)
 are estimated using the full covariance matrix.  The cell esds are taken
 into account individually in the estimation of esds in distances, angles
 and torsion angles; correlations between esds in cell parameters are only
 used when they are defined by crystal symmetry.  An approximate (isotropic)
 treatment of cell esds is used for estimating esds involving l.s. planes.
;
loop_
    _geom_bond_atom_site_label_1
    _geom_bond_atom_site_label_2
    _geom_bond_site_symmetry_2
    _geom_bond_distance
    _geom_bond_publ_flag
    I1 C15 . 2.099(3) ?
    F1 C16 . 1.348(3) ?
    N1 C2 . 1.330(3) ?
    N1 C1 . 1.331(3) ?
    C1 C4 . 1.390(4) ?
    C1 H1 . 0.9500 ?
    I2 C17 . 2.099(2) ?
    F2 C18 . 1.347(3) ?
    N2 C2 . 1.328(3) ?
    N2 C3 . 1.335(4) ?
    C2 H2 . 0.9500 ?
    I3 C21 . 2.074(2) ?
    F3 C19 . 1.350(3) ?
    N3 C10 . 1.382(3) ?
    N3 C13 . 1.451(4) ?
    N3 C14 . 1.456(4) ?
    C3 C4 . 1.392(4) ?
    C3 H3 . 0.9500 ?
    I4 C23 . 2.086(2) ?
    F4 C20 . 1.343(3) ?
    C4 C5 . 1.432(4) ?
    F5 C22 . 1.344(3) ?
    C5 C6 . 1.196(4) ?
    F6 C24 . 1.336(3) ?
    C6 C7 . 1.428(4) ?
    F7 C25 . 1.341(3) ?
    C7 C8 . 1.391(4) ?
    C7 C12 . 1.401(4) ?
    F8 C26 . 1.336(3) ?
    C8 C9 . 1.382(4) ?
    C8 H8 . 0.9500 ?
    C9 C10 . 1.405(4) ?
    C9 H9 . 0.9500 ?
    C10 C11 . 1.408(4) ?
    C11 C12 . 1.375(4) ?
    C11 H11 . 0.9500 ?
    C12 H12 . 0.9500 ?
    C13 H13A . 0.9800 ?
    C13 H13B . 0.9800 ?
    C13 H13C . 0.9800 ?
    C14 H14A . 0.9800 ?
    C14 H14B . 0.9800 ?
    C14 H14C . 0.9800 ?
    C15 C20 . 1.382(4) ?
    C15 C16 . 1.386(4) ?
    C16 C17 . 1.383(4) ?
    C17 C18 . 1.382(4) ?
    C18 C19 . 1.371(4) ?
    C19 C20 . 1.383(4) ?
    C21 C26 . 1.387(4) ?
    C21 C22 . 1.389(4) ?
    C22 C23 . 1.378(4) ?
    C23 C24 . 1.394(4) ?
    C24 C25 . 1.376(4) ?
    C25 C26 . 1.377(4) ?
loop_
    _geom_angle_atom_site_label_1
    _geom_angle_atom_site_label_2
    _geom_angle_atom_site_label_3
    _geom_angle_site_symmetry_1
    _geom_angle_site_symmetry_3
    _geom_angle
    _geom_angle_publ_flag
    C2 N1 C1 . . 116.2(2) ?
    N1 C1 C4 . . 122.7(2) ?
    N1 C1 H1 . . 118.7 ?
    C4 C1 H1 . . 118.7 ?
    C2 N2 C3 . . 116.5(2) ?
    N2 C2 N1 . . 126.5(3) ?
    N2 C2 H2 . . 116.7 ?
    N1 C2 H2 . . 116.7 ?
    C10 N3 C13 . . 118.6(2) ?
    C10 N3 C14 . . 118.7(3) ?
    C13 N3 C14 . . 116.1(3) ?
    N2 C3 C4 . . 122.2(3) ?
    N2 C3 H3 . . 118.9 ?
    C4 C3 H3 . . 118.9 ?
    C1 C4 C3 . . 115.8(2) ?
    C1 C4 C5 . . 121.1(2) ?
    C3 C4 C5 . . 123.1(2) ?
    C6 C5 C4 . . 176.0(3) ?
    C5 C6 C7 . . 179.2(3) ?
    C8 C7 C12 . . 117.9(2) ?
    C8 C7 C6 . . 120.9(2) ?
    C12 C7 C6 . . 121.2(3) ?
    C9 C8 C7 . . 121.6(2) ?
    C9 C8 H8 . . 119.2 ?
    C7 C8 H8 . . 119.2 ?
    C8 C9 C10 . . 120.7(3) ?
    C8 C9 H9 . . 119.6 ?
    C10 C9 H9 . . 119.6 ?
    N3 C10 C9 . . 121.2(3) ?
    N3 C10 C11 . . 121.4(2) ?
    C9 C10 C11 . . 117.4(2) ?
    C12 C11 C10 . . 121.5(2) ?
    C12 C11 H11 . . 119.3 ?
    C10 C11 H11 . . 119.3 ?
    C11 C12 C7 . . 120.9(3) ?
    C11 C12 H12 . . 119.6 ?
    C7 C12 H12 . . 119.6 ?
    N3 C13 H13A . . 109.5 ?
    N3 C13 H13B . . 109.5 ?
    H13A C13 H13B . . 109.5 ?
    N3 C13 H13C . . 109.5 ?
    H13A C13 H13C . . 109.5 ?
    H13B C13 H13C . . 109.5 ?
    N3 C14 H14A . . 109.5 ?
    N3 C14 H14B . . 109.5 ?
    H14A C14 H14B . . 109.5 ?
    N3 C14 H14C . . 109.5 ?
    H14A C14 H14C . . 109.5 ?
    H14B C14 H14C . . 109.5 ?
    C20 C15 C16 . . 117.2(2) ?
    C20 C15 I1 . . 120.76(19) ?
    C16 C15 I1 . . 122.0(2) ?
    F1 C16 C17 . . 118.4(2) ?
    F1 C16 C15 . . 118.2(2) ?
    C17 C16 C15 . . 123.4(2) ?
    C18 C17 C16 . . 116.9(2) ?
    C18 C17 I2 . . 121.17(19) ?
    C16 C17 I2 . . 121.86(19) ?
    F2 C18 C19 . . 118.1(2) ?
    F2 C18 C17 . . 120.1(2) ?
    C19 C18 C17 . . 121.8(2) ?
    F3 C19 C18 . . 120.7(2) ?
    F3 C19 C20 . . 119.9(2) ?
    C18 C19 C20 . . 119.4(2) ?
    F4 C20 C15 . . 120.5(2) ?
    F4 C20 C19 . . 118.3(2) ?
    C15 C20 C19 . . 121.2(2) ?
    C26 C21 C22 . . 117.7(2) ?
    C26 C21 I3 . . 120.75(19) ?
    C22 C21 I3 . . 121.58(19) ?
    F5 C22 C23 . . 118.5(2) ?
    F5 C22 C21 . . 118.6(2) ?
    C23 C22 C21 . . 122.9(2) ?
    C22 C23 C24 . . 117.4(2) ?
    C22 C23 I4 . . 121.67(19) ?
    C24 C23 I4 . . 120.92(19) ?
    F6 C24 C25 . . 118.3(2) ?
    F6 C24 C23 . . 120.6(2) ?
    C25 C24 C23 . . 121.2(2) ?
    F7 C25 C24 . . 120.3(2) ?
    F7 C25 C26 . . 119.8(2) ?
    C24 C25 C26 . . 119.8(2) ?
    F8 C26 C25 . . 118.5(2) ?
    F8 C26 C21 . . 120.5(2) ?
    C25 C26 C21 . . 121.0(2) ?
_shelx_space_group_comment
;
The symmetry employed for this shelxl refinement is uniquely defined
by the following loop, which should always be used as a source of
symmetry information in preference to the above space-group names.
They are only intended as comments.
;
_shelx_estimated_absorpt_T_min     ?
_shelx_estimated_absorpt_T_max     ?
_shelx_hkl_file
;
  -1   0   0   52.29    1.60
  -1   0   0   56.09    1.70
   1   0   0   55.29    1.40
  -2   0   0   30.10    1.80
  -2   0   0   30.00    1.90
   2   0   0   26.80    1.40
  -3   0   0  232.08    6.30
  -3   0   0  227.08    6.40
   3   0   0  226.28    6.40
   3   0   0  235.18    5.60
  -4   0   0 6070.19  113.49
  -4   0   0 6161.18  115.99
   4   0   0 6260.57  118.19
   4   0   0 6259.47  114.99
  -5   0   0   24.00    2.90
  -5   0   0   23.60    2.20
   5   0   0   23.20    2.70
   5   0   0   22.30    1.60
  -6   0   0   61.79    4.30
  -6   0   0   67.69    4.10
   6   0   0   62.99    3.10
   6   0   0   62.69    4.10
  -7   0   0    1.20    1.00
  -7   0   0    1.60    1.50
   7   0   0    1.30    1.30
  -8   0   0  183.38    8.10
  -8   0   0  182.48    8.90
   8   0   0  184.58    8.70
  -9   0   0    7.80    3.10
  -9   0   0   10.30    2.70
   9   0   0    9.60    2.80
 -10   0   0  116.29    8.30
  10   0   0  117.99    8.00
 -11   0   0  175.48   11.20
  11   0   0  161.68    9.90
  11  -1   0  236.18   12.20
 -11   1   0  235.98   12.60
  10  -1   0   70.99    6.30
 -10   1   0   76.89    6.80
   9  -1   0  274.07   11.60
  -9   1   0  272.57   12.10
  -9   1   0  272.27   10.70
   8  -1   0  220.98    9.60
  -8   1   0  232.58    9.20
  -8   1   0  239.08   10.20
   7  -1   0    5.20    1.80
   7  -1   0    4.00    1.00
  -7   1   0    6.70    1.90
  -7   1   0    7.10    2.10
   6  -1   0  246.48    8.90
   6  -1   0  258.27    6.90
  -6   1   0  275.17    9.40
  -6   1   0  258.67    8.70
   5  -1   0  210.68    7.50
   5  -1   0  222.58    5.90
  -5   1   0  231.88    7.60
  -5   1   0  228.58    7.80
   4  -1   0  284.27    6.70
   4  -1   0  281.87    8.20
   4  -1   0  283.57    8.20
  -4   1   0  281.97    8.20
   3  -1   0 1181.08   24.20
   3  -1   0 1222.08   22.60
   3  -1   0 1186.08   24.00
  -3   1   0 1185.98   24.00
   2  -1   0  894.11   18.10
   2  -1   0  908.41   17.80
  -2   1   0  902.01   16.90
  -2   1   0  879.71   17.80
   1  -1   0   17.50    1.00
   1  -1   0   15.70    0.90
  -1   1   0   17.00    0.80
   0  -1   0 1725.73   32.10
   0   1   0 1476.95   30.60
   0   1   0 1731.43   31.90
  -1  -1   0 1633.64   30.50
  -1  -1   0 1613.64   31.30
   1   1   0 1639.54   30.20
   1   1   0 1673.53   31.20
  -2  -1   0  936.21   18.40
  -2  -1   0  915.41   18.30
   2   1   0  921.31   17.90
   2   1   0  917.01   18.30
  -3  -1   0   16.10    1.50
  -3  -1   0   17.30    1.60
   3   1   0   16.20    1.50
   3   1   0   17.90    1.30
  -4  -1   0 2309.17   44.20
  -4  -1   0 2201.58   43.80
   4   1   0 2229.18   44.00
   4   1   0 2302.67   42.80
  -5  -1   0  633.74   15.60
  -5  -1   0  600.64   15.10
   5   1   0  627.84   14.00
   5   1   0  628.74   15.50
  -6  -1   0  245.08    8.40
  -6  -1   0  235.88    8.70
   6   1   0  224.28    7.00
   6   1   0  232.48    8.50
  -7  -1   0   70.59    4.90
  -7  -1   0   55.19    4.10
   7   1   0   59.59    4.50
  -8  -1   0  350.66   13.00
  -8  -1   0  353.26   12.10
   8   1   0  383.76   14.30
   8   1   0  359.06   12.80
  -9  -1   0   79.09    6.50
  -9  -1   0   87.29    5.90
   9   1   0   84.39    6.40
 -10  -1   0   14.40    4.00
  10   1   0   19.20    4.10
 -11  -1   0    5.50    3.30
  11   1   0    4.80    2.60
  11  -2   0  184.58   10.50
 -11   2   0  178.28   11.00
  10  -2   0  434.66   16.20
 -10   2   0  434.66   16.80
   9  -2   0   22.20    3.80
  -9   2   0   23.10    3.70
  -9   2   0   32.10    5.20
   8  -2   0   16.10    3.00
  -8   2   0   14.50    2.90
  -8   2   0    9.50    2.80
   7  -2   0  409.76   13.20
  -7   2   0  420.76   13.50
  -7   2   0  444.26   13.30
   6  -2   0  488.15   10.90
   6  -2   0  486.85   13.70
  -6   2   0  486.85   13.90
   5  -2   0   94.09    3.20
   5  -2   0   88.29    4.50
   5  -2   0   88.49    4.60
  -5   2   0   84.69    4.60
   4  -2   0  288.97    8.40
   4  -2   0  293.77    8.90
  -4   2   0  306.47    7.00
   3  -2   0   18.90    1.90
   3  -2   0   10.00    1.60
  -3   2   0    8.30    1.60
  -3   2   0    9.70    1.00
   2  -2   0  123.09    4.10
   2  -2   0  117.09    3.70
  -2   2   0  115.69    3.30
  -2   2   0  116.29    3.80
   1  -2   0   -2.00    0.60
   1  -2   0   -2.10    0.40
  -1   2   0   -0.40    0.50
  -1   2   0   -1.00    0.60
   0  -2   0  215.88    5.00
   0  -2   0  216.18    5.30
   0   2   0  214.78    4.70
   0   2   0  214.88    5.00
  -1  -2   0 1748.63   32.80
  -1  -2   0 1808.02   33.30
   1   2   0 1776.42   33.00
   1   2   0 1702.43   32.50
  -2  -2   0  270.77    7.00
  -2  -2   0  272.67    6.80
   2   2   0  271.37    6.70
   2   2   0  265.37    6.60
  -3  -2   0  479.95   11.70
  -3  -2   0  489.25   11.50
   3   2   0  485.65   11.40
   3   2   0  500.35   11.20
  -4  -2   0  496.75   12.40
  -4  -2   0  501.55   12.50
   4   2   0  510.35   12.40
   4   2   0  486.15   11.70
  -5  -2   0 1811.32   36.80
  -5  -2   0 1760.12   36.60
   5   2   0 1802.42   36.70
   5   2   0 1767.92   35.40
  -6  -2   0  324.47   10.80
  -6  -2   0  353.36   10.80
   6   2   0  336.17   10.80
   6   2   0  339.97    9.60
  -7  -2   0   18.40    3.10
  -7  -2   0   21.60    3.20
   7   2   0   25.00    2.90
   7   2   0   27.10    3.80
  -8  -2   0  261.57   10.30
  -8  -2   0  275.97   11.30
   8   2   0  274.27   10.80
  -9  -2   0  492.65   15.60
  -9  -2   0  458.25   16.40
   9   2   0  482.95   16.30
 -10  -2   0   13.60    4.10
  10   2   0   17.00    3.70
  11  -3   0  152.78    9.60
 -11   3   0  148.69   10.00
  10  -3   0  235.58   11.30
 -10   3   0  223.18   11.50
   9  -3   0  121.19    7.50
  -9   3   0  123.89    8.00
  -9   3   0  118.09    6.90
   8  -3   0  415.96   14.10
  -8   3   0  434.56   14.70
  -8   3   0  436.46   14.20
   7  -3   0 1329.47   31.60
   7  -3   0 1438.26   32.00
  -7   3   0 1448.85   32.40
   6  -3   0  431.46    9.90
   6  -3   0  439.26   12.80
   6  -3   0  415.46   12.90
  -6   3   0  444.06   13.10
   5  -3   0  327.77   10.60
   5  -3   0  347.27   10.20
  -5   3   0  340.17    8.10
  -5   3   0  356.86   10.50
   4  -3   0   82.89    4.30
   4  -3   0   82.09    3.90
  -4   3   0   79.29    3.10
  -4   3   0   69.19    3.80
   3  -3   0 1848.12   37.60
   3  -3   0 1876.61   36.80
  -3   3   0 1963.50   37.30
  -3   3   0 1913.01   36.20
   2  -3   0  432.96    9.70
   2  -3   0  414.66   10.30
  -2   3   0  423.86    9.20
  -2   3   0  423.26    9.90
   1  -3   0 2878.71   53.39
   1  -3   0 2907.11   56.19
  -1   3   0 3018.10   55.29
  -1   3   0 2869.41   53.89
   0  -3   0   24.30    1.50
   0   3   0   24.00    1.60
   0   3   0   22.50    1.30
  -1  -3   0  658.93   13.50
  -1  -3   0  642.84   14.10
   1   3   0  627.44   12.90
   1   3   0  639.54   13.60
  -2  -3   0   90.99    3.50
  -2  -3   0   90.09    3.80
   2   3   0   91.89    3.50
   2   3   0   97.09    3.40
  -3  -3   0 3001.10   56.39
  -3  -3   0 2894.91   56.79
   3   3   0 2990.60   56.09
   3   3   0 3022.90   56.29
  -4  -3   0  436.06   11.40
  -4  -3   0  427.56   11.60
   4   3   0  419.16   10.90
   4   3   0  431.96   11.20
  -5  -3   0    1.00    1.00
  -5  -3   0    1.40    1.00
   5   3   0    3.20    1.20
   5   3   0    1.40    0.80
  -6  -3   0  305.97   10.20
  -6  -3   0  302.07   10.20
   6   3   0  289.57    9.10
   6   3   0  280.37    9.80
  -7  -3   0  728.73   19.10
  -7  -3   0  731.73   19.50
   7   3   0  695.93   17.50
   7   3   0  688.23   18.90
  -8  -3   0  230.48   10.10
  -8  -3   0  217.08    9.40
   8   3   0  210.08    8.10
   8   3   0  208.28    9.40
  -9  -3   0  201.28   10.20
  -9  -3   0  210.78    9.70
   9   3   0  203.48   10.00
 -10  -3   0   50.89    6.90
  10   3   0   40.00    5.90
  11  -4   0   18.80    4.40
 -11   4   0   21.20    4.70
  10  -4   0  252.47   11.80
 -10   4   0  269.87   12.70
   9  -4   0   18.90    3.80
  -9   4   0   20.60    3.90
  -9   4   0   25.40    4.20
   8  -4   0  207.58    9.40
   8  -4   0  239.18    9.90
  -8   4   0  221.88   10.00
   7  -4   0    2.40    1.40
   7  -4   0    3.20    1.70
  -7   4   0    2.80    1.60
   6  -4   0 1978.20   41.10
   6  -4   0 1992.00   42.10
  -6   4   0 2020.50   41.50
  -6   4   0 1874.91   37.40
   5  -4   0   19.30    2.40
   5  -4   0   21.30    3.00
  -5   4   0   21.90    1.70
  -5   4   0   19.70    2.80
   4  -4   0   30.10    2.40
   4  -4   0   31.20    2.80
  -4   4   0   30.80    2.20
  -4   4   0   27.00    2.50
   3  -4   0  239.58    7.00
   3  -4   0  232.98    7.70
  -3   4   0  248.18    7.40
  -3   4   0  249.08    6.50
   2  -4   0 2849.22   55.29
   2  -4   0 2869.01   53.89
  -2   4   0 2942.61   53.69
  -2   4   0 2919.11   54.49
   1  -4   0    9.30    1.40
   1  -4   0   11.90    1.00
  -1   4   0   11.40    1.40
  -1   4   0   12.20    1.40
   0  -4   0  255.27    6.20
   0  -4   0  258.27    6.80
   0  -4   0  264.47    7.50
   0   4   0  262.07    6.90
  -1  -4   0  764.52   16.70
  -1  -4   0  718.03   15.80
   1   4   0  741.73   16.10
   1   4   0  741.23   15.20
  -2  -4   0   12.50    1.80
  -2  -4   0   11.50    1.60
   2   4   0   12.50    1.60
   2   4   0    9.60    1.20
  -3  -4   0  126.89    5.30
  -3  -4   0  122.29    4.80
   3   4   0  122.49    4.80
   3   4   0  114.89    4.40
  -4  -4   0  557.04   14.20
  -4  -4   0  602.24   15.10
   4   4   0  557.74   14.10
   4   4   0  576.64   14.10
  -5  -4   0    5.80    1.70
  -5  -4   0    3.00    1.40
   5   4   0    4.40    1.40
   5   4   0    7.10    1.70
  -6  -4   0   61.99    4.50
  -6  -4   0   49.99    4.10
   6   4   0   60.09    4.20
   6   4   0   54.79    3.70
  -7  -4   0  456.85   14.50
  -7  -4   0  443.76   14.30
   7   4   0  442.76   13.10
   7   4   0  449.06   14.00
  -8  -4   0   57.09    5.20
  -8  -4   0   60.39    5.20
   8   4   0   55.99    4.90
   8   4   0   58.99    4.40
  -9  -4   0  120.59    7.50
  -9  -4   0  115.09    7.80
   9   4   0  111.69    7.40
 -10  -4   0    5.50    4.50
  10   4   0    6.50    2.60
  11  -5   0  120.09    8.50
 -11   5   0  117.89    9.00
  10  -5   0    3.30    2.00
 -10   5   0    4.60    2.90
   9  -5   0    9.70    2.70
   9  -5   0    2.90    2.20
  -9   5   0    6.30    2.90
   8  -5   0  151.88    8.10
   8  -5   0  163.38    8.10
  -8   5   0  165.18    8.60
   7  -5   0  704.43   19.10
   7  -5   0  704.23   19.90
  -7   5   0  729.43   19.70
   6  -5   0  792.52   20.80
   6  -5   0  816.62   19.90
  -6   5   0  771.72   17.20
  -6   5   0  800.12   20.30
   5  -5   0   55.39    3.60
   5  -5   0   61.99    4.30
  -5   5   0   58.49    3.90
  -5   5   0   56.39    3.30
   4  -5   0  340.07   10.60
   4  -5   0  319.57    9.40
  -4   5   0  336.97   10.00
  -4   5   0  335.07    8.90
   3  -5   0  320.87    8.60
   3  -5   0  332.57    9.90
  -3   5   0  299.07    8.90
  -3   5   0  317.37    8.20
   2  -5   0 2954.20   56.49
   2  -5   0 3005.90   58.39
  -2   5   0 3084.69   56.69
  -2   5   0 3063.29   57.39
   1  -5   0   62.09    3.50
   1  -5   0   67.39    2.60
  -1   5   0   60.79    3.00
  -1   5   0   56.19    2.90
   0  -5   0   10.80    1.70
   0  -5   0   12.20    1.10
   0  -5   0   13.10    1.60
   0   5   0    8.70    1.40
  -1  -5   0    1.10    0.60
  -1  -5   0    1.00    0.70
   1   5   0    1.20    0.70
   1   5   0    2.50    0.70
  -2  -5   0 1167.08   26.00
  -2  -5   0 1215.08   25.20
   2   5   0 1250.87   25.60
   2   5   0 1184.48   24.20
  -3  -5   0    7.60    1.80
  -3  -5   0    4.50    1.30
   3   5   0   10.00    1.70
   3   5   0    6.20    1.60
  -4  -5   0  687.23   16.70
  -4  -5   0  665.33   17.40
   4   5   0  680.23   16.10
   4   5   0  677.63   16.70
  -5  -5   0   28.30    3.50
  -5  -5   0   17.20    2.90
   5   5   0   20.20    2.80
   5   5   0   19.90    2.80
  -6  -5   0  269.37   10.00
  -6  -5   0  251.07   10.00
   6   5   0  264.37    9.60
   6   5   0  250.17    9.20
  -7  -5   0   33.10    4.50
  -7  -5   0   40.40    4.90
   7   5   0   36.60    4.10
   7   5   0   31.40    4.00
  -8  -5   0  731.73   21.00
  -8  -5   0  717.33   20.90
   8   5   0  697.53   19.20
   8   5   0  703.03   20.40
  -9  -5   0   33.20    5.10
   9   5   0   43.30    5.60
  11  -6   0   67.09    7.80
 -11   6   0   64.89    8.00
  10  -6   0  210.48   10.70
 -10   6   0  205.08   11.10
   9  -6   0    5.80    2.40
   9  -6   0    1.80    1.70
  -9   6   0    4.00    2.40
   8  -6   0  536.65   16.70
   8  -6   0  546.65   17.50
  -8   6   0  536.55   17.20
   7  -6   0    1.90    1.40
   7  -6   0    6.60    2.20
  -7   6   0    6.70    2.40
   6  -6   0  177.78    8.30
   6  -6   0  194.68    7.80
  -6   6   0  178.38    6.50
  -6   6   0  195.68    8.30
   5  -6   0  694.13   18.70
   5  -6   0  694.13   17.20
  -5   6   0  695.83   17.90
  -5   6   0  693.63   16.40
   4  -6   0 1449.35   30.00
   4  -6   0 1400.26   31.80
  -4   6   0 1451.65   29.40
  -4   6   0 1455.75   30.90
   3  -6   0  200.58    7.70
   3  -6   0  204.98    6.50
  -3   6   0  206.28    7.10
  -3   6   0  198.08    6.30
   2  -6   0   49.80    2.60
   2  -6   0   59.69    3.80
  -2   6   0   57.89    3.20
  -2   6   0   52.39    3.00
   1  -6   0 2729.23   53.89
   1  -6   0 2686.83   50.99
  -1   6   0 2787.52   52.39
  -1   6   0 2711.53   52.19
   0  -6   0 1967.30   38.90
   0  -6   0 2021.10   40.60
   0  -6   0 1932.31   37.60
   0   6   0 2005.70   39.40
  -1  -6   0  302.77    9.50
  -1  -6   0  291.77    8.40
   1   6   0  285.67    8.70
   1   6   0  280.37    7.50
  -2  -6   0   56.49    3.90
  -2  -6   0   58.09    3.40
   2   6   0   63.79    3.80
   2   6   0   54.89    3.00
  -3  -6   0  815.02   20.30
  -3  -6   0  818.12   19.30
   3   6   0  844.32   19.70
   3   6   0  819.82   18.40
  -4  -6   0  333.27   11.20
  -4  -6   0  354.36   10.70
   4   6   0  331.27    9.90
   4   6   0  338.77   10.70
  -5  -6   0   94.39    5.90
  -5  -6   0   87.69    5.30
   5   6   0   85.09    4.80
   5   6   0   87.29    5.20
  -6  -6   0    1.90    1.50
  -6  -6   0    4.00    1.80
   6   6   0    5.60    1.80
  -7  -6   0  248.58   10.80
  -7  -6   0  254.97   10.60
   7   6   0  259.97   10.20
   7   6   0  243.98    9.90
  -8  -6   0   15.70    3.70
   8   6   0    9.30    2.70
   8   6   0    7.70    2.40
  -9  -6   0  153.98    9.20
   9   6   0  143.39   10.00
  11  -7   0    4.00    2.50
 -11   7   0    6.40    3.40
  10  -7   0   76.19    8.00
 -10   7   0   65.49    7.60
   9  -7   0  262.87   11.30
   9  -7   0  275.87   15.40
  -9   7   0  253.67   11.90
   8  -7   0   99.39    6.50
   8  -7   0   93.39    6.70
  -8   7   0   89.49    6.40
   7  -7   0   19.50    3.60
   7  -7   0   27.80    3.70
  -7   7   0   16.00    3.30
   6  -7   0  153.48    7.80
   6  -7   0  150.48    6.80
  -6   7   0  146.79    6.30
  -6   7   0  160.48    7.60
   5  -7   0    1.40    1.00
   5  -7   0    2.90    1.50
  -5   7   0    3.40    1.30
  -5   7   0    3.10    1.50
   4  -7   0   29.20    3.70
   4  -7   0   34.10    2.70
  -4   7   0   34.50    3.10
  -4   7   0   33.90    2.70
   3  -7   0 1738.43   37.40
   3  -7   0 1705.33   34.60
  -3   7   0 1757.72   34.90
  -3   7   0 1709.43   35.70
   2  -7   0  158.28    6.90
   2  -7   0  149.99    5.10
  -2   7   0  145.59    5.70
  -2   7   0  139.89    5.50
   1  -7   0  341.37    8.50
   1  -7   0  344.27   11.00
  -1   7   0  346.07    9.90
  -1   7   0  330.97    9.50
   0  -7   0  499.35   11.40
   0  -7   0  505.05   12.70
   0   7   0  483.95   13.00
  -1  -7   0 2089.99   41.90
  -1  -7   0 2150.18   43.90
   1   7   0 2092.19   40.60
   1   7   0 2100.79   42.70
  -2  -7   0    3.00    1.30
   2   7   0    0.80    0.80
   2   7   0   10.70    2.20
  -3  -7   0  512.15   15.10
  -3  -7   0  513.85   13.90
   3   7   0  532.95   14.60
   3   7   0  495.85   12.90
  -4  -7   0  297.17   11.10
  -4  -7   0  301.67   10.20
   4   7   0  298.57   10.40
   4   7   0  303.67    9.40
  -5  -7   0  327.17   11.90
  -5  -7   0  298.37   10.70
   5   7   0  296.37   10.00
   5   7   0  304.17   10.90
  -6  -7   0   27.80    4.00
  -6  -7   0   34.40    4.80
   6   7   0   33.80    4.10
   6   7   0   31.40    4.10
  -7  -7   0  127.09    7.90
   7   7   0  125.59    7.20
  -8  -7   0   15.70    3.60
   8   7   0   14.40    3.30
  11  -8   0   -0.20    1.80
 -11   8   0   -2.40    1.90
  10  -8   0  233.48   11.50
 -10   8   0  252.37   12.50
   9  -8   0   67.89    5.70
  -9   8   0   60.39    7.00
   8  -8   0   73.89    5.70
   8  -8   0   79.49    6.40
  -8   8   0   69.49    6.00
   7  -8   0    5.00    1.80
   7  -8   0   10.20    2.80
  -7   8   0    4.00    2.20
   6  -8   0   19.70    3.70
   6  -8   0   26.10    3.40
  -6   8   0   29.60    3.50
  -6   8   0   26.90    4.10
   5  -8   0  315.87   12.00
   5  -8   0  319.77   10.20
  -5   8   0  326.27   11.20
  -5   8   0  321.37   10.00
   4  -8   0   66.79    5.00
   4  -8   0   61.29    3.70
  -4   8   0   67.89    4.40
  -4   8   0   60.89    3.70
   3  -8   0  709.73   16.50
   3  -8   0  706.33   19.30
  -3   8   0  728.63   17.30
  -3   8   0  711.03   17.80
   2  -8   0  171.88    5.70
   2  -8   0  165.08    7.60
  -2   8   0  174.58    6.70
  -2   8   0  171.68    6.60
   1  -8   0  141.49    6.90
   1  -8   0  146.89    4.90
  -1   8   0  144.49    5.80
  -1   8   0  131.09    5.90
   0  -8   0   55.29    4.30
   0  -8   0   56.39    2.80
   0   8   0   60.79    4.00
   0   8   0   57.79    3.50
  -1  -8   0 2569.34   52.79
  -1  -8   0 2571.14   50.39
   1   8   0 2502.75   51.29
  -2  -8   0  196.48    8.60
  -2  -8   0  214.58    7.70
   2   8   0  209.68    8.20
   2   8   0  206.48    6.80
  -3  -8   0    3.20    1.80
  -3  -8   0    2.70    1.40
   3   8   0    4.40    1.40
   3   8   0    2.00    1.60
  -4  -8   0   14.20    2.90
  -4  -8   0   21.00    3.10
   4   8   0   16.70    2.90
   4   8   0   21.80    4.20
  -5  -8   0 1487.75   35.50
   5   8   0 1488.25   34.30
  -6  -8   0    1.80    1.60
   6   8   0    0.30    1.30
  -7  -8   0    6.20    2.70
   7   8   0    0.00    1.60
  -8  -8   0    4.00    2.50
   8   8   0    6.00    2.40
  10  -9   0  189.78   10.10
 -10   9   0  180.78   10.80
   9  -9   0  326.47   12.90
  -9   9   0  305.37   13.50
   8  -9   0  557.04   17.20
   8  -9   0  564.34   19.00
  -8   9   0  529.05   17.90
   7  -9   0   62.99    5.70
   7  -9   0   58.49    4.70
  -7   9   0   67.39    5.70
   6  -9   0   59.19    5.40
   6  -9   0   44.80    3.90
  -6   9   0   58.29    5.00
  -6   9   0   59.59    4.70
   5  -9   0  197.98    7.70
   5  -9   0  212.78   10.00
  -5   9   0  188.38    8.50
  -5   9   0  196.78    7.70
   4  -9   0  276.57   11.40
   4  -9   0  288.07    9.10
  -4   9   0  294.17   10.30
  -4   9   0  295.07    9.60
   3  -9   0   61.79    5.00
   3  -9   0   68.29    3.70
  -3   9   0   69.69    4.30
  -3   9   0   66.89    4.40
   2  -9   0  213.88    6.70
   2  -9   0  225.98    9.50
  -2   9   0  205.58    8.00
  -2   9   0  219.28    8.00
   1  -9   0   94.59    6.00
   1  -9   0   87.79    3.80
  -1   9   0   96.49    4.90
  -1   9   0   91.99    5.10
   0  -9   0    3.40    1.70
   0  -9   0    5.20    1.20
   0   9   0    4.60    1.80
   0   9   0    5.50    1.50
  -1  -9   0    0.50    1.00
  -1  -9   0    2.10    1.40
   1   9   0    4.60    1.70
  -2  -9   0 1204.78   26.80
  -2  -9   0 1168.48   29.20
   2   9   0 1187.68   28.00
  -3  -9   0  389.96   12.10
  -3  -9   0  392.96   13.90
   3   9   0  380.26   12.90
  -4  -9   0   12.30    3.30
   4   9   0    4.50    2.10
  -5  -9   0  213.08   10.30
   5   9   0  188.38    9.20
  -6  -9   0  514.95   17.90
   6   9   0  506.45   16.80
  -7  -9   0   72.89    6.60
   7   9   0   78.49    6.30
  10 -10   0  168.18    9.50
 -10  10   0  136.99    9.70
   9 -10   0  363.66   13.90
  -9  10   0  349.37   14.70
   8 -10   0    3.00    2.10
   8 -10   0    0.60    1.50
  -8  10   0    1.10    2.00
   7 -10   0  114.19    8.00
   7 -10   0  107.79    6.40
  -7  10   0   95.69    7.00
   6 -10   0  407.36   15.50
   6 -10   0  385.26   12.50
  -6  10   0  395.46   14.00
   5 -10   0  474.95   13.50
   5 -10   0  457.55   16.40
  -5  10   0  479.05   13.90
  -5  10   0  459.95   14.90
   4 -10   0   26.40    3.10
   4 -10   0   25.60    4.20
  -4  10   0   28.00    3.60
  -4  10   0   25.20    3.50
   3 -10   0   13.00    2.00
   3 -10   0   19.50    3.70
  -3  10   0   19.10    3.00
  -3  10   0   17.70    3.00
   2 -10   0  107.99    6.90
  -2  10   0  108.49    5.90
  -2  10   0  107.69    5.60
   1 -10   0  476.25   15.70
  -1  10   0  467.35   13.30
  -1  10   0  473.05   14.20
   0 -10   0    0.30    1.30
   0  10   0    2.90    1.60
   0  10   0    3.40    1.30
  -1 -10   0   62.79    5.30
   1  10   0   53.59    4.60
  -2 -10   0   37.90    4.80
  -2 -10   0   45.20    5.20
   2  10   0   38.30    4.60
  -3 -10   0    4.00    2.40
   3  10   0    5.90    2.20
  -4 -10   0   20.40    4.00
   4  10   0   16.20    3.30
  -5 -10   0   13.30    3.50
   5  10   0   10.10    2.80
  -6 -10   0  310.97   13.90
   6  10   0  333.67   13.40
   9 -11   0  117.29    7.70
  -9  11   0  125.59    8.90
   8 -11   0  217.48   11.80
   8 -11   0  214.58    9.90
  -8  11   0  235.68   11.60
   7 -11   0  270.37   13.10
   7 -11   0  263.97   10.50
  -7  11   0  276.97   12.00
   6 -11   0  393.76   15.80
   6 -11   0  410.36   12.90
  -6  11   0  383.56   14.20
   5 -11   0  795.12   23.80
  -5  11   0  730.13   20.90
  -5  11   0  762.52   20.20
   4 -11   0  272.77   12.40
   4 -11   0  306.77    9.60
  -4  11   0  305.97   11.30
  -4  11   0  288.27   10.70
   3 -11   0  185.88    8.10
   3 -11   0  206.28   10.20
  -3  11   0  194.38    8.40
  -3  11   0  187.08    8.20
   2 -11   0 1141.89   29.60
  -2  11   0 1122.99   26.50
  -2  11   0 1102.99   27.00
   1 -11   0  178.68    9.40
  -1  11   0  171.98    8.10
  -1  11   0  185.98    7.70
   0 -11   0  140.09    8.40
   0  11   0  149.49    7.80
   0  11   0  139.99    6.70
  -1 -11   0    7.90    2.90
   1  11   0    8.50    2.30
  -2 -11   0  442.06   16.20
   2  11   0  440.76   15.10
  -3 -11   0   53.59    6.40
   3  11   0   47.30    5.70
  -4 -11   0  177.58   10.20
   4  11   0  172.78    9.40
  -5 -11   0    5.60    2.80
   5  11   0    7.60    2.90
  -6 -11   0    4.60    2.60
   6  11   0    7.30    2.90
   9 -12   0   63.89    5.90
  -9  12   0   67.59    8.10
   8 -12   0    5.60    2.30
   8 -12   0    6.20    2.90
  -8  12   0    9.90    3.50
   7 -12   0    3.80    2.40
   7 -12   0    1.60    1.50
  -7  12   0    5.00    2.60
   6 -12   0  210.38   11.60
   6 -12   0  200.58    8.50
  -6  12   0  203.58   10.10
   5 -12   0  673.43   22.40
  -5  12   0  713.93   20.40
  -5  12   0  668.33   19.30
   4 -12   0   40.10    5.90
  -4  12   0   37.00    4.70
  -4  12   0   38.50    4.70
   3 -12   0    9.20    3.20
  -3  12   0   20.40    3.40
  -3  12   0   13.30    2.90
   2 -12   0   62.09    6.00
  -2  12   0   59.69    4.70
  -2  12   0   58.79    5.20
   1 -12   0 1236.18   32.40
  -1  12   0 1250.17   28.70
  -1  12   0 1219.18   30.10
   0 -12   0   14.40    3.40
   0  12   0   12.20    2.90
  -1 -12   0    4.30    2.50
   1  12   0   11.00    3.10
  -2 -12   0   12.00    3.40
   2  12   0    4.50    2.20
  -3 -12   0  296.87   13.70
   3  12   0  299.97   12.70
  -4 -12   0    1.10    2.10
   4  12   0    2.40    2.30
  -5 -12   0   89.29    7.90
   5  12   0   81.69    7.00
   8 -13   0   30.40    5.80
  -8  13   0   34.70    5.90
   7 -13   0    1.70    2.30
  -7  13   0   -0.20    2.00
   6 -13   0   86.89    8.00
  -6  13   0   81.39    6.80
   5 -13   0    3.00    2.50
  -5  13   0    0.40    1.70
  -5  13   0    4.30    2.40
   4 -13   0   94.39    7.80
  -4  13   0  105.19    6.80
  -4  13   0   81.39    6.30
   3 -13   0   28.90    5.20
  -3  13   0   29.40    4.60
  -3  13   0   26.60    4.20
   2 -13   0  188.08   10.80
  -2  13   0  194.18    8.70
  -2  13   0  198.98    9.70
   1 -13   0  167.48   10.00
  -1  13   0  167.18    9.00
   0 -13   0   73.19    6.80
   0  13   0   68.99    5.90
  -1 -13   0    7.20    2.90
   1  13   0    6.20    2.60
  -2 -13   0   32.80    5.70
   2  13   0   30.70    5.00
  -3 -13   0  386.56   16.60
   3  13   0  413.96   15.90
   7 -14   0  122.89    9.80
  -7  14   0  116.29    8.40
   6 -14   0    2.20    2.50
  -6  14   0    3.10    2.60
   5 -14   0  210.48   12.30
  -5  14   0  197.68   10.70
  -5  14   0  199.98   10.10
   4 -14   0   11.60    3.70
  -4  14   0   13.70    3.30
  -4  14   0   20.60    4.00
   3 -14   0  193.08   11.40
  -3  14   0  159.38    9.20
   2 -14   0   12.70    3.60
  -2  14   0   14.10    3.50
   1 -14   0  132.49    9.30
  -1  14   0   97.89    7.40
   0 -14   0  292.77   14.20
   0  14   0  305.47   13.10
  -1 -14   0   72.69    8.60
   1  14   0   68.49    7.40
  -2 -14   0    9.50    3.40
   2  14   0   10.50    3.40
   5 -15   0    5.70    3.10
  -5  15   0    2.70    2.10
   4 -15   0  173.38   11.20
  -4  15   0  143.59    8.90
   3 -15   0    4.50    2.90
  -3  15   0   -1.60    1.60
   2 -15   0  219.08   12.60
  -2  15   0  196.58   10.70
   1 -15   0   21.80    4.80
  -1  15   0   21.30    4.50
   0  15  -1   27.30    5.00
   0 -15   1   39.10    6.70
  -1  15  -1    6.10    2.80
   1 -15   1    5.00    2.70
  -2  15  -1  203.28   10.90
   2 -15   1  248.28   13.60
  -3  15  -1   49.60    6.30
   3 -15   1   41.20    6.60
  -4  15  -1   42.80    5.80
  -4  15  -1   28.00    4.90
   4 -15   1   40.30    6.60
  -5  15  -1   78.09    6.80
   5 -15   1   60.89    8.20
   2  14  -1  217.28   11.40
  -2 -14   1  244.58   13.00
   1  14  -1   23.80    4.40
  -1 -14   1   26.70    5.30
   0  14  -1   19.40    4.20
   0 -14   1   23.40    4.80
  -1  14  -1   40.00    5.50
   1 -14   1   28.90    5.20
  -2  14  -1   62.99    6.80
  -2  14  -1   69.59   10.00
   2 -14   1   62.79    7.70
  -3  14  -1   95.39    6.80
  -3  14  -1   86.59    6.80
   3 -14   1   99.89    8.40
  -4  14  -1   64.89    5.80
  -4  14  -1   74.69    6.30
   4 -14   1   84.29    7.80
  -5  14  -1   19.70    4.10
   5 -14   1   24.20    5.40
  -6  14  -1   58.19    6.90
   6 -14   1   53.99    7.80
  -7  14  -1    2.30    2.60
   7 -14   1    7.60    3.50
   3  13  -1    8.10    3.20
  -3 -13   1    7.70    3.20
   2  13  -1  176.28    9.70
  -2 -13   1  181.88   10.90
   1  13  -1  303.37   12.60
  -1 -13   1  283.77   13.50
   0  13  -1    7.40    2.70
   0 -13   1    6.40    2.90
  -1  13  -1   44.00    5.30
  -1  13  -1   55.69    4.70
   1 -13   1   47.00    6.40
  -2  13  -1  337.77   13.00
  -2  13  -1  352.16   12.70
   2 -13   1  344.87   15.00
  -3  13  -1   15.30    3.30
  -3  13  -1   20.00    3.70
   3 -13   1   18.30    4.20
  -4  13  -1   18.70    3.70
  -4  13  -1   22.10    4.00
   4 -13   1   17.70    4.50
  -5  13  -1   39.90    5.50
   5 -13   1   30.90    5.80
  -6  13  -1    0.40    1.90
   6 -13   1    0.30    1.80
  -7  13  -1    3.60    2.90
   7 -13   1    3.60    2.60
  -8  13  -1   52.39    7.00
   8 -13   1   82.19    9.60
   5  12  -1  275.57   12.80
  -5 -12   1  263.87   13.30
   4  12  -1   31.20    4.90
  -4 -12   1   40.40    6.20
   3  12  -1    2.30    2.20
  -3 -12   1    0.50    2.10
   2  12  -1   18.80    3.90
  -2 -12   1   20.30    4.20
   1  12  -1 1026.60   31.90
   1  12  -1  998.70   26.40
  -1 -12   1  966.30   27.80
   0  12  -1   13.70    3.00
   0  12  -1   17.80    3.20
   0 -12   1    6.60    2.60
  -1  12  -1   63.79    5.50
  -1  12  -1   80.39    5.40
   1 -12   1   78.69    6.70
  -2  12  -1    6.70    2.30
  -2  12  -1   12.40    2.80
   2 -12   1    8.70    3.00
  -3  12  -1  970.30   25.20
  -3  12  -1  956.90   24.70
   3 -12   1 1039.90   28.70
  -4  12  -1   35.10    4.40
  -4  12  -1   32.80    4.40
   4 -12   1   30.30    5.10
  -5  12  -1   48.00    5.30
  -5  12  -1   62.19    5.50
   5 -12   1   59.59    7.60
  -6  12  -1    6.30    2.80
   6 -12   1    6.40    2.80
  -7  12  -1  158.88    9.50
   7 -12   1  155.78   10.40
   7 -12   1  163.88    8.00
  -8  12  -1   14.80    4.10
   8 -12   1   12.20    3.00
   8 -12   1   12.30    3.90
  -9  12  -1  193.88   11.40
   9 -12   1  211.08   19.20
   9 -12   1  199.98   10.00
   6  11  -1    1.70    1.90
  -6 -11   1    2.40    2.40
   5  11  -1   59.29    6.80
  -5 -11   1   56.79    7.00
   4  11  -1  211.08   10.40
  -4 -11   1  229.98   11.40
   3  11  -1  266.87   11.40
  -3 -11   1  268.27   12.20
   2  11  -1   21.60    3.80
  -2 -11   1   34.00    5.20
   1  11  -1  106.79    6.70
   1  11  -1  115.69    6.20
  -1 -11   1  108.79    7.40
   0  11  -1  464.75   14.10
   0  11  -1  445.56   14.70
   0 -11   1  491.75   16.60
  -1  11  -1  326.87   11.20
  -1  11  -1  308.57   11.30
   1 -11   1  311.97   12.80
  -2  11  -1    8.90    2.30
  -2  11  -1    5.80    2.10
   2 -11   1    5.30    2.40
  -3  11  -1  364.96   12.10
  -3  11  -1  342.97   12.20
   3 -11   1  383.06   14.70
  -4  11  -1  349.57   11.60
  -4  11  -1  343.77   12.40
   4 -11   1  323.67   13.90
  -5  11  -1  221.08    9.90
  -5  11  -1  217.48    8.80
   5 -11   1  212.18   11.20
  -6  11  -1  176.98    9.20
   6 -11   1  168.08    7.60
   6 -11   1  186.08   10.70
  -7  11  -1  111.79    7.80
   7 -11   1  109.89    8.40
   7 -11   1  104.79    6.40
  -8  11  -1   76.39    7.00
   8 -11   1   61.79    5.30
   8 -11   1   87.49    7.60
  -9  11  -1   13.30    3.90
   9 -11   1   14.90    4.10
   9 -11   1   11.40    2.90
   6  10  -1   30.80    5.00
  -6 -10   1   38.00    5.80
   5  10  -1   86.89    6.50
  -5 -10   1   71.89    6.40
   4  10  -1   56.39    6.20
  -4 -10   1   39.80    5.60
   3  10  -1  102.79    6.60
  -3 -10   1  102.99    7.10
  -3 -10   1  113.99    6.70
   2  10  -1  309.07   11.50
  -2 -10   1  304.67   12.30
  -2 -10   1  315.07   10.90
   1  10  -1  160.18    7.80
  -1 -10   1  167.18    7.50
  -1 -10   1  180.88    9.00
   0  10  -1  101.09    5.40
   0  10  -1   98.59    5.80
   0 -10   1   95.29    6.40
  -1  10  -1  428.56   13.30
  -1  10  -1  448.36   13.30
   1 -10   1  437.16   14.90
  -2  10  -1  369.96   11.90
  -2  10  -1  360.16   11.60
   2 -10   1  382.56   13.80
  -3  10  -1    0.20    1.10
  -3  10  -1    5.30    1.90
   3 -10   1    0.90    1.50
   3 -10   1    1.50    1.00
  -4  10  -1  657.63   17.10
  -4  10  -1  658.33   18.40
   4 -10   1  642.94   15.90
   4 -10   1  662.63   20.40
  -5  10  -1  294.47   11.20
  -5  10  -1  290.87    9.80
   5 -10   1  275.87    9.40
   5 -10   1  259.27   12.20
  -6  10  -1   43.70    5.50
   6 -10   1   40.80    5.80
   6 -10   1   40.10    4.30
  -7  10  -1  139.79    8.30
   7 -10   1  116.19    6.60
   7 -10   1  130.19    8.80
  -8  10  -1  298.27   13.10
   8 -10   1  300.77   11.80
   8 -10   1  313.47   14.10
  -9  10  -1   32.10    5.40
   9 -10   1   39.30    6.20
   9 -10   1   34.70    4.90
 -10  10  -1    9.40    3.60
  10 -10   1   13.20    3.40
   7   9  -1   43.90    5.60
  -7  -9   1   53.89    6.70
   6   9  -1  137.69    8.10
  -6  -9   1  130.79    8.40
   5   9  -1   52.89    5.90
  -5  -9   1   43.00    5.50
   4   9  -1  895.51   23.70
  -4  -9   1  899.51   23.30
  -4  -9   1  925.21   24.80
   3   9  -1    9.20    2.40
  -3  -9   1    7.40    2.10
  -3  -9   1    8.50    2.60
   2   9  -1  874.31   22.60
  -2  -9   1  935.41   22.50
  -2  -9   1  917.51   24.10
   1   9  -1    8.10    2.00
  -1  -9   1    7.60    1.90
  -1  -9   1    7.60    2.40
   0   9  -1  297.77    9.80
   0   9  -1  283.47    9.90
   0  -9   1  280.17   11.00
  -1   9  -1  132.49    6.10
  -1   9  -1  126.89    6.10
   1  -9   1  124.09    6.90
  -2   9  -1 1841.12   37.80
  -2   9  -1 1786.92   38.10
   2  -9   1 1769.92   35.20
   2  -9   1 1820.82   40.50
  -3   9  -1    1.70    1.10
  -4   9  -1  136.19    6.90
  -4   9  -1  141.89    6.10
   4  -9   1  137.59    5.60
   4  -9   1  129.29    7.60
  -5   9  -1   36.00    3.20
  -5   9  -1   34.50    4.40
   5  -9   1   29.20    3.30
   5  -9   1   31.60    4.50
  -6   9  -1 1364.46   32.90
   6  -9   1 1394.56   34.80
   6  -9   1 1408.66   31.20
  -7   9  -1  105.29    7.20
   7  -9   1  118.99    6.60
   7  -9   1  121.49    8.00
  -8   9  -1  109.89    7.80
   8  -9   1  106.39    6.80
   8  -9   1  117.89    8.30
  -9   9  -1   23.20    4.60
   9  -9   1   23.60    4.20
   9  -9   1   24.90    4.80
 -10   9  -1  263.47   13.10
  10  -9   1  241.88   11.60
   8   8  -1  176.88    9.40
  -8  -8   1  170.78    9.80
   7   8  -1  421.66   14.90
  -7  -8   1  411.56   15.50
   6   8  -1   43.90    5.10
  -6  -8   1   56.19    8.80
  -6  -8   1   47.50    5.90
   5   8  -1    4.70    2.10
  -5  -8   1    8.70    2.50
  -5  -8   1    0.80    1.90
   4   8  -1   15.50    2.80
  -4  -8   1    7.70    2.30
  -4  -8   1    9.50    2.30
   3   8  -1  560.14   16.10
  -3  -8   1  598.84   16.20
  -3  -8   1  580.24   17.10
   2   8  -1    9.10    2.20
   2   8  -1    9.20    1.50
  -2  -8   1    9.60    2.30
  -2  -8   1   11.90    2.20
   1   8  -1  393.56   12.00
  -1  -8   1  397.66    9.40
  -1  -8   1  398.46   13.00
  -1  -8   1  421.36   11.90
   0   8  -1  125.59    5.80
   0  -8   1  136.69    6.80
   0  -8   1  133.19    5.90
   0  -8   1  135.29    4.10
  -1   8  -1  193.28    7.20
  -1   8  -1  194.08    7.10
   1  -8   1  195.68    8.30
   1  -8   1  179.98    5.30
  -2   8  -1  106.59    5.30
  -2   8  -1  101.49    4.90
   2  -8   1  103.09    6.00
   2  -8   1  106.49    4.00
  -3   8  -1 1314.17   27.70
  -3   8  -1 1281.77   29.00
   3  -8   1 1329.37   30.90
   3  -8   1 1297.67   26.90
  -4   8  -1    2.20    1.30
  -4   8  -1    2.90    1.10
   4  -8   1    5.30    1.30
   4  -8   1    0.50    1.30
  -5   8  -1    0.40    1.20
  -5   8  -1    2.50    1.30
   5  -8   1    2.50    1.70
   5  -8   1    4.00    1.30
  -6   8  -1  657.83   18.90
   6  -8   1  648.24   17.40
   6  -8   1  686.33   20.40
  -7   8  -1  459.05   15.50
   7  -8   1  444.76   14.20
   7  -8   1  479.35   16.60
  -8   8  -1  201.88   10.10
   8  -8   1  211.28    9.40
   8  -8   1  198.38   10.60
  -9   8  -1    7.10    3.00
   9  -8   1   10.10    2.80
   9  -8   1   11.90    3.40
 -10   8  -1  333.57   14.80
  10  -8   1  326.97   13.70
   8   7  -1  390.66   14.20
  -8  -7   1  405.06   15.10
   7   7  -1   15.20    3.10
  -7  -7   1   12.30    3.20
  -7  -7   1    8.00    2.70
   6   7  -1   19.60    3.40
  -6  -7   1   22.60    3.80
  -6  -7   1   20.60    3.60
   5   7  -1   88.89    4.70
   5   7  -1   82.09    5.30
  -5  -7   1   80.89    5.40
  -5  -7   1   83.99    5.70
   4   7  -1  399.66   12.40
   4   7  -1  378.76   10.60
  -4  -7   1  395.96   12.40
  -4  -7   1  368.66   12.70
   3   7  -1  279.07    8.10
   3   7  -1  285.97    9.70
  -3  -7   1  294.07    9.80
  -3  -7   1  280.37   10.30
   2   7  -1    0.90    1.10
  -2  -7   1    0.90    1.10
  -2  -7   1    4.20    1.50
   1   7  -1   63.99    3.90
  -1  -7   1   59.69    3.80
  -1  -7   1   62.19    4.30
   0   7  -1   12.00    2.00
   0  -7   1    3.40    0.70
   0  -7   1    3.10    1.40
   0  -7   1    3.00    1.10
  -1   7  -1  468.05   12.00
  -1   7  -1  440.76   12.10
   1  -7   1  445.26   10.10
   1  -7   1  467.45   13.40
  -2   7  -1    7.20    1.40
  -2   7  -1    8.20    1.70
   2  -7   1   11.00    1.40
   2  -7   1    7.30    1.90
  -3   7  -1  318.67    8.90
  -3   7  -1  323.57   10.10
   3  -7   1  305.67    8.60
   3  -7   1  307.57   10.90
  -4   7  -1   21.80    2.90
  -4   7  -1   32.90    2.50
   4  -7   1   26.60    3.70
   4  -7   1   24.40    2.20
  -5   7  -1   75.69    4.00
  -5   7  -1   71.29    4.80
   5  -7   1   77.99    4.40
   5  -7   1   84.09    5.70
  -6   7  -1  100.69    6.20
   6  -7   1  105.09    5.60
   6  -7   1  107.29    6.60
  -7   7  -1  959.50   25.10
   7  -7   1  968.50   26.20
   7  -7   1  953.40   23.90
  -8   7  -1   53.49    6.30
   8  -7   1   66.59    5.20
   8  -7   1   55.29    6.50
  -9   7  -1    7.20    3.20
   9  -7   1    9.30    2.90
   9  -7   1   11.40    3.40
 -10   7  -1  180.38   10.60
  10  -7   1  190.58   10.10
 -11   7  -1  285.57   14.30
  11  -7   1  299.97   13.60
   9   6  -1  112.29    7.10
  -9  -6   1  112.19    7.50
   8   6  -1  154.68    8.40
   8   6  -1  142.89    7.70
  -8  -6   1  148.29    8.60
  -8  -6   1  154.38    8.50
   7   6  -1  305.87   11.40
   7   6  -1  316.67   11.20
  -7  -6   1  320.67   12.30
  -7  -6   1  314.57   12.10
   6   6  -1  115.69    6.30
   6   6  -1  100.59    5.50
  -6  -6   1  106.29    6.30
  -6  -6   1  106.09    6.40
   5   6  -1  536.55   15.20
   5   6  -1  532.15   14.10
  -5  -6   1  551.04   15.60
  -5  -6   1  548.15   15.90
   4   6  -1  769.12   17.40
   4   6  -1  750.02   18.70
  -4  -6   1  745.63   18.90
  -4  -6   1  741.73   19.30
   3   6  -1  244.68    8.30
   3   6  -1  237.28    7.00
  -3  -6   1  228.28    8.20
  -3  -6   1  237.88    8.80
   2   6  -1  717.23   17.20
   2   6  -1  710.53   15.30
  -2  -6   1  696.93   17.20
  -2  -6   1  743.83   18.10
   1   6  -1 2615.64   51.49
   1   6  -1 2680.23   49.10
  -1  -6   1 2574.94   51.39
  -1  -6   1 2707.53   52.69
   0   6  -1    7.30    1.40
   0  -6   1   10.50    0.90
   0  -6   1    7.10    1.60
   0  -6   1    8.60    1.60
  -1   6  -1  519.05   12.40
  -1   6  -1  505.25   12.70
   1  -6   1  506.35   13.60
   1  -6   1  501.45   10.80
  -2   6  -1 1284.37   26.60
  -2   6  -1 1295.97   25.50
   2  -6   1 1164.68   27.40
   2  -6   1 1225.48   24.60
  -3   6  -1 1127.39   22.90
  -3   6  -1 1087.89   24.50
   3  -6   1 1125.69   25.80
   3  -6   1 1114.49   23.10
  -4   6  -1  208.78    6.20
  -4   6  -1  198.88    7.60
   4  -6   1  192.78    6.70
   4  -6   1  207.38    8.40
  -5   6  -1   81.69    3.80
  -5   6  -1   86.39    5.10
   5  -6   1   87.59    5.60
   5  -6   1   80.69    4.50
  -6   6  -1  136.69    6.90
   6  -6   1  147.69    6.70
   6  -6   1  144.29    7.60
  -7   6  -1    1.90    1.60
   7  -6   1    1.50    1.30
   7  -6   1    0.40    1.50
  -8   6  -1  162.68    8.70
   8  -6   1  174.68    8.50
   8  -6   1  160.98    9.10
  -9   6  -1  144.89    9.00
   9  -6   1  169.38    9.50
   9  -6   1  174.18    9.00
 -10   6  -1  211.68   11.20
  10  -6   1  201.78   10.50
 -11   6  -1  154.38   10.50
  11  -6   1  144.49    9.40
   9   5  -1    0.60    1.40
   9   5  -1   -1.00    1.40
  -9  -5   1    2.90    1.90
  -9  -5   1   -0.40    1.80
   8   5  -1  227.08    9.50
   8   5  -1  201.88    9.40
  -8  -5   1  236.18   10.20
  -8  -5   1  222.68   10.50
   7   5  -1    0.80    1.10
   7   5  -1    0.40    1.10
  -7  -5   1    3.10    1.80
  -7  -5   1   -0.30    1.00
   6   5  -1  268.47    9.60
   6   5  -1  250.97    9.10
  -6  -5   1  268.47   10.30
  -6  -5   1  272.87   10.10
   5   5  -1   32.10    2.80
   5   5  -1   31.60    3.50
  -5  -5   1   32.20    3.90
  -5  -5   1   36.00    3.40
   4   5  -1 2395.66   48.70
   4   5  -1 2417.86   47.70
  -4  -5   1 2477.15   49.20
  -4  -5   1 2518.85   49.50
   3   5  -1  632.54   15.30
   3   5  -1  604.44   13.90
  -3  -5   1  633.04   15.80
  -3  -5   1  615.64   15.30
   2   5  -1    7.10    1.10
   2   5  -1    6.80    1.40
  -2  -5   1    6.10    1.40
  -2  -5   1    8.70    1.70
   1   5  -1  112.59    3.40
   1   5  -1  107.29    4.40
  -1  -5   1  109.49    4.80
  -1  -5   1  107.69    4.50
   0   5  -1 3836.62   69.99
   0  -5   1 3675.83   70.99
   0  -5   1 3820.62   69.09
   0  -5   1 3649.44   70.19
  -1   5  -1  171.38    5.30
  -1   5  -1  170.18    5.70
   1  -5   1  173.18    6.30
   1  -5   1  166.48    4.40
  -2   5  -1   88.69    4.00
  -2   5  -1   83.69    3.30
   2  -5   1   84.89    3.20
  -3   5  -1  567.74   12.20
  -3   5  -1  563.14   13.90
   3  -5   1  539.85   12.70
   3  -5   1  549.74   14.80
  -4   5  -1 1874.31   37.90
  -4   5  -1 1836.42   35.40
   4  -5   1 1840.02   36.80
   4  -5   1 1788.42   38.80
  -5   5  -1   31.60    2.10
  -5   5  -1   32.70    3.10
   5  -5   1   30.10    2.70
   5  -5   1   35.90    3.50
  -6   5  -1   19.10    3.20
   6  -5   1   15.10    2.50
   6  -5   1   26.50    4.00
  -7   5  -1  181.58    8.60
   7  -5   1  184.68    9.00
   7  -5   1  186.58    8.10
  -8   5  -1   47.10    5.70
   8  -5   1   43.10    5.40
   8  -5   1   34.00    4.50
  -9   5  -1    7.70    2.90
   9  -5   1    2.60    2.00
   9  -5   1    2.10    2.00
 -10   5  -1    3.40    3.30
 -10   5  -1    1.30    2.10
  10  -5   1    2.30    2.20
 -11   5  -1   11.50    4.10
  11  -5   1    6.10    3.00
  10   4  -1    1.90    2.10
 -10  -4   1    6.50    2.90
   9   4  -1    5.80    2.20
   9   4  -1   10.10    2.50
  -9  -4   1    8.10    2.40
  -9  -4   1    5.50    2.70
   8   4  -1    6.50    2.20
   8   4  -1    4.60    1.80
  -8  -4   1    0.80    1.70
  -8  -4   1    3.40    1.90
   7   4  -1    7.40    1.90
   7   4  -1    4.50    1.80
  -7  -4   1    6.00    2.20
  -7  -4   1    5.80    2.00
   6   4  -1  237.18    8.50
   6   4  -1  241.18    8.70
  -6  -4   1  239.28    8.90
  -6  -4   1  232.98    9.20
   5   4  -1   40.30    3.10
   5   4  -1   44.50    3.20
  -5  -4   1   42.20    3.40
  -5  -4   1   48.30    3.70
   4   4  -1  656.83   15.90
   4   4  -1  682.53   15.50
  -4  -4   1  661.33   16.40
  -4  -4   1  652.73   16.20
   3   4  -1  188.08    5.70
   3   4  -1  190.88    6.40
  -3  -4   1  192.18    6.70
  -3  -4   1  195.18    6.60
   2   4  -1  286.47    7.90
   2   4  -1  283.37    6.80
  -2  -4   1  277.57    8.00
  -2  -4   1  273.77    8.10
   1   4  -1  355.26    9.10
   1   4  -1  375.86    7.90
  -1  -4   1  378.66    9.60
  -1  -4   1  368.66    9.70
   0   4  -1 5213.48   99.99
   0  -4   1 5047.19  100.39
   0  -4   1 5200.58   95.79
   0  -4   1 5345.07   98.29
  -1   4  -1  765.72   15.20
  -1   4  -1  703.93   15.80
   1  -4   1  713.73   16.40
   1  -4   1  733.83   14.40
  -2   4  -1  228.38    5.70
  -2   4  -1  213.28    6.60
   2  -4   1  217.58    7.20
   2  -4   1  224.38    5.90
  -3   4  -1   15.90    1.20
  -3   4  -1   12.00    1.80
   3  -4   1   14.50    1.70
   3  -4   1   16.80    2.40
  -4   4  -1 3209.78   62.49
  -4   4  -1 3411.96   65.09
   4  -4   1 3545.65   64.49
   4  -4   1 3370.56   66.09
  -5   4  -1   45.70    3.50
  -5   4  -1   43.10    2.00
   5  -4   1   52.29    3.40
   5  -4   1   49.80    3.90
  -6   4  -1    1.40    1.30
   6  -4   1    3.40    1.50
   6  -4   1    1.30    1.40
   6  -4   1    2.40    0.60
  -7   4  -1    7.20    2.30
   7  -4   1   12.00    2.50
   7  -4   1    5.70    2.10
  -8   4  -1  536.85   17.00
   8  -4   1  532.35   17.10
   8  -4   1  523.55   16.30
  -9   4  -1   -1.00    2.30
  -9   4  -1    6.20    2.80
   9  -4   1    5.90    2.50
 -10   4  -1   36.60    5.80
 -10   4  -1   32.50    5.40
  10  -4   1   36.10    5.20
 -11   4  -1   13.20    4.20
  11  -4   1   14.50    3.90
  10   3  -1  403.86   15.40
 -10  -3   1  403.76   16.10
   9   3  -1  248.18   10.80
   9   3  -1  229.08   13.00
  -9  -3   1  231.98   10.10
  -9  -3   1  239.18   11.30
   8   3  -1  124.49    6.20
   8   3  -1  137.49    7.40
  -8  -3   1  127.79    6.80
  -8  -3   1  117.39    7.40
   7   3  -1   49.20    3.70
   7   3  -1   43.20    3.90
  -7  -3   1   49.80    4.40
  -7  -3   1   51.89    4.00
   6   3  -1  586.54   15.50
   6   3  -1  553.74   14.60
  -6  -3   1  599.54   16.30
  -6  -3   1  569.74   15.30
   5   3  -1  335.37    9.80
   5   3  -1  322.97    9.50
  -5  -3   1  331.27   10.30
  -5  -3   1  312.67    9.70
   4   3  -1  217.48    7.00
   4   3  -1  227.98    7.00
  -4  -3   1  220.08    7.20
  -4  -3   1  220.68    7.40
   3   3  -1  617.24   14.20
   3   3  -1  614.34   13.70
  -3  -3   1  639.54   14.60
  -3  -3   1  625.74   14.60
   2   3  -1 1213.98   23.20
   2   3  -1 1176.18   24.10
  -2  -3   1 1202.78   24.30
  -2  -3   1 1201.08   24.30
   1   3  -1   41.00    1.50
   1   3  -1   46.50    2.30
  -1  -3   1   50.19    2.50
  -1  -3   1   44.40    2.40
   0   3  -1   76.39    2.70
   0  -3   1   77.79    3.00
   0  -3   1   71.29    3.10
   0  -3   1   78.79    1.90
  -1   3  -1 3248.07   57.39
  -1   3  -1 3090.99   57.59
   1  -3   1 2989.70   58.19
   1  -3   1 3062.69   58.09
  -2   3  -1 1267.67   23.00
  -2   3  -1 1161.68   24.50
   2  -3   1 1244.08   23.90
   2  -3   1 1222.18   25.40
  -3   3  -1   47.10    2.80
  -3   3  -1   47.30    1.90
   3  -3   1   42.20    2.40
   3  -3   1   43.30    3.00
  -4   3  -1  150.48    4.00
  -4   3  -1  169.38    6.20
   4  -3   1  165.08    5.80
   4  -3   1  164.48    6.70
  -5   3  -1 3252.27   62.39
   5  -3   1 3247.97   57.99
   5  -3   1 3312.07   61.99
   5  -3   1 2949.41   62.99
  -6   3  -1  834.82   20.50
   6  -3   1  789.72   20.00
   6  -3   1  852.31   16.00
   6  -3   1  796.22   21.10
  -7   3  -1   50.89    4.50
   7  -3   1   46.80    4.00
   7  -3   1   44.60    5.10
  -8   3  -1  290.97   11.70
  -8   3  -1  282.37   11.50
   8  -3   1  282.67   11.10
  -9   3  -1  712.33   21.00
  -9   3  -1  668.93   21.00
   9  -3   1  703.43   20.70
 -10   3  -1    5.20    2.80
 -10   3  -1    1.50    1.60
  10  -3   1    3.20    2.20
 -11   3  -1   68.89    8.20
  11  -3   1   81.09    7.20
  10   2  -1  391.56   15.20
 -10  -2   1  404.86   16.00
   9   2  -1   39.30    5.10
  -9  -2   1   40.00    4.70
  -9  -2   1   47.70    6.10
   8   2  -1  142.59    7.60
  -8  -2   1  153.88    7.10
  -8  -2   1  146.29    8.00
   7   2  -1  758.22   18.20
   7   2  -1  758.92   19.80
  -7  -2   1  754.52   19.00
  -7  -2   1  766.92   20.40
   6   2  -1  824.02   20.20
   6   2  -1  828.62   19.10
  -6  -2   1  842.22   19.70
  -6  -2   1  854.21   20.90
   5   2  -1  285.57    8.30
   5   2  -1  277.47    8.70
  -5  -2   1  284.77    8.50
  -5  -2   1  263.47    8.90
   4   2  -1    2.90    0.90
   4   2  -1    1.20    0.60
  -4  -2   1    1.60    0.90
  -4  -2   1    2.20    0.90
   3   2  -1 2969.30   55.49
   3   2  -1 2936.21   55.29
  -3  -2   1 2985.90   55.59
  -3  -2   1 2940.41   55.99
   2   2  -1  142.89    4.30
   2   2  -1  140.19    3.90
  -2  -2   1  139.29    4.50
  -2  -2   1  140.19    4.30
   1   2  -1 1937.21   35.30
   1   2  -1 1827.62   34.40
  -1  -2   1 1933.31   35.40
  -1  -2   1 1804.72   35.40
   0   2  -1   13.40    0.90
   0  -2   1   10.40    1.00
   0  -2   1    9.80    0.90
  -1   2  -1   11.10    1.20
  -1   2  -1   13.50    0.90
   1  -2   1   13.90    1.40
   1  -2   1   13.20    0.90
  -2   2  -1  198.38    4.20
  -2   2  -1  194.78    5.50
   2  -2   1  195.98    5.20
   2  -2   1  192.68    6.00
  -3   2  -1 1318.37   27.20
  -3   2  -1 1350.06   24.70
   3  -2   1 1341.47   28.20
   3  -2   1 1386.56   27.00
  -4   2  -1    9.10    1.70
   4  -2   1    7.70    1.80
   4  -2   1    3.40    1.10
   4  -2   1    5.80    0.60
  -5   2  -1 1597.64   33.70
   5  -2   1 1656.73   33.80
   5  -2   1 1532.05   34.40
   5  -2   1 1672.53   30.10
  -6   2  -1   83.99    5.00
   6  -2   1   76.89    2.70
   6  -2   1   78.59    4.60
   6  -2   1   78.19    5.00
  -7   2  -1  388.56   12.80
  -7   2  -1  371.86   12.80
   7  -2   1  377.36   12.40
  -8   2  -1  160.18    8.30
  -8   2  -1  174.58    8.70
   8  -2   1  173.38    8.30
  -9   2  -1  656.23   19.90
  -9   2  -1  670.13   20.70
   9  -2   1  670.33   20.10
 -10   2  -1   33.00    5.30
 -10   2  -1   44.70    5.60
  10  -2   1   42.80    5.80
 -11   2  -1    1.50    2.20
  11  -2   1    0.30    1.80
  11   1  -1    8.70    3.00
 -11  -1   1    7.50    3.60
  10   1  -1  176.68    9.90
 -10  -1   1  196.68   10.80
   9   1  -1  160.68    8.70
  -9  -1   1  171.78    9.30
  -9  -1   1  161.88    7.70
   8   1  -1  350.06   12.40
  -8  -1   1  314.97   12.20
  -8  -1   1  340.57   11.10
   7   1  -1  227.78    7.60
   7   1  -1  220.68    8.90
  -7  -1   1  225.28    8.20
  -7  -1   1  238.18    9.40
   6   1  -1  793.42   17.80
   6   1  -1  778.42   19.20
  -6  -1   1  814.82   19.80
  -6  -1   1  748.33   18.20
   5   1  -1  314.17    8.50
   5   1  -1  296.67    9.20
  -5  -1   1  303.77    8.70
  -5  -1   1  313.67    9.60
   4   1  -1  789.22   17.00
   4   1  -1  774.12   17.60
  -4  -1   1  833.42   18.10
  -4  -1   1  797.42   17.20
   3   1  -1 1462.85   28.20
   3   1  -1 1480.95   28.50
  -3  -1   1 1473.55   28.10
  -3  -1   1 1379.76   28.70
   2   1  -1  965.40   18.90
   2   1  -1  973.30   19.00
  -2  -1   1  963.90   19.30
  -2  -1   1  956.20   18.70
   1   1  -1    1.40    0.60
   1   1  -1    1.10    0.50
  -1  -1   1    1.50    0.60
  -1  -1   1    0.00    0.60
   0   1  -1    3.20    0.40
  -1   1  -1 1307.27   24.80
   1  -1   1 1302.77   25.40
   1  -1   1 1338.77   24.50
  -2   1  -1   92.79    3.20
   2  -1   1   87.69    3.50
   2  -1   1   88.39    3.10
  -3   1  -1 1039.00   21.50
   3  -1   1  999.00   22.20
   3  -1   1 1077.19   19.40
   3  -1   1 1074.99   21.60
  -4   1  -1    9.70    1.70
   4  -1   1   13.50    2.10
   4  -1   1   13.80    1.80
   4  -1   1   13.00    0.90
  -5   1  -1   44.70    3.30
  -5   1  -1   51.49    3.60
   5  -1   1   49.30    3.30
   5  -1   1   45.80    2.00
  -6   1  -1  356.46   11.40
  -6   1  -1  362.46   11.40
   6  -1   1  365.86    8.50
   6  -1   1  365.36   11.30
  -7   1  -1 1103.19   27.20
  -7   1  -1 1172.78   27.40
   7  -1   1 1162.38   27.30
  -8   1  -1    1.80    1.70
  -8   1  -1    0.50    1.40
   8  -1   1    6.30    2.30
  -9   1  -1  234.08   11.10
  -9   1  -1  242.58   10.60
   9  -1   1  247.58   10.90
 -10   1  -1  265.07   12.70
 -10   1  -1  266.67   11.70
  10  -1   1  277.27   12.40
 -11   1  -1  384.56   16.50
  11  -1   1  370.46   15.60
  11   0  -1  209.28   11.40
 -11   0   1  224.38   12.30
  10   0  -1   70.49    6.30
 -10   0   1   75.59    6.70
   9   0  -1    1.60    2.00
  -9   0   1    2.50    1.60
  -9   0   1    4.40    2.50
   8   0  -1    6.80    1.60
   8   0  -1    5.10    1.80
  -8   0   1    4.50    1.60
  -8   0   1    1.50    1.80
   7   0  -1  920.41   23.10
  -7   0   1  949.40   21.90
  -7   0   1  951.30   23.60
   6   0  -1  849.02   18.90
   6   0  -1  896.01   21.20
  -6   0   1  898.41   21.40
  -6   0   1  870.01   19.80
   5   0  -1  207.48    6.30
   5   0  -1  223.78    7.50
  -5   0   1  203.88    7.40
  -5   0   1  223.08    6.80
   4   0  -1   25.10    2.10
   4   0  -1   26.50    1.80
  -4   0   1   29.00    2.40
  -4   0   1   27.20    1.90
   3   0  -1 1387.16   26.90
   3   0  -1 1397.36   27.50
  -3   0   1 1413.06   26.80
  -3   0   1 1375.16   27.70
   2   0  -1 4334.07   81.89
   2   0  -1 4247.88   80.99
  -2   0   1 4219.28   81.59
  -2   0   1 4313.17   79.89
   1   0  -1   12.10    0.80
  -1   0   1   11.10    0.50
  -1   0  -1  268.77    6.00
   1   0   1  284.07    6.20
   1   0   1  293.07    6.70
   1   0   1  288.97    5.60
  -2   0  -1 2925.51   56.09
  -2   0  -1 2990.70   57.99
   2   0   1 3125.99   56.69
  -3   0  -1   38.40    2.30
  -3   0  -1   38.80    2.50
   3   0   1   35.10    2.20
   3   0   1   39.00    1.60
  -4   0  -1 1096.79   23.40
  -4   0  -1 1087.69   23.80
   4   0   1 1123.49   21.60
   4   0   1 1147.29   23.70
  -5   0  -1   18.40    2.50
  -5   0  -1   19.60    2.70
   5   0   1   15.30    1.30
   5   0   1   19.20    2.60
  -6   0  -1  192.98    7.80
  -6   0  -1  199.98    7.90
   6   0   1  188.68    5.70
   6   0   1  228.98    8.30
  -7   0  -1   95.49    5.70
  -7   0  -1  119.39    6.50
   7   0   1   97.89    5.80
   7   0   1   91.19    3.90
  -8   0  -1 1204.68   29.00
  -8   0  -1 1217.28   29.60
   8   0   1 1152.18   28.90
  -9   0  -1  135.89    8.40
  -9   0  -1  140.29    7.90
   9   0   1  133.59    8.00
 -10   0  -1   31.10    5.40
 -10   0  -1   36.80    5.20
  10   0   1   38.00    5.40
 -11   0  -1   81.29    9.20
  11   0   1   55.49    7.10
  11  -1  -1    1.30    2.00
 -11   1   1    0.20    2.30
  10  -1  -1  112.19    7.80
 -10   1   1  121.79    8.50
   9  -1  -1   11.00    3.20
  -9   1   1    8.80    3.00
  -9   1   1    9.20    2.30
   8  -1  -1  192.98    8.90
   8  -1  -1  198.78    6.80
  -8   1   1  211.88    9.60
  -8   1   1  212.98    8.10
   7  -1  -1  666.83   16.90
   7  -1  -1  667.43   18.20
  -7   1   1  669.43   18.40
  -7   1   1  687.63   16.90
   6  -1  -1  172.58    7.20
   6  -1  -1  183.08    5.80
  -6   1   1  175.98    6.50
  -6   1   1  189.88    7.60
   5  -1  -1  175.88    5.40
   5  -1  -1  170.28    6.50
  -5   1   1  186.18    6.90
  -5   1   1  163.28    5.70
   4  -1  -1  774.62   17.60
   4  -1  -1  789.32   16.50
  -4   1   1  810.92   17.00
   3  -1  -1 2295.87   44.60
   3  -1  -1 2368.26   44.00
  -3   1   1 2373.36   43.80
  -3   1   1 2346.87   44.70
   2  -1  -1   11.60    1.20
  -2   1   1    9.10    1.20
  -2   1   1    8.30    1.10
   1  -1  -1  224.58    4.90
   1  -1  -1  224.38    5.50
  -1   1   1  239.08    5.70
  -1   1   1  216.98    5.20
   0  -1  -1  382.26    7.80
   0   1   1  393.56    7.80
   0   1   1  377.46    8.00
  -1  -1  -1  113.69    2.90
  -1  -1  -1  124.29    3.60
   1   1   1  119.39    3.40
   1   1   1  119.59    3.20
  -2  -1  -1  732.43   14.50
  -2  -1  -1  722.93   15.30
   2   1   1  705.83   14.20
   2   1   1  717.33   14.90
  -3  -1  -1  411.06   10.30
  -3  -1  -1  401.96    9.70
   3   1   1  420.66   10.10
   3   1   1  405.16    9.00
  -4  -1  -1   42.30    2.70
  -4  -1  -1   46.90    3.00
   4   1   1   39.80    2.10
   4   1   1   38.00    2.70
  -5  -1  -1   92.09    4.70
  -5  -1  -1   91.09    4.50
   5   1   1   89.09    4.60
   5   1   1   87.89    3.50
  -6  -1  -1  346.97   11.20
  -6  -1  -1  362.26   11.40
   6   1   1  370.96   11.40
   6   1   1  346.67    9.20
  -7  -1  -1   50.69    4.30
  -7  -1  -1   40.30    3.80
   7   1   1   47.80    4.00
  -8  -1  -1  353.76   12.80
  -8  -1  -1  350.66   12.60
   8   1   1  346.37   12.60
  -9  -1  -1   10.60    3.30
  -9  -1  -1   10.40    2.80
   9   1   1   18.10    3.70
 -10  -1  -1   33.40    5.70
 -10  -1  -1   34.70    5.00
  10   1   1   29.80    4.90
 -11  -1  -1   25.20    5.50
  11   1   1   44.50    6.50
  11  -2  -1   22.30    4.70
 -11   2   1   28.30    5.60
  10  -2  -1   47.60    6.10
 -10   2   1   49.30    6.60
   9  -2  -1   24.40    4.10
  -9   2   1   19.40    3.40
  -9   2   1   17.60    3.80
   8  -2  -1  361.86   12.80
  -8   2   1  367.86   13.30
  -8   2   1  353.86   11.50
   7  -2  -1   32.20    2.30
   7  -2  -1   40.50    3.70
  -7   2   1   32.10    3.00
  -7   2   1   28.60    3.70
   6  -2  -1  829.72   20.20
   6  -2  -1  827.22   17.70
  -6   2   1  828.42   20.40
  -6   2   1  806.82   19.10
   5  -2  -1   22.90    2.70
   5  -2  -1   26.70    2.30
  -5   2   1   30.00    2.80
  -5   2   1   24.40    1.80
   4  -2  -1  543.75   13.00
   4  -2  -1  531.15   13.20
  -4   2   1  545.65   13.30
  -4   2   1  557.04   12.20
   3  -2  -1  413.16   10.00
   3  -2  -1  426.16   10.30
  -3   2   1  419.26   10.20
  -3   2   1  415.26    9.80
   2  -2  -1 2285.97   43.50
   2  -2  -1 2306.77   43.20
  -2   2   1 2330.37   43.40
  -2   2   1 2350.26   43.60
   1  -2  -1 1225.28   24.10
   1  -2  -1 1263.67   24.00
  -1   2   1 1278.27   23.70
  -1   2   1 1279.17   24.00
   0  -2  -1  812.12   16.00
   0   2   1  801.12   15.80
   0   2   1  776.92   15.80
   0   2   1  814.02   15.00
  -1  -2  -1 1198.78   23.20
  -1  -2  -1 1145.29   22.00
   1   2   1 1164.88   22.70
   1   2   1 1192.38   22.70
  -2  -2  -1  697.93   14.00
  -2  -2  -1  659.23   14.90
   2   2   1  696.83   14.30
   2   2   1  683.13   14.50
  -3  -2  -1 1025.80   21.90
  -3  -2  -1 1030.40   21.00
   3   2   1 1028.20   21.40
   3   2   1 1020.30   20.70
  -4  -2  -1  602.14   14.80
  -4  -2  -1  588.64   14.00
   4   2   1  601.54   13.50
   4   2   1  596.54   14.40
  -5  -2  -1    4.60    1.40
  -5  -2  -1    4.50    1.30
   5   2   1    6.00    1.60
   5   2   1    6.40    1.30
  -6  -2  -1   -0.70    0.80
  -6  -2  -1    1.30    1.20
   6   2   1    1.70    0.80
   6   2   1    4.70    1.50
  -7  -2  -1  363.76   12.30
  -7  -2  -1  367.76   12.30
   7   2   1  381.66   12.50
   7   2   1  373.16   10.50
  -8  -2  -1   43.20    5.10
  -8  -2  -1   51.29    4.80
   8   2   1   48.30    5.40
  -9  -2  -1  228.18   10.80
  -9  -2  -1  211.78   10.10
   9   2   1  211.58   10.20
 -10  -2  -1    5.30    2.40
 -10  -2  -1    7.30    3.60
  10   2   1    6.50    2.50
  11  -3  -1    1.30    2.10
 -11   3   1   10.50    3.50
  10  -3  -1  476.35   16.90
 -10   3   1  474.75   17.50
   9  -3  -1  171.68    9.00
  -9   3   1  189.68    9.60
  -9   3   1  199.48   12.60
   8  -3  -1   28.90    4.20
  -8   3   1   31.50    4.40
  -8   3   1   36.60    4.30
   7  -3  -1  225.08    8.50
   7  -3  -1  233.08    7.00
   7  -3  -1  229.88    9.20
  -7   3   1  248.88    9.70
   6  -3  -1   27.40    3.40
   6  -3  -1   23.30    3.00
  -6   3   1   25.50    2.00
  -6   3   1   26.60    3.50
   5  -3  -1  831.52   19.00
   5  -3  -1  741.93   18.50
  -5   3   1  843.22   19.20
  -5   3   1  762.62   17.10
   4  -3  -1  106.59    4.70
   4  -3  -1  112.79    4.70
  -4   3   1  118.89    4.80
  -4   3   1  115.29    4.40
   3  -3  -1 2780.42   52.59
   3  -3  -1 2731.53   52.49
  -3   3   1 2706.73   52.39
  -3   3   1 2865.71   52.69
   2  -3  -1 1732.23   33.50
   2  -3  -1 1716.93   33.50
  -2   3   1 1736.23   33.20
  -2   3   1 1776.32   33.40
   1  -3  -1   15.10    1.30
  -1   3   1   15.00    1.10
   0  -3  -1  170.38    5.10
   0   3   1  175.68    4.80
   0   3   1  175.68    4.90
  -1  -3  -1 6410.86  120.49
  -1  -3  -1 5564.04  113.79
   1   3   1 6482.65  117.89
   1   3   1 6072.69  117.59
  -2  -3  -1  207.28    6.50
  -2  -3  -1  211.48    5.60
   2   3   1  210.58    6.00
   2   3   1  198.38    5.90
  -3  -3  -1   47.10    2.60
  -3  -3  -1   41.10    2.80
   3   3   1   47.40    2.80
   3   3   1   46.00    2.60
  -4  -3  -1   94.29    4.70
  -4  -3  -1   94.99    4.20
   4   3   1   83.19    4.10
   4   3   1   85.39    3.90
  -5  -3  -1 2667.63   51.89
  -5  -3  -1 2613.34   52.69
   5   3   1 2602.34   50.89
   5   3   1 2604.54   52.09
  -6  -3  -1    7.50    2.10
  -6  -3  -1   10.60    2.30
   6   3   1   12.50    2.50
   6   3   1   11.90    2.00
  -7  -3  -1   31.00    4.20
  -7  -3  -1   26.90    3.90
   7   3   1   28.70    3.20
   7   3   1   24.60    3.50
  -8  -3  -1    4.40    2.30
  -8  -3  -1    4.10    2.00
   8   3   1    6.80    1.70
   8   3   1    5.80    2.10
  -9  -3  -1  138.39    8.10
  -9  -3  -1  152.78    8.70
   9   3   1  160.38    8.80
 -10  -3  -1   23.90    4.80
 -10  -3  -1   26.90    4.80
  10   3   1   21.00    4.20
  11  -4  -1   13.60    3.70
 -11   4   1   14.40    4.00
  10  -4  -1  328.07   13.70
 -10   4   1  331.67   14.20
   9  -4  -1  240.58   10.80
  -9   4   1  251.47   11.40
   8  -4  -1  474.65   14.80
   8  -4  -1  414.96   13.40
  -8   4   1  411.86   14.40
   7  -4  -1    0.40    1.00
   7  -4  -1   -0.10    0.90
  -7   4   1    2.50    1.60
  -7   4   1    2.20    0.90
   6  -4  -1  360.26   11.30
   6  -4  -1  344.87   11.00
  -6   4   1  356.76    9.40
  -6   4   1  329.37   11.10
   5  -4  -1   19.60    2.60
   5  -4  -1   30.40    3.50
  -5   4   1   17.10    2.20
  -5   4   1   17.90    2.60
   4  -4  -1  555.24   13.90
   4  -4  -1  533.65   13.50
  -4   4   1  551.44   13.80
  -4   4   1  541.75   13.40
   3  -4  -1   15.60    2.00
   3  -4  -1   21.30    1.80
  -3   4   1   16.10    1.90
  -3   4   1   18.20    2.00
   2  -4  -1  126.99    4.50
   2  -4  -1  129.29    4.80
  -2   4   1  132.79    4.40
  -2   4   1  137.49    4.50
   1  -4  -1  655.63   14.80
   1  -4  -1  649.93   14.10
  -1   4   1  670.83   14.30
  -1   4   1  667.83   13.80
   0  -4  -1  147.09    5.20
   0   4   1  147.49    4.60
   0   4   1  147.99    4.80
  -1  -4  -1 1978.80   37.20
  -1  -4  -1 1882.31   38.70
   1   4   1 2021.10   38.20
   1   4   1 1997.80   37.80
  -2  -4  -1 1202.18   25.10
  -2  -4  -1 1195.68   23.60
   2   4   1 1158.38   24.30
   2   4   1 1139.29   23.90
  -3  -4  -1  115.29    5.20
  -3  -4  -1  103.59    4.20
   3   4   1  116.69    4.60
   3   4   1  109.59    4.60
  -4  -4  -1  167.68    6.00
  -4  -4  -1  152.18    6.50
   4   4   1  158.78    6.00
   4   4   1  158.78    6.10
  -5  -4  -1 1517.95   33.70
  -5  -4  -1 1569.54   32.70
   5   4   1 1585.64   33.10
   5   4   1 1493.85   32.10
  -6  -4  -1  591.64   16.00
  -6  -4  -1  577.34   16.70
   6   4   1  583.34   15.20
   6   4   1  593.84   16.30
  -7  -4  -1   62.79    4.90
  -7  -4  -1   65.99    5.20
   7   4   1   60.29    4.80
   7   4   1   58.39    4.10
  -8  -4  -1    9.80    2.80
  -8  -4  -1    3.50    2.00
   8   4   1    9.50    2.70
   8   4   1    5.30    1.90
  -9  -4  -1  585.34   19.40
  -9  -4  -1  628.44   20.70
   9   4   1  635.94   19.80
 -10  -4  -1   17.50    4.10
  10   4   1   13.50    3.50
  11  -5  -1    2.40    2.50
 -11   5   1    4.90    2.90
  10  -5  -1   90.69    6.90
 -10   5   1   92.49    7.60
   9  -5  -1 1202.18   30.80
  -9   5   1 1258.57   31.70
   8  -5  -1  174.98    8.50
   8  -5  -1  177.78    8.30
  -8   5   1  188.48    9.10
   7  -5  -1   38.70    4.40
   7  -5  -1   21.50    3.30
  -7   5   1   30.40    2.70
  -7   5   1   29.20    4.00
   6  -5  -1  527.75   14.70
   6  -5  -1  516.75   15.00
  -6   5   1  519.25   14.80
  -6   5   1  518.15   13.20
   5  -5  -1 1775.22   37.60
   5  -5  -1 1851.01   38.40
  -5   5   1 1767.62   37.10
  -5   5   1 1896.31   38.20
   4  -5  -1  623.44   15.50
   4  -5  -1  663.43   16.30
  -4   5   1  642.64   15.30
  -4   5   1  659.03   15.90
   3  -5  -1  406.26   10.50
   3  -5  -1  391.46   11.00
  -3   5   1  407.16   10.60
  -3   5   1  414.26   10.30
   2  -5  -1  217.38    6.50
   2  -5  -1  215.08    7.10
  -2   5   1  224.18    6.60
  -2   5   1  220.28    6.40
   1  -5  -1  441.56   11.50
   1  -5  -1  438.26   10.50
  -1   5   1  457.15   10.90
  -1   5   1  439.36   10.30
   0  -5  -1  422.46   11.20
   0   5   1  415.46   10.10
   0   5   1  423.76    9.70
  -1  -5  -1  331.77    9.60
  -1  -5  -1  334.67    8.20
   1   5   1  317.47    8.50
   1   5   1  318.27    9.00
  -2  -5  -1  726.13   16.00
  -2  -5  -1  736.93   17.60
   2   5   1  714.03   16.30
   2   5   1  732.33   16.90
  -3  -5  -1  321.37   10.30
  -3  -5  -1  316.87    9.00
   3   5   1  317.77    9.20
   3   5   1  342.07    9.80
  -4  -5  -1   33.10    3.80
  -4  -5  -1   28.00    3.10
   4   5   1   25.20    2.90
   4   5   1   20.60    2.60
  -5  -5  -1   20.00    3.20
  -5  -5  -1   27.40    3.30
   5   5   1   21.20    2.90
   5   5   1   21.10    2.80
  -6  -5  -1 1542.55   35.60
  -6  -5  -1 1575.54   34.30
   6   5   1 1536.05   34.30
   6   5   1 1569.94   33.90
  -7  -5  -1  152.28    8.20
  -7  -5  -1  152.28    7.70
   7   5   1  146.89    7.50
   7   5   1  149.69    7.10
  -8  -5  -1   13.30    3.30
   8   5   1   12.00    3.10
   8   5   1   12.30    2.60
  -9  -5  -1   57.79    6.90
   9   5   1   43.10    5.50
  11  -6  -1   80.79    7.10
 -11   6   1   87.29    9.50
  10  -6  -1   89.39    7.10
 -10   6   1  102.39    7.90
   9  -6  -1  347.07   13.30
  -9   6   1  328.87   13.50
   8  -6  -1  497.65   16.10
   8  -6  -1  538.45   16.50
  -8   6   1  507.25   16.60
   7  -6  -1  214.18    8.90
   7  -6  -1  214.38    9.30
  -7   6   1  222.08    9.40
   6  -6  -1  786.02   20.50
   6  -6  -1  800.72   19.90
  -6   6   1  799.92   20.30
  -6   6   1  751.12   18.70
   5  -6  -1 1330.27   29.80
   5  -6  -1 1409.96   31.10
  -5   6   1 1396.16   30.40
  -5   6   1 1379.06   29.60
   4  -6  -1  671.93   17.20
   4  -6  -1  654.33   16.00
  -4   6   1  643.44   16.30
  -4   6   1  669.53   15.90
   3  -6  -1  309.57    9.90
   3  -6  -1  312.37    8.90
  -3   6   1  322.97    8.90
  -3   6   1  303.77    9.00
   2  -6  -1 2062.79   43.20
   2  -6  -1 2117.59   41.70
  -2   6   1 2164.68   42.10
  -2   6   1 2253.67   42.00
   1  -6  -1  440.06   12.10
   1  -6  -1  424.36   10.60
  -1   6   1  450.85   11.40
  -1   6   1  441.46   10.60
   0  -6  -1  631.84   15.80
   0  -6  -1  618.04   14.10
   0   6   1  635.94   15.00
   0   6   1  607.54   13.80
  -1  -6  -1  449.06   12.70
  -1  -6  -1  459.65   11.00
   1   6   1  462.25   12.10
   1   6   1  449.36   11.30
  -2  -6  -1  570.24   13.40
  -2  -6  -1  560.54   15.10
   2   6   1  553.44   14.30
   2   6   1  554.94   13.60
  -3  -6  -1   37.70    3.50
  -3  -6  -1   43.40    3.00
   3   6   1   41.30    3.10
   3   6   1   42.80    3.40
  -4  -6  -1  180.08    7.90
  -4  -6  -1  182.18    6.90
   4   6   1  176.18    6.90
   4   6   1  175.78    7.20
  -5  -6  -1    0.80    1.10
  -5  -6  -1   -0.60    0.90
   5   6   1    5.20    1.70
   5   6   1    1.00    1.10
  -6  -6  -1   14.10    2.80
  -6  -6  -1   18.80    3.60
   6   6   1   15.60    2.80
   6   6   1   20.10    3.20
  -7  -6  -1  213.58   10.20
   7   6   1  221.48    9.20
   7   6   1  214.98    9.50
  -8  -6  -1  152.18    8.80
   8   6   1  149.19    7.70
   8   6   1  140.49    8.10
  -9  -6  -1   26.70    5.00
   9   6   1   24.60    4.50
  11  -7  -1    2.00    2.10
 -11   7   1    0.30    2.30
  10  -7  -1    4.20    2.30
 -10   7   1    6.20    2.90
   9  -7  -1  145.19    8.40
  -9   7   1  150.08    8.90
   8  -7  -1  264.07   10.90
   8  -7  -1  272.77   11.20
  -8   7   1  263.57   11.20
   7  -7  -1   52.39    4.30
   7  -7  -1   45.20    4.40
  -7   7   1   55.29    4.80
   6  -7  -1   15.40    2.60
   6  -7  -1   21.10    3.40
  -6   7   1   16.90    2.70
  -6   7   1   14.90    2.70
   5  -7  -1 1094.99   25.00
   5  -7  -1 1087.29   26.40
  -5   7   1 1099.59   24.80
  -5   7   1 1107.69   25.60
   4  -7  -1  897.11   22.60
   4  -7  -1  937.41   21.20
  -4   7   1  932.21   21.60
  -4   7   1  928.61   21.00
   3  -7  -1  399.36   12.40
   3  -7  -1  404.06   10.90
  -3   7   1  426.56   11.50
  -3   7   1  416.26   11.30
   2  -7  -1   42.80    3.40
  -2   7   1   35.90    2.60
  -2   7   1   43.70    3.00
   1  -7  -1 1188.68   24.70
  -1   7   1 1174.08   24.80
  -1   7   1 1223.58   25.90
   0  -7  -1  248.28    7.30
   0  -7  -1  250.67    9.00
   0   7   1  244.68    7.20
   0   7   1  251.67    8.30
  -1  -7  -1  127.89    6.20
  -1  -7  -1  125.59    4.90
   1   7   1  132.79    5.10
   1   7   1  120.69    5.60
  -2  -7  -1  773.12   19.80
  -2  -7  -1  755.72   17.40
   2   7   1  773.72   18.90
   2   7   1  751.42   17.70
  -3  -7  -1   23.10    2.70
  -3  -7  -1   15.40    2.90
   3   7   1   20.20    2.60
  -4  -7  -1  294.57    9.60
  -4  -7  -1  303.87   11.20
   4   7   1  281.37   10.10
   4   7   1  280.57    9.50
  -5  -7  -1    6.20    2.20
  -5  -7  -1    8.90    2.50
   5   7   1    9.60    2.10
   5   7   1    7.20    2.10
  -6  -7  -1  104.39    7.00
   6   7   1   98.49    6.10
   6   7   1  103.29    6.30
  -7  -7  -1   22.90    4.30
   7   7   1   26.90    4.10
   7   7   1   32.90    4.60
  -8  -7  -1  126.19    8.40
   8   7   1  120.29    7.30
  11  -8  -1    1.00    1.70
 -11   8   1   -4.10    2.00
  10  -8  -1   72.39    6.60
 -10   8   1   69.29    6.50
   9  -8  -1    0.40    1.40
  -9   8   1    2.60    2.20
   8  -8  -1   12.80    3.10
   8  -8  -1   15.40    3.20
  -8   8   1   12.00    3.20
   7  -8  -1    6.30    2.20
   7  -8  -1    3.20    1.60
  -7   8   1   -0.40    1.60
   6  -8  -1  795.72   20.40
   6  -8  -1  776.72   21.80
  -6   8   1  815.52   21.20
  -6   8   1  814.12   20.30
   5  -8  -1  324.37   10.50
   5  -8  -1  333.87   12.10
  -5   8   1  327.17   11.10
  -5   8   1  322.87   10.50
   4  -8  -1    3.00    1.40
   4  -8  -1    0.90    1.00
  -4   8   1    4.10    1.50
  -4   8   1    1.40    1.10
   3  -8  -1   99.89    4.60
   3  -8  -1  100.19    5.90
  -3   8   1   97.69    4.90
  -3   8   1  104.09    5.10
   2  -8  -1 1399.16   32.00
   2  -8  -1 1447.76   29.50
  -2   8   1 1431.46   30.60
  -2   8   1 1431.76   30.00
   1  -8  -1 1565.64   34.50
   1  -8  -1 1550.94   31.50
  -1   8   1 1543.25   33.10
  -1   8   1 1581.14   32.00
   0  -8  -1  217.48    7.00
   0  -8  -1  217.88    8.90
   0   8   1  226.28    7.10
   0   8   1  227.98    8.30
  -1  -8  -1   15.90    2.20
  -1  -8  -1   12.90    2.60
   1   8   1   18.30    2.80
   1   8   1   18.00    2.30
  -2  -8  -1  105.59    6.20
  -2  -8  -1  112.19    5.00
   2   8   1  119.59    5.20
   2   8   1  110.89    5.80
  -3  -8  -1 1027.70   25.60
  -3  -8  -1  998.40   22.70
   3   8   1  965.00   22.70
   3   8   1  984.70   24.10
  -4  -8  -1  147.59    8.00
   4   8   1  150.18    6.70
   4   8   1  146.99    7.30
  -5  -8  -1  154.28    8.60
   5   8   1  130.99    7.40
   5   8   1  162.08    7.80
  -6  -8  -1   18.10    3.70
   6   8   1    9.00    2.60
  -7  -8  -1  249.18   12.00
   7   8   1  251.17   10.90
  -8  -8  -1   -1.00    1.60
   8   8   1   -3.40    0.90
  10  -9  -1   33.50    5.30
 -10   9   1   28.10    5.40
   9  -9  -1   47.50    5.80
  -9   9   1   47.20    6.30
   8  -9  -1   86.59    6.30
   8  -9  -1   98.29    7.10
  -8   9   1  101.99    7.10
   7  -9  -1  327.77   13.20
   7  -9  -1  332.07   11.90
  -7   9   1  335.37   12.70
   6  -9  -1   19.40    3.70
   6  -9  -1   14.70    2.80
  -6   9   1   19.30    3.20
  -6   9   1   11.30    2.60
   5  -9  -1  371.36   11.60
   5  -9  -1  366.66   13.40
  -5   9   1  376.36   11.90
  -5   9   1  365.76   12.30
   4  -9  -1  136.99    7.50
   4  -9  -1  138.79    6.10
  -4   9   1  143.69    6.60
  -4   9   1  139.19    6.50
   3  -9  -1   55.99    3.50
   3  -9  -1   53.29    4.60
  -3   9   1   51.19    3.90
  -3   9   1   52.69    3.80
   2  -9  -1  428.06   11.50
   2  -9  -1  429.46   14.10
  -2   9   1  438.46   12.20
  -2   9   1  444.16   12.90
   1  -9  -1   87.69    5.70
   1  -9  -1   96.19    4.40
  -1   9   1   90.59    5.20
  -1   9   1   99.19    4.70
   0  -9  -1 1236.58   29.30
   0  -9  -1 1192.08   25.50
   0   9   1 1180.28   27.70
   0   9   1 1229.88   26.00
  -1  -9  -1   48.10    3.80
  -1  -9  -1   49.50    4.40
   1   9   1   53.09    4.20
   1   9   1   48.10    3.20
  -2  -9  -1  102.59    5.10
  -2  -9  -1  101.99    6.60
   2   9   1   97.09    5.90
   2   9   1  105.49    5.30
  -3  -9  -1   20.30    3.90
   3   9   1   14.30    3.00
  -4  -9  -1  578.64   18.70
   4   9   1  605.84   17.70
  -5  -9  -1   29.50    4.80
   5   9   1   22.00    3.70
  -6  -9  -1   24.40    5.00
   6   9   1   21.20    3.80
  -7  -9  -1   48.60    6.60
   7   9   1   39.40    5.30
  10 -10  -1    0.50    1.60
 -10  10   1    1.30    2.40
   9 -10  -1   31.30    4.90
  -9  10   1   33.10    5.30
   8 -10  -1  126.79    8.40
   8 -10  -1  125.69    7.40
  -8  10   1  135.29    8.40
   7 -10  -1  317.17   13.30
   7 -10  -1  291.67   11.20
  -7  10   1  292.87   12.10
   6 -10  -1    4.40    2.30
   6 -10  -1    1.60    1.40
  -6  10   1    4.30    1.90
  -6  10   1   -0.20    1.50
   5 -10  -1  108.99    7.20
   5 -10  -1  121.29    6.00
  -5  10   1  113.99    6.50
  -5  10   1  103.19    6.00
   4 -10  -1   19.90    2.80
   4 -10  -1   16.70    3.20
  -4  10   1   17.70    3.00
  -4  10   1   24.30    3.50
   3 -10  -1   72.69    5.60
   3 -10  -1   74.09    4.20
  -3  10   1   82.39    4.90
  -3  10   1   75.09    5.00
   2 -10  -1   70.29    3.90
   2 -10  -1   71.19    5.50
  -2  10   1   72.39    4.40
  -2  10   1   77.49    5.20
   1 -10  -1  286.67    9.70
   1 -10  -1  289.47   11.70
  -1  10   1  308.07   10.80
  -1  10   1  314.87    9.70
   0 -10  -1  148.09    8.10
   0  10   1  149.09    6.10
   0  10   1  152.38    7.40
  -1 -10  -1   26.70    4.20
   1  10   1   17.70    3.10
   1  10   1   19.00    2.50
  -2 -10  -1  167.68    8.90
   2  10   1  174.08    8.30
  -3 -10  -1  197.98    9.90
   3  10   1  174.78    8.70
  -4 -10  -1  515.05   17.70
   4  10   1  491.85   16.30
  -5 -10  -1   37.30    5.50
   5  10   1   31.20    4.90
  -6 -10  -1   25.40    5.10
   6  10   1   21.20    4.20
   9 -11  -1  327.37   13.30
  -9  11   1  302.07   13.80
   8 -11  -1   11.60    3.60
   8 -11  -1   17.10    3.50
  -8  11   1    9.80    3.20
   7 -11  -1  214.58   11.20
   7 -11  -1  198.98    9.10
  -7  11   1  202.78   10.20
   6 -11  -1   86.59    5.50
   6 -11  -1   90.49    7.30
  -6  11   1   86.69    6.20
  -6  11   1   91.49    6.40
   5 -11  -1  476.65   14.00
   5 -11  -1  472.25   17.00
  -5  11   1  470.15   14.80
  -5  11   1  456.05   14.90
   4 -11  -1  388.86   15.00
  -4  11   1  406.86   13.10
  -4  11   1  385.06   13.00
   3 -11  -1   26.60    4.40
   3 -11  -1   28.20    3.20
  -3  11   1   26.40    3.80
  -3  11   1   23.70    3.40
   2 -11  -1  112.39    5.90
   2 -11  -1  111.29    7.40
  -2  11   1  112.79    6.60
  -2  11   1  115.29    5.80
   1 -11  -1   34.90    4.90
  -1  11   1   28.60    3.90
  -1  11   1   33.50    3.20
   0 -11  -1  680.13   20.50
   0  11   1  644.44   18.80
  -1 -11  -1  118.59    7.70
   1  11   1  108.99    6.70
  -2 -11  -1  598.34   19.70
   2  11   1  606.14   18.50
  -3 -11  -1   93.59    7.10
   3  11   1   87.69    6.40
  -4 -11  -1   93.39    7.50
   4  11   1   93.19    7.00
  -5 -11  -1   74.09    6.80
   5  11   1   68.39    6.10
   9 -12  -1   44.20    6.00
  -9  12   1   25.70    5.00
   8 -12  -1  396.36   14.40
  -8  12   1  401.76   15.80
   7 -12  -1  180.88   10.90
   7 -12  -1  193.18    8.90
  -7  12   1  202.38   10.20
   6 -12  -1    8.10    2.20
   6 -12  -1   12.40    3.60
  -6  12   1    8.50    2.80
   5 -12  -1   47.40    6.30
   5 -12  -1   75.29    5.00
  -5  12   1   69.29    5.60
  -5  12   1   73.59    5.60
   4 -12  -1  152.48    9.30
  -4  12   1  131.89    7.30
  -4  12   1  144.89    7.80
   3 -12  -1  438.66   16.60
  -3  12   1  471.15   14.30
  -3  12   1  461.85   15.10
   2 -12  -1    4.80    2.50
  -2  12   1    3.50    1.70
  -2  12   1    0.60    1.70
   1 -12  -1   12.10    3.40
  -1  12   1   18.10    3.70
   0 -12  -1   10.90    3.30
   0  12   1    7.20    2.50
  -1 -12  -1   79.89    7.00
   1  12   1  104.69    7.10
  -2 -12  -1   16.60    3.90
   2  12   1   14.20    3.40
  -3 -12  -1  149.29    9.80
   3  12   1  165.58    9.30
  -4 -12  -1   25.90    5.00
   4  12   1   24.40    4.50
   8 -13  -1  441.56   15.40
  -8  13   1  421.96   16.80
   7 -13  -1    3.50    2.70
  -7  13   1    4.10    2.80
   6 -13  -1   24.30    5.10
  -6  13   1   23.30    4.10
   5 -13  -1   26.60    5.10
  -5  13   1   24.20    4.30
  -5  13   1   18.00    3.70
   4 -13  -1  647.54   22.00
  -4  13   1  637.24   19.50
  -4  13   1  673.73   19.20
   3 -13  -1    6.30    2.90
  -3  13   1    7.80    2.80
  -3  13   1    6.00    2.20
   2 -13  -1   31.30    5.10
  -2  13   1   26.00    4.30
   1 -13  -1   79.49    7.00
  -1  13   1   77.79    6.20
   0 -13  -1  229.08   11.90
   0  13   1  207.68   10.40
  -1 -13  -1  158.38    9.90
   1  13   1  168.78    9.30
  -2 -13  -1   10.80    3.70
   2  13   1   16.30    3.70
   3  13   1   18.60    3.90
   7 -14  -1  212.28   12.70
  -7  14   1  208.28   11.00
   6 -14  -1  108.99    9.20
  -6  14   1  101.59    7.40
   5 -14  -1   56.99    7.60
  -5  14   1   60.39    5.80
  -5  14   1   57.59    6.60
   4 -14  -1  244.98   13.10
  -4  14   1  259.27   11.70
   3 -14  -1   78.59    7.40
  -3  14   1   86.89    6.90
   2 -14  -1  183.98   11.10
  -2  14   1  183.38    9.80
   1 -14  -1  151.08    9.90
  -1  14   1  144.89    8.90
   0 -14  -1  142.79    9.70
   0  14   1  149.79    9.10
  -1 -14  -1   60.69    7.80
   1  14   1   74.49    6.80
   2  14   1   47.60    6.30
   5 -15  -1   47.20    7.30
  -5  15   1   41.70    5.90
   4 -15  -1   90.89    8.30
  -4  15   1   90.69    7.30
   3 -15  -1  203.38   12.10
  -3  15   1  194.38   10.60
   2 -15  -1   -0.40    2.00
  -2  15   1    2.70    2.20
   1 -15  -1   25.20    5.40
  -1  15   1   30.00    5.30
   0  15  -2  247.38   12.10
  -1  15  -2  118.49    8.30
   1 -15   2  135.49   10.00
  -2  15  -2   26.50    4.70
   2 -15   2   23.40    5.50
  -3  15  -2    1.20    2.00
  -3  15  -2    0.60    1.80
   3 -15   2   -2.30    1.70
  -4  15  -2  273.37   17.50
  -4  15  -2  261.97   12.20
   4 -15   2  283.27   15.00
   2  14  -2  118.19    8.60
  -2 -14   2  125.69    9.40
   1  14  -2   35.60    5.50
  -1 -14   2   26.90    5.30
   0  14  -2   11.60    3.50
   0 -14   2    9.50    3.60
  -1  14  -2   12.70    3.20
  -1  14  -2   18.40    3.90
   1 -14   2   15.60    4.30
  -2  14  -2  483.35   16.60
  -2  14  -2  474.25   16.20
   2 -14   2  506.85   19.60
  -3  14  -2   20.30    4.20
  -3  14  -2   20.90    4.00
   3 -14   2   15.50    4.30
  -4  14  -2   84.19    6.60
   4 -14   2   61.89    7.80
  -5  14  -2    8.70    3.10
   5 -14   2    5.90    3.30
  -6  14  -2  344.07   14.60
   6 -14   2  325.37   16.30
   3  13  -2   81.19    7.10
  -3 -13   2   98.09    8.00
   2  13  -2   48.20    6.10
  -2 -13   2   54.29    7.00
   1  13  -2    2.20    2.20
  -1 -13   2    4.90    2.30
   0  13  -2  250.17   10.50
   0  13  -2  237.88   10.80
   0 -13   2  227.68   12.10
  -1  13  -2    9.60    2.80
  -1  13  -2   12.30    2.90
   1 -13   2   13.00    3.50
  -2  13  -2  231.08   10.30
  -2  13  -2  243.18   10.50
   2 -13   2  240.18   12.50
  -3  13  -2  123.29    7.30
  -3  13  -2  128.39    7.80
   3 -13   2  121.49    8.90
  -4  13  -2   -0.30    1.70
  -4  13  -2   -0.80    1.40
   4 -13   2    0.90    1.90
  -5  13  -2   87.19    6.90
   5 -13   2   83.49    7.80
  -6  13  -2  524.85   18.60
   6 -13   2  556.24   21.30
  -7  13  -2   61.39    7.50
   7 -13   2   84.39    9.80
  -8  13  -2   55.09    7.60
   8 -13   2   53.39    7.60
   5  12  -2   28.80    5.20
  -5 -12   2   35.90    6.10
   4  12  -2  216.98   11.00
  -4 -12   2  217.18   11.60
   3  12  -2  278.97   12.10
  -3 -12   2  263.17   12.80
   2  12  -2   16.90    3.80
  -2 -12   2   13.50    3.40
   1  12  -2    7.60    2.40
   1  12  -2    4.20    2.40
  -1 -12   2   11.30    3.50
   0  12  -2  151.08    7.80
   0  12  -2  152.08    8.20
   0 -12   2  161.78    9.50
  -1  12  -2  431.26   14.50
  -1  12  -2  449.06   14.60
   1 -12   2  444.96   16.70
  -2  12  -2    0.30    1.30
  -2  12  -2    4.20    2.00
   2 -12   2    0.70    2.00
  -3  12  -2  320.27   12.40
  -3  12  -2  329.97   11.80
   3 -12   2  332.27   14.40
  -4  12  -2    3.50    1.90
  -4  12  -2    9.40    2.90
   4 -12   2    1.80    2.20
  -5  12  -2   22.90    4.10
   5 -12   2   29.30    5.50
  -6  12  -2   29.00    4.80
   6 -12   2   31.00    5.70
  -7  12  -2  581.74   20.10
   7 -12   2  629.54   22.60
  -8  12  -2   27.90    5.20
   8 -12   2   44.40    6.80
   8 -12   2   42.20    5.70
   6  11  -2  117.09    8.30
  -6 -11   2  125.49    8.80
   5  11  -2  256.07   11.90
  -5 -11   2  238.68   12.00
   4  11  -2  171.08    9.20
  -4 -11   2  161.28    9.60
   3  11  -2   39.50    5.20
  -3 -11   2   41.60    5.60
  -3 -11   2   38.00    7.50
   2  11  -2  283.07   11.70
  -2 -11   2  304.17   13.00
  -2 -11   2  307.07   11.60
   1  11  -2  296.67   11.50
  -1 -11   2  300.37   11.30
  -1 -11   2  299.17   12.60
   0  11  -2   65.19    5.10
   0  11  -2   63.09    4.70
   0 -11   2   70.39    5.90
  -1  11  -2   45.30    4.10
  -1  11  -2   35.40    4.30
   1 -11   2   46.70    5.90
  -2  11  -2   26.60    3.70
  -2  11  -2   29.20    4.00
   2 -11   2   25.00    4.20
  -3  11  -2  104.19    5.90
  -3  11  -2   99.29    6.30
   3 -11   2   96.69    7.30
  -4  11  -2   20.10    3.50
  -4  11  -2   27.90    3.50
   4 -11   2   18.60    3.90
  -5  11  -2    5.10    2.20
   5 -11   2    3.50    1.40
   5 -11   2    5.20    2.50
  -6  11  -2   19.30    4.10
   6 -11   2   25.30    5.10
   6 -11   2   21.20    3.40
  -7  11  -2  115.39    8.10
   7 -11   2  123.69    6.70
   7 -11   2  121.29    9.00
  -8  11  -2   33.10    5.40
   8 -11   2   37.50    6.20
   8 -11   2   40.00    4.90
  -9  11  -2   16.70    4.40
   9 -11   2   17.80    4.60
   9 -11   2   19.80    3.90
   6  10  -2    9.10    3.00
  -6 -10   2    6.40    2.90
   5  10  -2   82.69    6.50
  -5 -10   2   82.89    6.80
   4  10  -2  264.67   11.30
  -4 -10   2  276.67   11.30
  -4 -10   2  267.07   11.90
   3  10  -2  400.06   14.10
  -3 -10   2  414.16   14.10
  -3 -10   2  436.16   15.40
   2  10  -2   90.59    6.10
  -2 -10   2  109.49    6.20
  -2 -10   2  107.79    7.00
   1  10  -2  467.85   14.70
  -1 -10   2  475.15   16.00
  -1 -10   2  502.75   15.00
   0  10  -2  317.87   11.00
   0  10  -2  321.47   11.10
   0 -10   2  292.47   11.90
  -1  10  -2  383.56   12.40
  -1  10  -2  375.16   12.10
   1 -10   2  381.36   13.90
  -2  10  -2  201.28    8.00
  -2  10  -2  215.78    8.70
   2 -10   2  194.78    9.60
  -3  10  -2  496.65   14.90
  -3  10  -2  455.85   13.30
   3 -10   2  459.45   16.20
  -4  10  -2   31.50    4.30
  -4  10  -2   28.50    3.40
   4 -10   2   35.50    2.80
   4 -10   2   36.40    5.10
  -5  10  -2   82.69    5.00
  -5  10  -2   78.09    5.80
   5 -10   2   83.49    6.70
   5 -10   2   82.79    4.80
  -6  10  -2   58.79    5.30
   6 -10   2   60.29    4.40
   6 -10   2   58.89    7.00
  -7  10  -2  116.49    7.90
   7 -10   2  108.49    8.20
   7 -10   2  104.89    6.20
  -8  10  -2   75.89    6.90
   8 -10   2   78.29    7.20
   8 -10   2   71.19    5.60
  -9  10  -2   29.90    5.50
   9 -10   2   49.40    7.10
   9 -10   2   32.50    4.80
 -10  10  -2    9.40    3.60
  10 -10   2    9.90    3.00
   7   9  -2   31.40    4.90
  -7  -9   2   35.90    5.60
   6   9  -2  154.08    8.50
  -6  -9   2  153.08    8.90
   5   9  -2  144.49    8.00
  -5  -9   2  157.58    8.60
  -5  -9   2  138.69    8.00
   4   9  -2  406.86   13.90
  -4  -9   2  415.06   14.00
  -4  -9   2  403.96   14.50
   3   9  -2  152.58    7.70
  -3  -9   2  170.98    8.50
  -3  -9   2  168.08    7.90
   2   9  -2  114.09    6.30
  -2  -9   2  118.79    6.40
  -2  -9   2  122.19    7.20
   1   9  -2  622.94   17.20
  -1  -9   2  634.34   17.30
  -1  -9   2  666.13   18.90
   0   9  -2 1910.41   40.00
   0  -9   2 1816.32   41.70
   0  -9   2 1967.30   40.60
  -1   9  -2  477.55   13.40
  -1   9  -2  467.75   13.80
   1  -9   2  466.05   15.10
  -2   9  -2    8.60    1.90
  -2   9  -2    9.00    2.10
   2  -9   2   10.30    2.00
   2  -9   2    5.90    2.10
  -3   9  -2   47.60    4.00
  -3   9  -2   38.70    3.10
   3  -9   2   37.70    4.70
   3  -9   2   42.30    2.60
  -4   9  -2 2263.67   44.90
  -4   9  -2 2199.18   47.40
   4  -9   2 2296.47   44.50
   4  -9   2 2205.18   49.70
  -5   9  -2    4.70    2.10
  -5   9  -2    5.70    1.70
   5  -9   2    3.60    2.00
   5  -9   2    1.60    1.00
  -6   9  -2   16.70    3.60
   6  -9   2   13.90    2.70
   6  -9   2   18.20    3.90
  -7   9  -2    3.20    2.20
   7  -9   2    1.00    1.20
   7  -9   2    0.50    1.60
  -8   9  -2  313.07   13.60
   8  -9   2  320.67   14.50
   8  -9   2  343.37   12.60
  -9   9  -2   13.70    3.90
   9  -9   2   10.80    3.00
   9  -9   2   13.00    3.90
 -10   9  -2   66.89    8.20
  10  -9   2   55.89    6.70
   8   8  -2   12.00    3.20
  -8  -8   2   18.60    4.20
   7   8  -2   91.19    6.70
  -7  -8   2   95.39    8.20
  -7  -8   2   91.59    6.90
   6   8  -2  106.49    6.80
  -6  -8   2  120.09    7.50
  -6  -8   2  113.99    7.20
   5   8  -2   18.10    3.30
  -5  -8   2   12.20    2.90
  -5  -8   2    9.70    2.80
   4   8  -2   76.39    5.20
  -4  -8   2   72.89    5.40
  -4  -8   2   70.29    5.10
   3   8  -2  120.49    6.40
  -3  -8   2  118.49    6.80
  -3  -8   2  120.19    6.50
   2   8  -2   75.89    4.90
  -2  -8   2   95.49    5.70
  -2  -8   2   85.19    5.10
   1   8  -2   -0.10    1.00
  -1  -8   2    2.90    1.20
  -1  -8   2    0.10    0.90
   0   8  -2    0.60    1.10
   0  -8   2    0.10    0.80
   0  -8   2    3.80    1.60
  -1   8  -2 1114.29   25.70
  -1   8  -2 1144.09   25.00
   1  -8   2 1097.59   27.00
   1  -8   2 1161.48   21.90
  -2   8  -2  114.19    5.10
  -2   8  -2  100.69    5.40
   2  -8   2  113.49    6.40
   2  -8   2  110.79    3.90
  -3   8  -2  206.98    8.20
  -3   8  -2  198.48    6.90
   3  -8   2  203.08    9.10
   3  -8   2  205.98    6.40
  -4   8  -2  433.36   11.40
  -4   8  -2  446.46   13.60
   4  -8   2  417.76   14.70
   4  -8   2  444.86   11.60
  -5   8  -2  661.03   15.60
  -5   8  -2  655.43   18.50
   5  -8   2  662.13   16.60
   5  -8   2  662.23   19.90
  -6   8  -2    7.90    2.50
   6  -8   2   10.40    2.30
   6  -8   2   12.40    3.20
  -7   8  -2   18.80    3.60
   7  -8   2   19.20    3.90
   7  -8   2   25.40    3.70
  -8   8  -2  536.35   18.30
   8  -8   2  577.04   19.70
   8  -8   2  551.94   17.10
  -9   8  -2  106.09    8.00
   9  -8   2  101.09    7.00
   9  -8   2  111.79    8.30
 -10   8  -2    7.60    3.30
  10  -8   2    3.60    3.80
  10  -8   2    1.20    1.80
   8   7  -2   -0.70    1.40
  -8  -7   2    2.00    2.30
  -8  -7   2    1.20    1.70
   7   7  -2  187.98    9.00
  -7  -7   2  177.78    9.10
  -7  -7   2  178.98    9.50
   6   7  -2 1012.40   25.60
  -6  -7   2 1014.00   26.00
  -6  -7   2 1036.20   26.40
   5   7  -2  129.89    6.80
  -5  -7   2  137.99    7.20
  -5  -7   2  138.19    7.20
   4   7  -2  234.38    8.30
   4   7  -2  224.38    8.80
  -4  -7   2  227.98    9.20
  -4  -7   2  215.88    9.00
   3   7  -2  145.79    4.90
   3   7  -2  141.79    6.50
  -3  -7   2  139.89    6.70
  -3  -7   2  149.49    7.00
   2   7  -2  680.33   14.10
   2   7  -2  649.04   16.90
  -2  -7   2  680.53   17.90
  -2  -7   2  691.83   17.70
   1   7  -2    4.00    1.30
  -1  -7   2    1.90    1.10
   0   7  -2  538.25   13.70
   0  -7   2  528.75   14.20
   0  -7   2  547.35   15.10
  -1   7  -2  214.78    7.10
  -1   7  -2  219.98    7.80
   1  -7   2  212.38    8.40
   1  -7   2  216.18    5.30
  -2   7  -2   50.59    3.60
  -2   7  -2   48.40    3.00
   2  -7   2   52.19    4.00
   2  -7   2   47.40    2.30
  -3   7  -2   66.59    4.30
  -3   7  -2   69.79    3.50
   3  -7   2   66.79    3.20
   3  -7   2   79.29    5.20
  -4   7  -2  132.19    6.40
  -4   7  -2  127.89    4.80
   4  -7   2  130.29    5.20
   4  -7   2  134.69    7.10
  -5   7  -2 2166.78   46.20
  -5   7  -2 2222.98   42.70
   5  -7   2 2204.68   48.10
   5  -7   2 2190.78   44.40
  -6   7  -2  133.29    7.20
   6  -7   2  126.99    6.20
   6  -7   2  132.19    7.80
  -7   7  -2   52.09    6.00
   7  -7   2   65.09    5.90
   7  -7   2   53.29    4.50
  -8   7  -2  147.49    8.60
   8  -7   2  154.78    9.30
   8  -7   2  146.59    7.70
  -9   7  -2  959.00   26.90
   9  -7   2  959.60   27.80
   9  -7   2  920.21   25.40
 -10   7  -2   17.70    4.50
  10  -7   2   18.90    3.90
  10  -7   2   23.40    5.40
 -11   7  -2   17.20    4.60
  11  -7   2   15.90    3.90
   9   6  -2  203.98    9.90
  -9  -6   2  224.08   11.40
   8   6  -2  253.17   10.50
  -8  -6   2  241.18   10.60
  -8  -6   2  249.28   11.50
   7   6  -2  350.16   12.40
   7   6  -2  344.37   11.90
  -7  -6   2  337.87   13.00
  -7  -6   2  332.47   12.40
   6   6  -2  517.95   14.40
   6   6  -2  519.05   15.40
  -6  -6   2  541.95   16.40
  -6  -6   2  526.75   15.80
   5   6  -2  288.07   10.10
   5   6  -2  275.37    8.80
  -5  -6   2  276.57   10.20
  -5  -6   2  279.37   10.50
   4   6  -2  266.37    9.40
   4   6  -2  277.57    8.00
  -4  -6   2  271.07    9.60
  -4  -6   2  274.47    9.80
   3   6  -2 1485.25   31.60
   3   6  -2 1471.85   29.00
  -3  -6   2 1533.85   32.20
  -3  -6   2 1391.06   31.80
   2   6  -2  255.77    6.30
   2   6  -2  250.77    8.30
  -2  -6   2  251.77    8.80
  -2  -6   2  260.97    8.80
   1   6  -2  552.24   13.60
  -1  -6   2  524.25   14.30
  -1  -6   2  533.75   14.00
   0   6  -2   20.60    2.30
   0  -6   2   14.90    2.30
   0  -6   2   13.50    2.10
  -1   6  -2  573.14   14.30
  -1   6  -2  572.74   13.20
   1  -6   2  530.25   14.70
   1  -6   2  549.74   11.30
  -2   6  -2    9.60    1.50
  -2   6  -2    6.40    1.50
   2  -6   2   10.10    1.30
   2  -6   2   11.30    2.30
  -3   6  -2  993.80   22.80
  -3   6  -2  992.20   20.40
   3  -6   2  996.60   20.90
   3  -6   2  997.20   24.10
  -4   6  -2   16.20    1.80
  -4   6  -2   11.90    2.10
   4  -6   2    9.20    1.60
   4  -6   2   16.50    2.90
  -5   6  -2   96.99    3.80
  -5   6  -2  101.09    5.70
   5  -6   2   96.69    4.90
   5  -6   2  103.59    6.20
  -6   6  -2  289.17   10.90
   6  -6   2  286.27   11.70
   6  -6   2  309.57   10.20
  -7   6  -2  557.34   17.10
   7  -6   2  540.25   15.90
   7  -6   2  538.15   17.90
  -8   6  -2    1.70    1.70
   8  -6   2    5.30    2.00
   8  -6   2    5.20    2.50
  -9   6  -2  236.38   11.50
   9  -6   2  242.58   10.80
   9  -6   2  248.78   12.20
 -10   6  -2  194.58   11.00
  10  -6   2  194.58   10.90
  10  -6   2  208.08   10.60
 -11   6  -2  306.67   14.90
  11  -6   2  311.17   14.00
   9   5  -2   -0.50    1.20
   9   5  -2   -0.10    1.40
  -9  -5   2   -0.30    1.80
   8   5  -2   93.29    5.90
   8   5  -2   81.89    5.80
  -8  -5   2   87.49    5.90
  -8  -5   2   85.69    6.60
   7   5  -2  235.88    9.40
   7   5  -2  239.48    9.30
  -7  -5   2  246.18   10.50
  -7  -5   2  225.88    9.30
   6   5  -2  445.06   13.20
   6   5  -2  399.36   12.10
  -6  -5   2  406.76   13.60
  -6  -5   2  420.86   13.00
   5   5  -2   57.49    4.00
   5   5  -2   66.29    3.80
  -5  -5   2   58.49    4.10
  -5  -5   2   63.29    4.50
   4   5  -2  296.37    8.20
   4   5  -2  282.37    9.20
  -4  -5   2  287.57    9.50
  -4  -5   2  272.67    9.50
   3   5  -2   94.49    3.60
   3   5  -2   94.89    4.60
  -3  -5   2   92.69    4.80
  -3  -5   2   97.19    4.80
   2   5  -2 1721.33   32.60
   2   5  -2 1768.52   35.20
  -2  -5   2 1709.53   35.70
  -2  -5   2 1750.22   35.70
   1   5  -2  259.87    7.70
  -1  -5   2  255.97    8.20
  -1  -5   2  282.97    8.50
   0   5  -2  343.37    9.00
   0  -5   2  328.27    9.60
   0  -5   2  372.36   10.20
  -1   5  -2  330.97    9.30
  -1   5  -2  334.87    8.30
   1  -5   2  305.87    9.50
   1  -5   2  323.77    7.00
  -2   5  -2  789.22   18.00
  -2   5  -2  783.52   16.20
   2  -5   2  762.32   18.80
   2  -5   2  775.42   16.00
  -3   5  -2   17.50    1.40
  -3   5  -2   14.40    2.00
   3  -5   2   11.40    2.10
   3  -5   2   19.30    1.70
  -4   5  -2  230.58    8.30
  -4   5  -2  256.57    6.30
   4  -5   2  245.08    7.70
   4  -5   2  243.58    9.40
  -5   5  -2   36.20    3.40
   5  -5   2   36.00    4.40
   5  -5   2   38.80    3.00
  -6   5  -2    1.90    1.40
   6  -5   2    2.00    1.10
   6  -5   2    1.70    1.40
  -7   5  -2  416.36   14.00
   7  -5   2  426.66   13.40
   7  -5   2  428.56   15.30
  -8   5  -2  222.18   10.20
   8  -5   2  196.28   10.20
   8  -5   2  221.58    9.60
  -9   5  -2    8.50    3.00
   9  -5   2   11.60    3.20
   9  -5   2    9.80    3.20
 -10   5  -2  154.98    9.90
 -10   5  -2  170.58   10.20
  10  -5   2  159.98    9.40
 -11   5  -2  445.66   18.30
  11  -5   2  456.85   17.50
  10   4  -2    7.90    2.80
 -10  -4   2   13.00    3.90
   9   4  -2   93.29    6.60
   9   4  -2   96.29    6.10
  -9  -4   2   98.69    7.40
   8   4  -2    4.50    1.80
   8   4  -2    3.30    1.70
  -8  -4   2    6.00    2.10
  -8  -4   2    6.90    2.60
   7   4  -2 1100.49   26.50
   7   4  -2 1112.99   26.70
  -7  -4   2 1183.98   28.50
  -7  -4   2 1171.38   26.90
   6   4  -2    2.60    1.20
   6   4  -2    3.00    1.30
  -6  -4   2    1.80    1.20
  -6  -4   2    2.30    1.40
   5   4  -2   49.50    3.40
   5   4  -2   47.40    3.50
  -5  -4   2   47.90    3.80
  -5  -4   2   44.30    3.40
   4   4  -2   79.19    3.70
   4   4  -2   88.39    4.30
  -4  -4   2   80.49    4.20
  -4  -4   2   81.49    4.50
   3   4  -2 2381.56   45.20
   3   4  -2 2387.16   46.90
  -3  -4   2 2470.65   47.10
  -3  -4   2 2346.97   47.20
   2   4  -2 1558.94   29.30
   2   4  -2 1519.45   31.20
  -2  -4   2 1561.24   31.90
  -2  -4   2 1580.94   31.60
   1   4  -2   21.30    1.80
  -1  -4   2   21.80    2.00
  -1  -4   2   25.40    2.10
   0   4  -2    9.60    1.30
   0  -4   2    9.30    1.50
   0  -4   2    6.70    1.30
  -1   4  -2 1008.90   21.70
  -1   4  -2 1028.10   20.30
   1  -4   2  988.80   22.10
   1  -4   2 1059.79   19.40
  -2   4  -2 3417.96   62.59
  -2   4  -2 3353.86   63.89
   2  -4   2 3346.47   62.09
   2  -4   2 3380.96   64.99
  -3   4  -2    0.40    0.70
  -3   4  -2    5.00    0.80
   3  -4   2    2.00    0.70
   3  -4   2    3.50    1.40
  -4   4  -2  387.86   11.10
  -4   4  -2  389.86    8.30
   4  -4   2  378.16   10.30
   4  -4   2  381.46   12.10
  -5   4  -2   86.59    4.90
   5  -4   2   72.89    4.20
   5  -4   2   80.99    5.30
  -6   4  -2  701.93   18.80
   6  -4   2  709.23   20.20
   6  -4   2  724.13   18.30
  -7   4  -2   -0.50    1.20
   7  -4   2   -0.30    1.20
   7  -4   2    0.50    0.90
  -8   4  -2 1031.50   26.60
   8  -4   2  977.60   27.10
   8  -4   2 1012.80   25.70
  -9   4  -2   24.20    4.40
  -9   4  -2   19.00    4.40
   9  -4   2   18.90    3.80
 -10   4  -2   28.20    5.00
 -10   4  -2   26.90    5.00
  10  -4   2   38.10    5.60
 -11   4  -2   37.70    6.30
  11  -4   2   37.30    5.90
  10   3  -2  141.59    8.70
 -10  -3   2  147.09    9.40
   9   3  -2    5.20    1.90
   9   3  -2    3.90    2.10
  -9  -3   2    3.70    2.30
   8   3  -2  547.15   16.50
   8   3  -2  546.05   15.40
  -8  -3   2  536.05   15.50
  -8  -3   2  527.55   17.10
   7   3  -2  133.89    6.20
   7   3  -2  140.09    6.80
  -7  -3   2  134.49    7.20
  -7  -3   2  133.59    6.30
   6   3  -2  841.12   20.40
   6   3  -2  843.42   20.20
  -6  -3   2  868.81   21.60
  -6  -3   2  860.91   20.20
   5   3  -2  229.58    7.70
   5   3  -2  231.38    7.80
  -5  -3   2  233.08    7.70
  -5  -3   2  237.68    8.50
   4   3  -2  480.95   12.30
   4   3  -2  492.75   11.80
  -4  -3   2  472.85   12.00
  -4  -3   2  477.25   12.80
   3   3  -2 1046.30   22.30
   3   3  -2 1052.99   21.20
  -3  -3   2 1056.69   22.80
  -3  -3   2 1054.79   22.10
   2   3  -2 1033.90   19.30
  -2  -3   2  973.40   20.60
  -2  -3   2  977.50   21.10
  -1  -3   2 2177.08   41.90
  -1  -3   2 2164.78   41.60
   0   3  -2  389.66    8.90
   0  -3   2  397.26    9.70
   0  -3   2  401.46    9.80
  -1   3  -2  869.81   18.30
  -1   3  -2  870.41   16.80
   1  -3   2  867.41   16.50
   1  -3   2  832.82   18.60
  -2   3  -2  156.08    3.70
  -2   3  -2  144.19    5.00
   2  -3   2  153.08    4.40
   2  -3   2  134.49    5.50
  -3   3  -2 2636.34   49.70
   3  -3   2 2465.25   50.79
   3  -3   2 2604.74   48.80
  -4   3  -2  308.27    9.30
   4  -3   2  302.57    8.80
   4  -3   2  312.97   10.40
  -5   3  -2   14.00    2.30
   5  -3   2   17.50    3.00
   5  -3   2   17.20    2.50
  -6   3  -2   67.99    4.70
   6  -3   2   62.69    4.20
   6  -3   2   64.79    5.00
  -7   3  -2  349.47   12.00
   7  -3   2  325.57   12.50
   7  -3   2  326.47   11.40
  -8   3  -2   17.30    3.70
  -8   3  -2   12.90    3.10
   8  -3   2    9.80    2.50
  -9   3  -2  172.48    9.60
  -9   3  -2  181.78    9.90
   9  -3   2  172.38    9.10
 -10   3  -2   12.00    4.20
 -10   3  -2   19.30    4.30
  10  -3   2   19.40    4.30
 -11   3  -2   39.60    6.50
  11  -3   2   32.90    5.60
  10   2  -2  173.68    9.60
 -10  -2   2  151.58    9.60
   9   2  -2   39.80    5.10
   9   2  -2   47.20    3.90
  -9  -2   2   56.49    6.60
   8   2  -2  182.88    8.50
   8   2  -2  182.58    7.40
  -8  -2   2  183.78    9.00
  -8  -2   2  168.58    7.30
   7   2  -2  127.99    5.80
   7   2  -2  132.99    6.60
  -7  -2   2  138.39    6.10
  -7  -2   2  132.39    7.10
   6   2  -2   66.29    3.90
   6   2  -2   70.89    4.30
  -6  -2   2   67.29    3.80
  -6  -2   2   73.69    4.80
   5   2  -2  164.58    6.10
   5   2  -2  179.48    6.40
  -5  -2   2  154.88    5.70
  -5  -2   2  166.88    6.80
   4   2  -2   15.00    1.90
   4   2  -2   20.40    2.30
  -4  -2   2   19.40    1.70
  -4  -2   2   25.20    2.30
   3   2  -2 1359.86   27.10
   3   2  -2 1328.47   26.40
  -3  -2   2 1374.16   26.50
  -3  -2   2 1298.57   27.40
   2   2  -2 2403.16   44.60
   2   2  -2 2438.96   45.70
  -2  -2   2 2523.85   45.30
  -2  -2   2 2295.67   45.90
   1   2  -2  362.76    8.30
   1   2  -2  361.26    7.10
  -1  -2   2  370.26    8.30
  -1  -2   2  344.37    8.60
   0   2  -2   17.40    1.10
   0  -2   2   14.90    0.70
   0  -2   2   16.90    1.40
  -1   2  -2 2813.42   53.09
  -1   2  -2 2896.51   53.09
   1  -2   2 2911.11   53.99
   1  -2   2 2772.22   53.69
  -2   2  -2 2264.87   44.00
   2  -2   2 2380.66   43.40
   2  -2   2 2299.97   45.10
  -3   2  -2  946.81   19.80
   3  -2   2  914.31   19.30
   3  -2   2  898.21   20.90
  -4   2  -2  205.58    7.00
   4  -2   2  223.08    7.00
   4  -2   2  204.68    7.90
  -5   2  -2 1085.99   24.80
   5  -2   2 1121.19   26.40
   5  -2   2 1149.58   24.80
  -6   2  -2   65.79    4.50
   6  -2   2   73.69    4.50
   6  -2   2   72.09    5.10
  -7   2  -2  200.98    9.30
  -7   2  -2  200.28    8.70
   7  -2   2  184.98    8.20
  -8   2  -2   57.69    5.20
  -8   2  -2   55.89    5.20
   8  -2   2   55.59    4.80
  -9   2  -2  120.89    8.00
  -9   2  -2  113.59    7.80
   9  -2   2  120.99    7.60
 -10   2  -2    0.90    2.10
 -10   2  -2   -1.60    1.30
  10  -2   2    0.50    1.50
 -11   2  -2   32.00    6.20
  11  -2   2   38.90    6.00
  11   1  -2   60.39    7.40
 -11  -1   2   47.50    7.10
  10   1  -2  490.25   17.20
 -10  -1   2  468.55   17.60
   9   1  -2    4.50    2.00
   9   1  -2    5.10    2.30
  -9  -1   2    7.60    2.70
   8   1  -2    3.10    1.70
   8   1  -2    3.40    1.30
  -8  -1   2    8.10    2.50
  -8  -1   2    2.00    1.30
   7   1  -2  470.55   12.90
   7   1  -2  485.55   14.30
  -7  -1   2  484.05   12.90
  -7  -1   2  464.95   14.60
   6   1  -2 1120.09   25.60
   6   1  -2 1133.59   24.40
  -6  -1   2 1161.58   26.20
  -6  -1   2 1089.29   24.00
   5   1  -2  453.55   11.70
   5   1  -2  460.85   12.30
  -5  -1   2  454.75   11.20
  -5  -1   2  472.95   12.80
   4   1  -2    0.90    0.70
   4   1  -2    3.20    1.00
  -4  -1   2    0.20    0.80
  -4  -1   2    0.70    0.60
   3   1  -2 1199.58   24.10
   3   1  -2 1216.18   24.20
  -3  -1   2 1161.28   24.60
  -3  -1   2 1231.18   23.40
   2   1  -2    5.80    0.90
   2   1  -2    6.50    1.00
  -2  -1   2    7.10    0.80
  -2  -1   2    6.00    1.00
   1   1  -2 2040.80   39.40
   1   1  -2 2088.59   38.70
  -1  -1   2 2056.49   39.30
  -1  -1   2 2096.69   38.90
   0  -1   2    3.90    0.50
   0  -1   2    5.70    0.90
   0  -1   2    4.10    0.70
  -1   1  -2 1509.55   28.80
   1  -1   2 1536.45   29.70
   1  -1   2 1516.55   28.60
   1  -1   2 1512.25   28.50
  -2   1  -2  582.94   13.00
   2  -1   2  635.74   14.40
   2  -1   2  625.84   13.10
  -3   1  -2  511.45   12.10
   3  -1   2  530.15   12.10
   3  -1   2  503.05   13.10
  -4   1  -2  636.54   15.30
   4  -1   2  631.44   16.40
   4  -1   2  678.73   15.50
   4  -1   2  661.63   12.60
  -5   1  -2 2255.17   45.90
  -5   1  -2 2266.07   47.30
   5  -1   2 2399.16   42.30
   5  -1   2 2268.57   46.00
  -6   1  -2  285.97   10.60
  -6   1  -2  285.47    9.80
   6  -1   2  288.27    6.70
   6  -1   2  291.47    9.90
  -7   1  -2   23.50    3.80
  -7   1  -2   21.10    3.50
   7  -1   2   20.80    3.30
  -8   1  -2  131.39    7.60
  -8   1  -2  136.99    7.80
   8  -1   2  129.59    7.30
  -9   1  -2  776.12   23.10
  -9   1  -2  784.12   23.00
   9  -1   2  812.42   22.90
 -10   1  -2   18.40    4.20
 -10   1  -2   14.20    3.90
  10  -1   2   14.40    3.60
 -11   1  -2   26.70    5.50
  11  -1   2   17.10    4.20
  11   0  -2    2.60    2.30
 -11   0   2    1.90    2.50
  10   0  -2   66.59    6.00
 -10   0   2   71.69    7.90
   9   0  -2 1277.57   31.80
  -9   0   2 1297.07   32.50
   8   0  -2   76.99    4.30
   8   0  -2   76.89    5.40
  -8   0   2   79.89    5.90
  -8   0   2   74.89    4.40
   7   0  -2   14.20    2.20
   7   0  -2   16.30    2.90
  -7   0   2   13.40    2.80
  -7   0   2   20.80    2.50
   6   0  -2  451.75   11.80
   6   0  -2  461.35   13.10
  -6   0   2  472.15   13.50
  -6   0   2  461.85   11.60
   5   0  -2  950.60   20.30
   5   0  -2  944.41   21.20
  -5   0   2  950.30   21.60
  -5   0   2  909.41   19.50
   4   0  -2  506.95   12.00
   4   0  -2  515.25   12.50
  -4   0   2  506.35   11.10
  -4   0   2  516.15   12.80
   3   0  -2   29.50    2.00
  -3   0   2   31.40    2.10
  -3   0   2   30.90    1.40
  -3   0   2   30.90    2.00
   2   0  -2  376.36    8.80
  -2   0   2  380.36    7.60
  -2   0   2  410.46    9.20
  -2   0   2  401.96    9.20
   1   0  -2  198.78    4.90
  -1   0   2  205.68    4.20
  -1   0   2  199.38    5.20
  -1   0   2  213.88    5.00
   0   0   2  190.38    4.70
   0   0   2  184.08    4.90
   0   0   2  191.18    4.90
   0   0   2  192.38    4.90
  -1   0  -2  529.65   10.70
   1   0   2  528.25   11.70
   1   0   2  547.15   11.10
   1   0   2  529.25   10.50
  -2   0  -2 1997.50   37.80
   2   0   2 2017.60   38.30
   2   0   2 2049.09   39.20
   2   0   2 1988.40   37.60
  -3   0  -2   13.10    1.80
  -3   0  -2   15.40    1.50
   3   0   2   17.30    1.60
   3   0   2   17.40    1.00
  -4   0  -2   48.90    3.00
  -4   0  -2   59.79    3.70
   4   0   2   53.49    2.10
   4   0   2   52.09    3.20
  -5   0  -2   23.10    3.10
  -5   0  -2   26.00    3.00
   5   0   2   27.60    1.60
   5   0   2   30.00    2.70
  -6   0  -2 1901.11   39.90
  -6   0  -2 1924.51   40.90
   6   0   2 1854.91   40.00
   6   0   2 1934.61   36.40
  -7   0  -2    3.60    1.70
  -7   0  -2    3.70    1.80
   7   0   2    4.00    1.60
  -8   0  -2    1.10    1.60
  -8   0  -2    0.20    1.50
   8   0   2    1.60    1.60
  -9   0  -2  198.28   10.10
  -9   0  -2  189.78   10.00
   9   0   2  202.78    9.90
 -10   0  -2  555.44   19.40
 -10   0  -2  540.75   18.80
  10   0   2  547.95   18.80
 -11   0  -2    2.30    2.90
  11   0   2    4.80    2.80
  11  -1  -2   12.10    3.50
 -11   1   2   12.10    4.00
  10  -1  -2   41.00    5.60
 -10   1   2   46.80    6.50
   9  -1  -2  834.62   23.20
  -9   1   2  820.32   23.60
   8  -1  -2  174.38    8.20
   8  -1  -2  163.28    6.30
  -8   1   2  155.98    6.50
  -8   1   2  153.58    8.20
   7  -1  -2  120.19    6.40
   7  -1  -2  128.59    5.30
  -7   1   2  125.89    6.80
  -7   1   2  125.29    5.20
   6  -1  -2  495.95   13.90
   6  -1  -2  499.55   12.40
  -6   1   2  491.65   14.10
  -6   1   2  503.95   12.20
   5  -1  -2 2041.60   41.70
   5  -1  -2 2095.19   40.60
  -5   1   2 2088.79   42.10
  -5   1   2 2077.79   39.80
   4  -1  -2   16.60    2.10
  -4   1   2   16.60    1.30
  -4   1   2   17.40    2.00
  -4   1   2   14.50    2.00
   3  -1  -2  119.69    4.30
  -3   1   2  112.79    4.20
  -3   1   2  126.09    4.30
   2  -1  -2  269.37    5.50
   2  -1  -2  267.37    6.80
  -2   1   2  270.57    7.10
   1  -1  -2 1211.58   22.90
   1  -1  -2 1211.68   23.40
  -1   1   2 1216.28   22.70
  -1   1   2 1188.38   23.80
   0  -1  -2  136.29    3.60
   0   1   2  134.49    2.90
   0   1   2  133.49    3.70
  -1  -1  -2  160.48    3.60
  -1  -1  -2  158.08    4.70
   1   1   2  163.18    4.60
   1   1   2  163.88    4.10
  -2  -1  -2    9.70    1.00
  -2  -1  -2   13.00    1.60
   2   1   2   10.30    0.90
   2   1   2    8.10    1.20
  -3  -1  -2  344.87    9.50
  -3  -1  -2  324.67    8.20
   3   1   2  331.77    8.90
   3   1   2  340.87    7.80
  -4  -1  -2   66.79    3.50
  -4  -1  -2   73.29    4.10
   4   1   2   71.39    3.80
   4   1   2   65.49    2.80
  -5  -1  -2  149.49    6.60
  -5  -1  -2  158.58    6.20
   5   1   2  156.88    6.40
   5   1   2  165.38    5.10
  -6  -1  -2 1032.70   24.10
  -6  -1  -2 1000.90   24.70
   6   1   2 1058.69   24.50
   6   1   2 1042.90   21.60
  -7  -1  -2    5.50    2.00
  -7  -1  -2    6.50    2.20
   7   1   2    6.70    2.00
   7   1   2    6.90    1.30
  -8  -1  -2   39.80    5.20
  -8  -1  -2   34.90    4.80
   8   1   2   37.00    4.80
  -9  -1  -2    0.70    1.50
  -9  -1  -2    1.10    2.00
   9   1   2    2.00    1.70
 -10  -1  -2  760.42   23.40
 -10  -1  -2  784.22   24.00
  10   1   2  751.72   23.40
  11  -2  -2   38.20    5.90
 -11   2   2   41.50    6.60
  10  -2  -2   47.90    6.20
 -10   2   2   35.90    5.70
   9  -2  -2   74.89    6.00
  -9   2   2   80.99    6.40
   8  -2  -2  582.94   14.60
   8  -2  -2  596.84   17.60
  -8   2   2  567.44   15.00
  -8   2   2  605.24   18.00
   7  -2  -2  322.17   11.30
   7  -2  -2  334.37    9.90
  -7   2   2  343.67    9.80
  -7   2   2  341.27   11.80
   6  -2  -2  211.98    8.10
   6  -2  -2  208.58    6.80
  -6   2   2  206.28    6.80
  -6   2   2  213.38    8.20
   5  -2  -2  553.64   14.20
   5  -2  -2  550.44   12.80
  -5   2   2  544.45   14.30
  -5   2   2  547.15   13.10
   4  -2  -2 2756.12   52.19
   4  -2  -2 2837.52   53.79
  -4   2   2 2733.73   53.49
  -4   2   2 2805.22   53.09
   3  -2  -2 3608.64   70.59
   3  -2  -2 3819.42   70.09
  -3   2   2 3986.10   69.99
  -3   2   2 3581.94   70.09
   2  -2  -2 9370.26  171.38
   2  -2  -2 9001.50  176.08
  -2   2   2 8708.03  177.18
  -2   2   2 9999.00  175.88
   1  -2  -2 1153.78   21.90
  -1   2   2 1119.99   21.60
  -1   2   2 1163.58   22.80
   0  -2  -2 2116.99   39.90
   0   2   2 2164.48   38.90
   0   2   2 2021.10   40.20
   0   2   2 2243.88   40.00
  -1  -2  -2 1583.54   28.90
  -1  -2  -2 1522.15   30.10
   1   2   2 1558.84   29.40
   1   2   2 1513.85   29.80
  -2  -2  -2 2811.62   53.39
  -2  -2  -2 2747.93   52.09
   2   2   2 2850.21   52.19
   2   2   2 2800.92   52.79
  -3  -2  -2  320.07    8.00
  -3  -2  -2  328.87    9.40
   3   2   2  320.87    8.00
   3   2   2  319.67    8.90
  -4  -2  -2  290.97    9.30
  -4  -2  -2  289.37    8.20
   4   2   2  282.87    7.70
   4   2   2  283.47    8.70
  -5  -2  -2    9.10    1.90
  -5  -2  -2   -0.10    0.80
   5   2   2    3.50    1.00
   5   2   2    2.20    1.10
  -6  -2  -2  186.18    8.10
  -6  -2  -2  174.98    7.30
   6   2   2  180.38    6.30
   6   2   2  182.48    7.70
  -7  -2  -2  183.98    8.70
  -7  -2  -2  188.18    8.20
   7   2   2  186.18    8.40
   7   2   2  188.38    6.60
  -8  -2  -2  379.26   13.90
  -8  -2  -2  363.56   13.20
   8   2   2  374.86   13.50
  -9  -2  -2    7.70    2.60
  -9  -2  -2    5.40    2.60
   9   2   2    7.60    2.60
 -10  -2  -2   41.90    6.30
 -10  -2  -2   41.20    5.90
  10   2   2   29.80    4.90
  11  -3  -2   -0.40    1.80
 -11   3   2    6.00    2.80
  10  -3  -2  101.99    7.50
 -10   3   2   98.49    7.80
   9  -3  -2   22.10    3.90
  -9   3   2   17.50    3.80
   8  -3  -2   59.49    3.60
   8  -3  -2   53.29    4.80
  -8   3   2   64.29    5.40
  -8   3   2   52.99    3.80
   7  -3  -2   18.00    3.00
   7  -3  -2   27.40    3.50
  -7   3   2   25.40    3.10
  -7   3   2   25.40    3.70
   6  -3  -2  778.22   19.30
   6  -3  -2  749.73   17.80
  -6   3   2  807.02   19.50
  -6   3   2  722.13   17.30
   5  -3  -2  340.17    9.60
   5  -3  -2  363.66   10.60
  -5   3   2  329.27   10.20
  -5   3   2  342.17    9.60
   4  -3  -2  321.17    8.60
   4  -3  -2  322.07    9.20
  -4   3   2  317.57    9.20
  -4   3   2  295.77    8.80
   3  -3  -2  142.39    5.10
   3  -3  -2  151.48    4.80
  -3   3   2  141.99    5.40
   2  -3  -2 2072.59   39.80
   2  -3  -2 1989.80   38.90
  -2   3   2 2121.09   39.10
  -2   3   2 2087.39   39.90
   1  -3  -2 1475.55   29.80
   1  -3  -2 1509.65   29.40
  -1   3   2 1568.84   29.70
  -1   3   2 1549.54   28.60
   0  -3  -2  661.13   14.50
   0   3   2  672.43   14.60
   0   3   2  683.23   12.70
  -1  -3  -2  138.09    3.40
  -1  -3  -2  134.59    4.80
   1   3   2  141.39    4.50
   1   3   2  143.19    4.70
  -2  -3  -2   44.50    2.80
  -2  -3  -2   44.20    2.00
   2   3   2   40.80    2.50
   2   3   2   47.70    2.50
  -3  -3  -2 2124.39   42.30
  -3  -3  -2 2101.69   40.20
   3   3   2 2072.79   41.40
   3   3   2 2135.09   40.80
  -4  -3  -2  201.98    7.60
  -4  -3  -2  203.48    6.50
   4   3   2  191.88    7.00
   4   3   2  194.48    6.40
  -5  -3  -2   45.40    3.80
  -5  -3  -2   42.40    3.20
   5   3   2   47.40    3.10
   5   3   2   43.00    3.50
  -6  -3  -2   64.79    4.40
  -6  -3  -2   73.89    5.10
   6   3   2   75.19    4.80
   6   3   2   65.79    3.80
  -7  -3  -2  447.26   14.80
  -7  -3  -2  439.66   13.80
   7   3   2  423.96   14.00
  -8  -3  -2  155.38    8.30
  -8  -3  -2  143.09    8.30
   8   3   2  155.58    8.30
  -9  -3  -2  139.79    8.60
  -9  -3  -2  153.98    8.80
   9   3   2  144.29    8.60
 -10  -3  -2   18.90    4.20
  10   3   2   17.80    4.00
  11  -4  -2  312.67   14.00
 -11   4   2  313.77   14.70
  10  -4  -2   13.00    3.50
 -10   4   2    9.60    3.10
   9  -4  -2    2.80    1.90
  -9   4   2    1.90    2.10
   8  -4  -2  264.67   10.70
  -8   4   2  267.27   11.10
   7  -4  -2   83.69    4.80
   7  -4  -2   87.79    5.40
  -7   4   2   86.69    4.30
  -7   4   2   89.09    5.70
   6  -4  -2  396.56   12.10
   6  -4  -2  390.96   11.40
  -6   4   2  394.16   11.00
  -6   4   2  377.36   12.00
   5  -4  -2  119.89    5.20
   5  -4  -2  115.89    5.50
  -5   4   2  123.99    5.60
  -5   4   2  116.69    5.30
   4  -4  -2   49.10    3.30
   4  -4  -2   50.79    3.10
  -4   4   2   53.49    3.50
  -4   4   2   50.59    3.20
   3  -4  -2  107.79    4.30
   3  -4  -2   97.09    4.30
  -3   4   2  112.29    4.60
  -3   4   2  113.19    4.30
   2  -4  -2  662.83   14.80
   2  -4  -2  624.44   14.50
  -2   4   2  663.83   14.70
  -2   4   2  660.63   14.10
   1  -4  -2   67.69    3.20
   1  -4  -2   65.59    3.10
  -1   4   2   72.59    3.20
  -1   4   2   69.19    2.50
   0  -4  -2 1760.22   33.80
   0   4   2 1700.43   33.30
   0   4   2 1727.23   31.50
   0   4   2 1613.14   33.20
  -1  -4  -2   34.80    1.60
   1   4   2   31.80    2.20
   1   4   2   25.80    2.10
  -2  -4  -2  798.12   18.60
  -2  -4  -2  818.02   16.40
   2   4   2  765.22   17.60
   2   4   2  820.02   17.70
  -3  -4  -2 1694.93   34.90
  -3  -4  -2 1615.14   32.40
   3   4   2 1713.13   33.70
   3   4   2 1625.34   33.70
  -4  -4  -2  790.32   19.80
  -4  -4  -2  820.32   18.00
   4   4   2  795.52   18.40
   4   4   2  799.62   19.00
  -5  -4  -2   67.79    4.00
  -5  -4  -2   62.19    4.60
   5   4   2   64.19    4.30
   5   4   2   63.19    3.90
  -6  -4  -2   17.30    3.20
  -6  -4  -2   18.30    2.90
   6   4   2   14.90    2.30
   6   4   2   15.10    2.70
  -7  -4  -2  945.71   25.10
  -7  -4  -2  977.70   24.00
   7   4   2  936.31   22.40
   7   4   2  940.41   24.30
  -8  -4  -2   78.09    6.20
  -8  -4  -2   66.49    6.00
   8   4   2   78.89    5.90
  -9  -4  -2  224.78   11.20
   9   4   2  204.38   10.40
  11  -5  -2  713.13   23.00
 -11   5   2  684.63   23.20
  10  -5  -2    6.90    2.70
 -10   5   2   11.80    3.60
   9  -5  -2   -3.70    1.20
  -9   5   2    4.30    2.60
   8  -5  -2   19.70    3.50
  -8   5   2   15.10    3.10
   7  -5  -2  861.41   22.00
   7  -5  -2  839.92   21.20
  -7   5   2  833.82   19.90
  -7   5   2  869.51   22.20
   6  -5  -2   35.10    3.30
   6  -5  -2   36.40    3.20
  -6   5   2   27.30    3.20
  -6   5   2   40.20    3.70
   5  -5  -2  402.16   11.60
   5  -5  -2  385.36   11.60
  -5   5   2  409.86   12.00
  -5   5   2  403.16   11.70
   4  -5  -2   12.10    2.10
   4  -5  -2   14.80    2.20
  -4   5   2    9.10    1.80
  -4   5   2    6.70    1.50
   3  -5  -2  507.75   12.70
   3  -5  -2  488.75   12.60
  -3   5   2  499.15   12.20
  -3   5   2  500.05   12.60
   2  -5  -2  211.48    6.90
   2  -5  -2  209.48    6.60
  -2   5   2  209.58    6.60
  -2   5   2  203.38    6.00
   1  -5  -2 1870.01   37.70
   1  -5  -2 1932.51   37.30
  -1   5   2 1846.92   37.20
  -1   5   2 1922.11   35.90
   0  -5  -2 1143.89   24.20
   0   5   2 1119.29   21.70
   0   5   2 1101.59   23.50
   0   5   2 1117.79   23.40
  -1  -5  -2  473.75   10.10
  -1  -5  -2  439.86   12.10
   1   5   2  454.85   11.60
   1   5   2  453.35   11.50
  -2  -5  -2   30.60    2.70
  -2  -5  -2   29.10    1.90
   2   5   2   30.40    2.40
   2   5   2   33.60    2.60
  -3  -5  -2  735.53   16.20
  -3  -5  -2  734.83   18.60
   3   5   2  698.93   17.20
   3   5   2  757.32   17.50
  -4  -5  -2 1819.52   36.70
  -4  -5  -2 1825.62   39.30
   4   5   2 1830.32   38.00
   4   5   2 1839.42   37.70
  -5  -5  -2   98.99    5.00
  -5  -5  -2   96.89    6.00
   5   5   2   99.69    5.10
   5   5   2   98.69    5.40
  -6  -5  -2   10.10    2.30
  -6  -5  -2   13.50    3.10
   6   5   2    8.70    2.20
   6   5   2   10.80    2.60
  -7  -5  -2   -0.90    1.40
   7   5   2    0.80    1.20
   7   5   2    1.60    1.50
  -8  -5  -2  432.76   15.90
   8   5   2  451.25   13.80
   8   5   2  414.46   15.00
  -9  -5  -2    3.10    2.40
   9   5   2    3.10    2.20
  11  -6  -2   62.19    7.40
 -11   6   2   65.09    7.70
  10  -6  -2   99.39    7.30
 -10   6   2   99.29    7.70
   9  -6  -2  370.36   14.00
  -9   6   2  369.26   14.30
   8  -6  -2   -0.50    1.20
  -8   6   2    0.20    1.60
   7  -6  -2  177.68    8.00
   7  -6  -2  161.68    7.60
  -7   6   2  164.08    8.00
  -7   6   2  162.98    6.90
   6  -6  -2  356.76   11.60
   6  -6  -2  358.96   11.50
  -6   6   2  360.46   11.70
  -6   6   2  327.57   11.00
   5  -6  -2  210.28    8.10
   5  -6  -2  220.88    8.10
  -5   6   2  213.98    8.00
  -5   6   2  195.98    7.90
   4  -6  -2  180.58    6.80
   4  -6  -2  164.88    6.80
  -4   6   2  182.78    6.80
  -4   6   2  199.28    7.20
   3  -6  -2   11.80    1.90
   3  -6  -2   14.00    2.20
  -3   6   2   15.90    2.20
   2  -6  -2  541.25   13.40
   2  -6  -2  561.04   14.20
  -2   6   2  542.45   12.70
  -2   6   2  545.95   13.60
   1  -6  -2  337.57   10.00
   1  -6  -2  327.57    9.20
  -1   6   2  332.17    9.50
  -1   6   2  329.57    8.30
   0  -6  -2  142.99    6.10
   0   6   2  152.58    4.50
   0   6   2  144.69    5.40
   0   6   2  135.89    5.50
  -1  -6  -2   38.10    3.30
  -1  -6  -2   46.60    2.40
   1   6   2   49.50    3.10
   1   6   2   48.80    3.20
  -2  -6  -2  699.83   15.60
  -2  -6  -2  739.53   18.40
   2   6   2  719.43   17.50
   2   6   2  706.23   17.00
  -3  -6  -2  855.21   21.30
  -3  -6  -2  856.81   18.70
   3   6   2  841.52   19.90
   3   6   2  838.52   20.10
  -4  -6  -2    3.00    1.20
  -4  -6  -2    3.20    1.70
   4   6   2    2.30    1.10
   4   6   2    1.90    1.10
  -5  -6  -2   39.60    4.90
  -5  -6  -2   42.20    3.50
   5   6   2   43.50    3.90
   5   6   2   42.00    3.70
  -6  -6  -2  374.66   13.80
   6   6   2  390.96   12.50
   6   6   2  388.86   13.00
  -7  -6  -2  191.38    9.90
   7   6   2  198.98    9.30
   7   6   2  199.68    8.70
  -8  -6  -2   59.69    6.90
   8   6   2   60.79    6.60
   8   6   2   62.69    5.00
  -9  -6  -2    7.20    2.90
   9   6   2    7.10    2.90
  11  -7  -2   10.60    3.30
 -11   7   2   12.20    3.80
  10  -7  -2  135.09    8.60
 -10   7   2  132.19    8.80
   9  -7  -2  342.57   13.40
  -9   7   2  320.17   13.30
   8  -7  -2  484.25   15.70
  -8   7   2  472.15   15.90
   7  -7  -2   29.10    3.90
   7  -7  -2   34.70    4.30
  -7   7   2   35.90    4.20
  -7   7   2   36.60    4.50
   6  -7  -2  603.74   16.90
   6  -7  -2  591.64   16.50
  -6   7   2  585.64   16.50
  -6   7   2  570.14   16.30
   5  -7  -2  704.83   18.80
   5  -7  -2  685.43   17.90
  -5   7   2  729.63   18.30
  -5   7   2  714.13   18.20
   4  -7  -2    4.20    1.40
   4  -7  -2    4.20    1.50
  -4   7   2    2.90    1.20
  -4   7   2    6.00    1.60
   3  -7  -2  491.05   12.80
   3  -7  -2  471.65   13.60
  -3   7   2  491.35   12.50
  -3   7   2  468.35   12.80
   2  -7  -2  505.15   13.90
   2  -7  -2  490.65   12.60
  -2   7   2  482.75   12.00
  -2   7   2  491.85   13.00
   1  -7  -2   23.70    3.00
   1  -7  -2   25.60    2.30
  -1   7   2   20.50    2.50
  -1   7   2   30.10    2.10
   0  -7  -2  736.63   17.20
   0  -7  -2  744.23   18.70
   0   7   2  723.43   15.80
   0   7   2  743.83   17.90
  -1  -7  -2   19.00    2.80
   1   7   2   16.00    2.30
   1   7   2   22.40    2.70
  -2  -7  -2  673.33   15.20
  -2  -7  -2  682.63   18.20
   2   7   2  659.53   17.10
   2   7   2  662.23   16.60
  -3  -7  -2  163.18    5.90
  -3  -7  -2  154.78    7.50
   3   7   2  157.58    6.70
   3   7   2  150.28    6.80
  -4  -7  -2  583.74   17.60
   4   7   2  616.24   16.40
   4   7   2  596.64   16.50
  -5  -7  -2  136.09    7.70
   5   7   2  133.19    6.80
   5   7   2  134.89    6.70
  -6  -7  -2  648.84   20.10
   6   7   2  652.33   18.60
   6   7   2  661.53   18.60
  -7  -7  -2  207.18   10.60
   7   7   2  213.28    9.80
   7   7   2  200.28    9.20
  -8  -7  -2   74.99    6.80
   8   7   2   80.49    6.10
   8   7   2   88.99    6.80
  11  -8  -2    5.70    2.60
 -11   8   2    4.40    2.90
  10  -8  -2   29.30    5.10
 -10   8   2   24.90    4.80
   9  -8  -2   18.40    3.50
  -9   8   2   17.00    3.70
   8  -8  -2 1187.98   29.50
  -8   8   2 1165.28   29.90
   7  -8  -2   21.70    3.50
   7  -8  -2   17.80    3.30
  -7   8   2   16.40    3.40
  -7   8   2   15.10    3.20
   6  -8  -2   17.10    3.10
   6  -8  -2   10.10    2.70
  -6   8   2   13.90    2.80
  -6   8   2   14.20    2.90
   5  -8  -2    2.00    1.10
   5  -8  -2    2.50    1.40
  -5   8   2   -0.30    1.00
  -5   8   2    0.30    1.20
   4  -8  -2 2023.80   41.90
   4  -8  -2 1950.60   43.30
  -4   8   2 2088.29   42.00
  -4   8   2 2069.39   42.20
   3  -8  -2  675.83   18.50
   3  -8  -2  697.03   17.10
  -3   8   2  723.23   17.10
  -3   8   2  704.73   17.60
   2  -8  -2   15.00    2.70
   2  -8  -2   17.50    2.30
  -2   8   2   13.30    2.30
  -2   8   2   19.20    2.40
   1  -8  -2   40.30    2.90
   1  -8  -2   43.80    3.80
  -1   8   2   35.70    3.20
  -1   8   2   43.00    2.70
   0  -8  -2  569.34   14.30
   0  -8  -2  593.24   16.50
   0   8   2  568.34   13.30
   0   8   2  568.74   15.40
  -1  -8  -2  713.33   19.10
   1   8   2  710.83   17.20
   1   8   2  711.23   18.20
   1   8   2  679.23   15.60
  -2  -8  -2    0.40    1.20
  -2  -8  -2    0.30    0.80
   2   8   2    4.60    1.60
   2   8   2    2.80    1.20
  -3  -8  -2   87.19    5.90
   3   8   2   90.49    5.10
   3   8   2   85.89    5.50
  -4  -8  -2    0.60    1.50
   4   8   2    1.70    1.20
   4   8   2    1.00    1.20
  -5  -8  -2  193.58    9.80
   5   8   2  192.68    8.60
   5   8   2  213.28    9.30
  -6  -8  -2   11.40    3.30
   6   8   2   16.00    3.20
   6   8   2   12.70    3.00
  -7  -8  -2  453.85   17.10
   7   8   2  456.05   15.50
  -8  -8  -2   -2.40    1.30
   8   8   2    1.60    1.90
  10  -9  -2   10.20    3.30
 -10   9   2   10.70    3.60
   9  -9  -2    4.00    2.30
  -9   9   2    1.80    2.30
   8  -9  -2  174.28    8.90
  -8   9   2  171.28    9.20
   7  -9  -2  379.26   13.30
   7  -9  -2  393.26   14.30
  -7   9   2  386.16   13.70
   6  -9  -2   79.99    5.90
   6  -9  -2   69.99    5.00
  -6   9   2   70.79    5.40
  -6   9   2   67.19    5.20
   5  -9  -2   36.50    4.10
   5  -9  -2   42.40    5.10
  -5   9   2   41.90    4.60
  -5   9   2   41.40    3.90
   4  -9  -2  890.21   21.60
   4  -9  -2  899.11   23.60
  -4   9   2  913.51   21.80
  -4   9   2  912.41   22.20
   3  -9  -2  323.77   11.90
   3  -9  -2  358.36   10.60
  -3   9   2  342.27   11.20
  -3   9   2  329.57   10.30
   2  -9  -2  157.58    7.80
   2  -9  -2  176.58    6.70
  -2   9   2  170.08    6.40
  -2   9   2  173.08    7.40
   1  -9  -2  299.47    9.30
   1  -9  -2  288.17   11.10
  -1   9   2  295.57   10.30
  -1   9   2  317.27    9.00
   0  -9  -2  756.32   20.90
   0  -9  -2  797.02   18.60
   0   9   2  783.32   17.60
   0   9   2  790.72   20.10
  -1  -9  -2   10.90    2.60
   1   9   2   19.20    2.70
   1   9   2   19.40    3.30
  -2  -9  -2   64.69    5.30
   2   9   2   69.89    5.10
   2   9   2   61.69    4.20
  -3  -9  -2  249.68   10.90
   3   9   2  241.28    9.80
   3   9   2  233.58    8.90
  -4  -9  -2   20.80    4.00
   4   9   2   15.90    3.10
  -5  -9  -2   46.00    5.90
   5   9   2   54.19    4.90
  -6  -9  -2    2.90    2.10
   6   9   2    2.00    1.80
  -7  -9  -2    6.70    3.00
   7   9   2    6.80    2.70
  10 -10  -2    6.80    2.90
 -10  10   2    0.90    2.50
   9 -10  -2   13.30    3.30
  -9  10   2   11.30    3.50
   8 -10  -2    2.10    1.70
  -8  10   2   -1.10    1.80
   7 -10  -2  193.98    9.10
   7 -10  -2  202.58   10.30
  -7  10   2  201.48    9.70
   6 -10  -2   11.40    3.20
   6 -10  -2   13.10    2.90
  -6  10   2   13.00    3.10
  -6  10   2    7.20    2.40
   5 -10  -2    6.60    1.90
   5 -10  -2    6.70    2.30
  -5  10   2    7.50    2.30
  -5  10   2   12.90    2.90
   4 -10  -2  106.39    6.80
   4 -10  -2  110.99    5.70
  -4  10   2  112.49    6.30
  -4  10   2  116.19    6.00
   3 -10  -2  960.00   25.20
   3 -10  -2  919.51   22.30
  -3  10   2  985.80   23.90
  -3  10   2  961.60   22.50
   2 -10  -2   66.19    4.10
   2 -10  -2   65.99    5.30
  -2  10   2   70.49    4.10
  -2  10   2   68.49    5.00
   1 -10  -2  146.09    6.10
   1 -10  -2  151.68    8.10
  -1  10   2  140.79    7.20
  -1  10   2  154.68    6.00
   0 -10  -2  317.37    9.80
   0 -10  -2  322.87   12.40
   0  10   2  304.47   11.20
  -1 -10  -2  642.84   16.40
  -1 -10  -2  631.74   19.30
   1  10   2  643.24   18.30
  -2 -10  -2  149.79    8.50
   2  10   2  167.38    8.20
  -3 -10  -2  211.58   10.50
   3  10   2  195.78    9.30
  -4 -10  -2  124.39    8.20
   4  10   2  110.49    7.10
  -5 -10  -2  221.48   11.50
   5  10   2  216.68   10.50
  -6 -10  -2   93.09    7.70
   6  10   2   88.99    6.80
   9 -11  -2   10.10    3.30
  -9  11   2    8.90    3.40
   8 -11  -2   41.00    5.30
  -8  11   2   46.20    6.10
   7 -11  -2  283.07   12.90
   7 -11  -2  255.67   10.80
  -7  11   2  265.97   11.60
   6 -11  -2   28.40    4.90
   6 -11  -2   29.10    4.20
  -6  11   2   27.20    4.20
  -6  11   2   36.50    5.10
   5 -11  -2   63.19    4.70
   5 -11  -2   60.79    5.70
  -5  11   2   70.49    5.30
  -5  11   2   66.29    5.40
   4 -11  -2   25.90    4.40
   4 -11  -2   35.10    4.00
  -4  11   2   31.30    4.30
  -4  11   2   36.60    4.30
   3 -11  -2   13.50    3.30
  -3  11   2   13.40    2.70
  -3  11   2   12.70    2.80
   2 -11  -2  226.98   10.60
   2 -11  -2  223.58    8.20
  -2  11   2  238.08    9.50
  -2  11   2  238.68    9.90
   1 -11  -2  428.56   15.10
   1 -11  -2  391.36   12.10
  -1  11   2  385.86   13.50
   0 -11  -2  383.76   14.50
   0  11   2  368.96   13.20
  -1 -11  -2  101.19    7.20
   1  11   2  105.39    6.80
  -2 -11  -2   82.79    7.00
   2  11   2   92.49    6.50
  -3 -11  -2  120.89    8.30
   3  11   2  130.29    7.80
  -4 -11  -2  498.55   18.50
   4  11   2  514.35   17.30
  -5 -11  -2   82.99    7.40
   5  11   2   78.09    6.50
   9 -12  -2   -0.80    1.60
  -9  12   2   -3.50    1.80
   8 -12  -2   18.40    3.70
  -8  12   2   15.10    4.10
   7 -12  -2  118.59    8.60
   7 -12  -2  119.99    7.20
  -7  12   2  109.39    7.50
   6 -12  -2  128.99    8.80
   6 -12  -2  108.09    6.50
  -6  12   2  121.29    7.60
  -6  12   2  123.59    7.50
   5 -12  -2    3.00    1.50
   5 -12  -2    0.70    1.50
  -5  12   2   -0.40    1.50
  -5  12   2    2.30    1.80
   4 -12  -2   -0.40    1.70
  -4  12   2    0.60    1.50
  -4  12   2    0.20    1.50
   3 -12  -2   46.70    5.80
  -3  12   2   55.79    4.30
  -3  12   2   54.29    6.00
   2 -12  -2   18.50    3.90
  -2  12   2   21.90    4.20
   1 -12  -2   70.79    6.30
  -1  12   2   68.99    5.70
   0 -12  -2    8.20    2.80
   0  12   2    7.70    2.70
  -1 -12  -2  128.29    8.70
   1  12   2  122.99    7.90
  -2 -12  -2   47.80    6.50
   2  12   2   43.30    5.50
  -3 -12  -2   75.79    7.10
   3  12   2   64.19    7.00
  -4 -12  -2   32.10    5.60
   4  12   2   22.80    4.40
   8 -13  -2    7.70    2.80
  -8  13   2   16.40    4.20
   7 -13  -2    1.20    1.30
   7 -13  -2    1.60    2.50
  -7  13   2    1.30    2.10
   6 -13  -2  628.34   20.40
   6 -13  -2  628.54   21.90
  -6  13   2  604.64   20.40
  -6  13   2  621.24   19.20
   5 -13  -2    0.30    1.80
  -5  13   2   -0.80    1.60
  -5  13   2    0.00    1.60
   4 -13  -2   51.39    6.90
  -4  13   2   45.90    5.40
  -4  13   2   30.10    4.70
   3 -13  -2    4.00    2.30
  -3  13   2    2.40    2.10
   2 -13  -2  279.77   12.90
  -2  13   2  246.08   11.40
   1 -13  -2    4.60    2.50
  -1  13   2    1.50    1.90
   0 -13  -2  241.38   12.30
   0  13   2  239.88   11.30
  -1 -13  -2   35.60    5.90
   1  13   2   28.00    4.80
  -2 -13  -2   29.60    5.50
   2  13   2   29.90    5.10
  -3 -13  -2    1.00    2.10
   3  13   2    0.50    1.80
   7 -14  -2   20.30    5.40
  -7  14   2   15.30    3.90
   6 -14  -2   81.99    7.70
  -6  14   2   77.29    6.50
   5 -14  -2  258.27   13.40
  -5  14   2  260.07   12.00
   4 -14  -2  243.28   12.90
  -4  14   2  237.28   11.50
   3 -14  -2  104.19    8.40
  -3  14   2  119.99    8.10
   2 -14  -2  122.49    8.90
  -2  14   2  111.59    7.90
   1 -14  -2  131.49    9.40
  -1  14   2  118.19    8.30
   0 -14  -2   24.00    4.90
   0  14   2   19.70    4.20
  -1 -14  -2  174.68   11.10
   1  14   2  155.88    9.60
   4 -15  -2    2.30    2.20
  -4  15   2    3.40    2.10
   3 -15  -2   43.00    6.80
  -3  15   2   54.29    6.90
   2 -15  -2   52.19    7.30
  -2  15   2   39.20    6.00
   1 -15  -2  184.18   11.40
  -1  15   2  178.98   10.50
  -1  15  -3   31.90    5.00
   1 -15   3   46.40    7.30
  -2  15  -3  160.18    9.30
  -2  15  -3  160.38    9.30
   2 -15   3  149.88   10.70
  -3  15  -3  123.19    8.40
  -3  15  -3  121.69    8.00
   3 -15   3  129.39   10.10
  -4  15  -3    6.90    2.90
   4 -15   3    2.50    2.40
   2  14  -3    5.80    2.90
  -2 -14   3    4.90    2.80
   1  14  -3   11.00    3.50
  -1 -14   3    4.90    2.70
   0  14  -3  509.15   17.20
   0  14  -3  480.95   17.20
   0 -14   3  505.55   19.50
  -1  14  -3  143.99    8.60
  -1  14  -3  155.38    8.80
   1 -14   3  159.88   10.50
  -2  14  -3   19.80    4.00
  -2  14  -3   11.00    3.20
   2 -14   3   16.70    4.20
  -3  14  -3    6.50    2.50
  -3  14  -3    1.00    1.80
   3 -14   3   -2.40    1.70
  -4  14  -3  314.87   13.60
   4 -14   3  358.46   16.60
  -5  14  -3   46.30    6.20
   5 -14   3   46.90    7.50
  -6  14  -3   54.39    7.10
   6 -14   3   41.70    6.90
   3  13  -3    4.80    2.80
  -3 -13   3    3.80    2.70
   2  13  -3   72.19    6.40
  -2 -13   3   91.19    7.60
   1  13  -3  201.08    9.70
   1  13  -3  191.38    9.90
  -1 -13   3  184.68   10.80
   0  13  -3  142.99    8.40
   0  13  -3  142.79    8.10
   0 -13   3  147.99    9.60
  -1  13  -3   91.79    6.60
  -1  13  -3   93.39    6.60
   1 -13   3   82.69    7.40
  -2  13  -3   71.79    5.80
  -2  13  -3   84.09    6.30
   2 -13   3   77.59    7.30
  -3  13  -3  232.38   10.00
  -3  13  -3  232.68   11.00
   3 -13   3  244.48   12.90
  -4  13  -3  615.64   19.70
  -4  13  -3  610.44   18.20
   4 -13   3  653.83   22.80
  -5  13  -3   67.19    6.30
   5 -13   3   63.19    8.30
  -6  13  -3   29.80    5.10
   6 -13   3   27.80    5.60
  -7  13  -3   34.70    6.00
   7 -13   3   43.80    7.40
   5  12  -3   11.60    3.40
  -5 -12   3   13.90    3.80
   4  12  -3  118.79    8.20
  -4 -12   3  141.59    9.30
   3  12  -3    5.10    2.70
  -3 -12   3   14.20    3.80
   2  12  -3  155.48    8.70
  -2 -12   3  161.18    9.60
  -2 -12   3  150.18    8.50
   1  12  -3   27.20    4.30
  -1 -12   3   33.50    4.80
  -1 -12   3   24.90    4.40
   0  12  -3  247.18   10.60
   0  12  -3  244.08   10.50
   0 -12   3  246.48   12.00
  -1  12  -3  341.67   12.80
  -1  12  -3  342.17   12.50
   1 -12   3  337.07   14.40
  -2  12  -3    1.80    1.70
  -2  12  -3    0.00    1.50
   2 -12   3   -0.40    1.80
  -3  12  -3   54.79    5.10
  -3  12  -3   45.80    5.00
   3 -12   3   42.40    6.30
  -4  12  -3   24.80    4.40
  -4  12  -3   31.90    4.10
   4 -12   3   33.40    5.90
  -5  12  -3  600.04   19.50
   5 -12   3  628.34   22.10
  -6  12  -3    9.50    3.30
   6 -12   3   12.20    3.70
  -7  12  -3   44.00    6.40
   7 -12   3   41.70    7.10
  -8  12  -3    7.90    3.30
   8 -12   3   13.50    3.90
   6  11  -3  291.17   13.20
  -6 -11   3  276.37   13.30
   5  11  -3   73.19    6.70
  -5 -11   3   79.29    6.90
   4  11  -3   21.30    4.10
  -4 -11   3   19.80    4.80
  -4 -11   3   18.70    4.10
   3  11  -3  197.68    9.80
  -3 -11   3  211.98   10.10
  -3 -11   3  208.18   10.70
   2  11  -3  211.78    9.80
  -2 -11   3  186.58   10.00
  -2 -11   3  197.28    9.40
   1  11  -3   89.09    6.20
  -1 -11   3   89.29    6.70
  -1 -11   3   88.09    6.20
   0  11  -3  164.28    8.20
   0  11  -3  157.78    7.80
   0 -11   3  178.08    9.40
  -1  11  -3   12.90    2.80
  -1  11  -3   11.90    2.70
   1 -11   3   35.00    5.20
  -2  11  -3   28.80    3.90
  -2  11  -3   25.10    3.90
   2 -11   3   27.00    4.50
  -3  11  -3  109.49    5.90
  -3  11  -3  102.59    6.60
   3 -11   3  106.49    7.80
  -4  11  -3  157.18    8.40
  -4  11  -3  160.98    7.10
   4 -11   3  169.08   10.00
  -5  11  -3  127.49    7.90
   5 -11   3  125.49    8.80
  -6  11  -3  165.68    9.40
   6 -11   3  152.88    8.10
   6 -11   3  164.68   10.40
  -7  11  -3  226.68   11.50
   7 -11   3  226.58    9.40
   7 -11   3  242.08   12.80
  -8  11  -3   12.20    3.70
   8 -11   3   13.80    4.10
   8 -11   3   13.50    3.00
  -9  11  -3  349.67   15.80
   9 -11   3  365.16   13.80
   9 -11   3  348.17   16.60
   6  10  -3  115.79    7.80
  -6 -10   3  111.49    7.90
   5  10  -3  268.77   11.80
  -5 -10   3  293.57   12.40
  -5 -10   3  293.37   12.70
   4  10  -3  294.57   12.00
  -4 -10   3  295.97   12.10
  -4 -10   3  289.67   12.40
   3  10  -3   54.29    5.70
  -3 -10   3   60.29    5.20
  -3 -10   3   54.29    6.20
   2  10  -3  240.38   10.10
  -2 -10   3  264.67   11.20
  -2 -10   3  249.18   10.40
   1  10  -3  126.89    7.00
  -1 -10   3  122.99    6.90
  -1 -10   3  131.69    7.70
   0  10  -3  260.57    9.80
   0 -10   3  258.57   11.20
   0 -10   3  262.77   10.30
  -1  10  -3  303.47   11.10
  -1  10  -3  298.07   10.40
   1 -10   3  320.07   12.60
  -2  10  -3    3.70    1.50
  -2  10  -3    1.60    1.50
   2 -10   3    4.40    2.30
  -3  10  -3  281.37    9.50
  -3  10  -3  274.97   10.90
   3 -10   3  285.97   12.30
  -4  10  -3   -0.80    0.90
  -4  10  -3    1.90    1.60
   4 -10   3    2.60    1.80
   4 -10   3    0.80    0.70
  -5  10  -3  274.47   11.30
   5 -10   3  258.67    8.80
   5 -10   3  254.67   12.30
  -6  10  -3  247.98   11.20
   6 -10   3  265.87   10.00
   6 -10   3  259.27   12.70
  -7  10  -3  403.86   15.50
   7 -10   3  423.36   13.60
   7 -10   3  427.36   17.10
  -8  10  -3   91.89    7.50
   8 -10   3   97.19    6.40
   8 -10   3   84.69    7.80
  -9  10  -3   23.20    4.80
   9 -10   3   24.60    5.20
   9 -10   3   28.70    4.50
   7   9  -3  365.76   14.50
  -7  -9   3  393.66   15.10
   6   9  -3   36.90    5.10
  -6  -9   3   41.60    5.70
  -6  -9   3   41.70    5.70
   5   9  -3    5.70    2.30
  -5  -9   3    6.40    2.40
  -5  -9   3    2.10    2.00
   4   9  -3    5.90    2.10
  -4  -9   3    1.00    1.80
  -4  -9   3    4.80    2.20
   3   9  -3  737.53   20.10
  -3  -9   3  733.03   20.40
  -3  -9   3  730.03   20.80
   2   9  -3  514.25   15.30
  -2  -9   3  516.75   15.70
  -2  -9   3  491.95   16.00
   1   9  -3  370.56   12.10
  -1  -9   3  397.66   13.50
  -1  -9   3  391.06   12.80
   0   9  -3    9.60    2.30
   0  -9   3   14.00    2.90
   0  -9   3   14.40    2.70
  -1   9  -3  308.87   10.10
  -1   9  -3  321.37   11.00
   1  -9   3  305.37   11.90
  -2   9  -3 1302.87   30.50
  -2   9  -3 1322.87   28.80
   2  -9   3 1352.46   32.40
  -3   9  -3   58.69    3.80
  -3   9  -3   60.29    4.60
   3  -9   3   62.29    5.30
  -4   9  -3  164.88    8.10
  -4   9  -3  178.18    6.60
   4  -9   3  175.18    6.40
   4  -9   3  181.28    9.50
  -5   9  -3   20.70    3.50
   5  -9   3   19.60    3.90
   5  -9   3   24.30    3.00
  -6   9  -3  211.58   10.10
   6  -9   3  214.58    8.50
   6  -9   3  220.58   11.20
  -7   9  -3   22.20    4.30
   7  -9   3   21.20    4.50
   7  -9   3   32.30    4.10
  -8   9  -3  429.16   16.40
   8  -9   3  442.76   14.70
   8  -9   3  421.56   17.30
  -9   9  -3   20.50    4.60
   9  -9   3   31.40    5.80
   9  -9   3   20.80    3.90
 -10   9  -3    1.40    2.60
  10  -9   3    7.50    3.00
  10  -9   3    5.40    3.20
   8   8  -3   82.89    6.70
  -8  -8   3   77.29    6.40
   7   8  -3  135.89    8.10
  -7  -8   3  146.39    8.30
  -7  -8   3  124.49    8.10
   6   8  -3  186.78    9.00
  -6  -8   3  157.58    8.90
  -6  -8   3  172.78    8.90
   5   8  -3   29.60    4.10
  -5  -8   3   35.70    4.90
  -5  -8   3   27.90    4.20
   4   8  -3   35.20    4.10
  -4  -8   3   47.00    4.50
  -4  -8   3   40.70    4.90
   3   8  -3 1044.30   24.90
  -3  -8   3  998.80   25.20
  -3  -8   3 1004.80   25.40
   2   8  -3   25.70    3.40
  -2  -8   3   20.30    3.10
  -2  -8   3   26.10    3.60
   1   8  -3  253.07    8.90
  -1  -8   3  232.58    9.50
  -1  -8   3  247.18    9.40
   0   8  -3   54.99    3.80
   0  -8   3   60.19    4.60
   0  -8   3   48.90    3.90
  -1   8  -3 1342.07   29.10
  -1   8  -3 1344.37   30.60
   1  -8   3 1397.56   31.90
  -2   8  -3  264.67    9.80
  -2   8  -3  275.97    8.60
   2  -8   3  281.97    7.00
   2  -8   3  294.27   11.10
  -3   8  -3  337.27    9.50
  -3   8  -3  340.77   11.50
   3  -8   3  330.97    8.80
   3  -8   3  345.37   12.70
  -4   8  -3    0.30    0.70
  -4   8  -3    1.30    1.20
   4  -8   3   -0.50    1.10
   4  -8   3    6.80    1.60
  -5   8  -3  145.59    7.50
   5  -8   3  139.19    6.00
   5  -8   3  142.09    8.30
  -6   8  -3  354.06   13.00
   6  -8   3  334.97   11.10
   6  -8   3  341.97   13.80
  -7   8  -3   62.69    5.80
   7  -8   3   56.29    4.50
   7  -8   3   61.59    7.20
  -8   8  -3   53.99    6.30
   8  -8   3   58.79    6.10
   8  -8   3   67.59    8.10
  -9   8  -3   23.10    4.70
   9  -8   3   27.30    5.30
   9  -8   3   26.10    4.40
 -10   8  -3    7.00    3.30
  10  -8   3   10.50    3.10
  10  -8   3    6.40    3.10
   8   7  -3  333.97   13.20
  -8  -7   3  359.76   14.70
  -8  -7   3  344.47   13.30
   7   7  -3    5.90    2.40
  -7  -7   3    6.70    2.50
  -7  -7   3    2.50    2.10
   6   7  -3  380.66   13.30
  -6  -7   3  386.26   14.10
  -6  -7   3  398.66   13.50
   5   7  -3   99.29    5.90
  -5  -7   3   92.99    5.80
  -5  -7   3  103.99    6.40
   4   7  -3  536.95   15.30
  -4  -7   3  504.05   15.60
  -4  -7   3  515.15   15.30
   3   7  -3    6.90    1.80
  -3  -7   3    7.60    2.00
  -3  -7   3    7.50    1.80
   2   7  -3 1285.57   28.30
  -2  -7   3 1286.07   29.10
  -2  -7   3 1269.67   29.20
   1   7  -3  752.32   17.90
  -1  -7   3  737.43   19.00
  -1  -7   3  715.23   18.60
   0   7  -3  118.69    5.20
   0  -7   3  126.79    5.90
   0  -7   3  109.79    5.80
  -1   7  -3  403.86   12.00
  -1   7  -3  393.96   10.70
   1  -7   3  386.66   12.50
   1  -7   3  401.96    8.30
  -2   7  -3  770.82   17.10
  -2   7  -3  751.92   19.00
   2  -7   3  753.92   15.60
   2  -7   3  731.93   19.90
  -3   7  -3 1400.46   27.40
  -3   7  -3 1282.77   29.90
   3  -7   3 1334.17   27.10
   3  -7   3 1351.06   31.70
  -4   7  -3  339.87    8.80
  -4   7  -3  343.07   11.50
   4  -7   3  343.47    9.70
   4  -7   3  328.87   12.40
  -5   7  -3  284.67   10.60
   5  -7   3  268.67   11.40
   5  -7   3  273.07    9.10
  -6   7  -3  205.38    9.30
   6  -7   3  202.68   10.00
   6  -7   3  197.18    7.90
  -7   7  -3  545.65   17.40
   7  -7   3  532.35   15.70
   7  -7   3  516.35   18.30
  -8   7  -3  214.48   10.70
   8  -7   3  222.58    9.80
   8  -7   3  244.08   12.10
  -9   7  -3   12.90    3.60
   9  -7   3   14.40    3.90
   9  -7   3    9.60    2.80
 -10   7  -3    5.50    3.20
  10  -7   3    4.80    3.00
  10  -7   3    9.50    3.20
   9   6  -3    0.00    1.50
  -9  -6   3    3.70    2.30
   8   6  -3    8.10    2.50
  -8  -6   3    4.60    1.90
  -8  -6   3    4.60    2.40
   7   6  -3  173.18    8.50
  -7  -6   3  178.38    8.40
  -7  -6   3  178.98    9.30
   6   6  -3  101.69    6.10
   6   6  -3  105.39    5.90
  -6  -6   3   93.69    6.30
  -6  -6   3  112.29    6.30
   5   6  -3   90.39    5.40
   5   6  -3   83.79    4.20
  -5  -6   3   82.49    5.60
  -5  -6   3   78.09    5.10
   4   6  -3   17.10    2.00
   4   6  -3   16.10    2.60
  -4  -6   3   18.00    3.10
  -4  -6   3   13.10    2.30
   3   6  -3  550.64   12.10
   3   6  -3  549.74   14.80
  -3  -6   3  550.14   15.50
  -3  -6   3  569.74   15.20
   2   6  -3  540.25   14.10
  -2  -6   3  544.65   14.70
  -2  -6   3  545.55   14.90
   1   6  -3  268.87    8.40
  -1  -6   3  261.77    9.00
  -1  -6   3  275.47    9.20
   0   6  -3  354.86    9.80
   0  -6   3  367.86   11.10
   0  -6   3  353.76   10.70
  -1   6  -3 2340.17   44.70
   1  -6   3 2144.39   46.80
   1  -6   3 2404.86   46.70
   1  -6   3 2338.77   42.30
  -2   6  -3 2084.09   40.70
  -2   6  -3 2156.38   43.30
   2  -6   3 2125.99   44.30
   2  -6   3 2088.09   39.80
  -3   6  -3   86.19    4.90
  -3   6  -3   91.09    3.50
   3  -6   3   82.39    5.20
   3  -6   3   87.79    3.70
  -4   6  -3   39.70    3.50
  -4   6  -3   37.00    2.10
   4  -6   3   36.40    4.40
   4  -6   3   40.30    2.80
  -5   6  -3 1428.06   32.60
   5  -6   3 1510.65   31.10
   5  -6   3 1403.46   34.10
  -6   6  -3  593.24   17.40
   6  -6   3  594.24   16.10
   6  -6   3  611.64   19.00
  -7   6  -3   23.10    3.80
   7  -6   3   31.60    3.90
   7  -6   3   34.10    5.00
  -8   6  -3    0.50    1.90
   8  -6   3    0.90    1.40
   8  -6   3    2.20    2.10
  -9   6  -3  358.26   14.60
   9  -6   3  363.96   15.50
   9  -6   3  357.16   13.70
 -10   6  -3   19.30    4.40
  10  -6   3   19.60    4.10
  10  -6   3   26.70    5.30
 -11   6  -3    4.20    2.90
  11  -6   3    6.40    3.00
   9   5  -3  437.86   14.90
  -9  -5   3  442.86   16.90
   8   5  -3    2.30    1.70
   8   5  -3    0.50    1.40
  -8  -5   3   -0.70    1.70
  -8  -5   3    1.20    1.50
   7   5  -3  292.47   10.90
   7   5  -3  299.97   10.40
  -7  -5   3  291.47   10.60
  -7  -5   3  295.97   11.90
   6   5  -3  225.28    8.10
   6   5  -3  226.38    9.00
  -6  -5   3  225.28    9.70
  -6  -5   3  221.58    8.70
   5   5  -3  539.45   15.20
   5   5  -3  552.04   13.80
  -5  -5   3  551.54   16.00
  -5  -5   3  560.64   15.00
   4   5  -3   10.50    1.90
  -4  -5   3    6.80    1.70
  -4  -5   3    8.90    2.20
   3   5  -3  292.27    7.30
   3   5  -3  299.27    9.30
  -3  -5   3  292.27    9.20
  -3  -5   3  273.77    9.50
   2   5  -3    3.00    1.10
   2   5  -3    4.70    0.70
  -2  -5   3    5.10    1.50
  -2  -5   3   12.20    2.20
   1   5  -3    1.90    0.80
  -1  -5   3    3.00    1.10
  -1  -5   3    2.30    1.00
   0   5  -3   45.00    2.70
   0  -5   3   46.70    3.30
   0  -5   3   49.50    3.30
  -1   5  -3   84.29    3.40
   1  -5   3   78.59    2.40
   1  -5   3   80.69    4.20
  -2   5  -3  785.32   18.60
  -2   5  -3  786.52   16.40
   2  -5   3  793.52   19.60
   2  -5   3  780.62   16.10
  -3   5  -3  975.90   19.20
  -3   5  -3  982.50   22.30
   3  -5   3  949.90   20.30
   3  -5   3  961.90   23.50
  -4   5  -3  255.37    6.00
  -4   5  -3  261.57    9.10
   4  -5   3  247.88    9.70
   4  -5   3  254.77    7.90
  -5   5  -3  360.66   11.70
   5  -5   3  369.66   10.80
   5  -5   3  364.76   13.00
  -6   5  -3 1190.58   29.10
   6  -5   3 1259.77   28.10
   6  -5   3 1270.07   31.30
  -7   5  -3  177.18    8.80
   7  -5   3  184.38    9.80
   7  -5   3  187.38    8.20
  -8   5  -3  247.68   11.10
   8  -5   3  242.48   11.80
   8  -5   3  240.58   10.30
  -9   5  -3  363.16   14.50
   9  -5   3  367.46   13.80
   9  -5   3  340.07   14.90
 -10   5  -3  182.38   11.50
 -10   5  -3  175.68   10.50
  10  -5   3  193.78   10.30
 -11   5  -3   17.30    4.80
 -11   5  -3   19.00    6.10
  11  -5   3   18.90    4.30
  10   4  -3    2.40    2.00
 -10  -4   3    3.50    2.60
   9   4  -3  920.51   24.90
   9   4  -3  934.51   24.30
  -9  -4   3  942.81   26.80
   8   4  -3   44.30    4.90
   8   4  -3   46.50    4.20
  -8  -4   3   49.50    4.20
  -8  -4   3   43.20    5.50
   7   4  -3  101.99    5.80
   7   4  -3   92.79    5.50
  -7  -4   3   93.29    5.40
  -7  -4   3   89.59    6.20
   6   4  -3   35.60    3.90
   6   4  -3   42.30    3.30
  -6  -4   3   39.00    3.30
  -6  -4   3   35.60    4.30
   5   4  -3 3199.78   62.79
   5   4  -3 3154.18   61.39
  -5  -4   3 3163.38   63.69
  -5  -4   3 3275.37   62.19
   4   4  -3  155.28    6.30
   4   4  -3  160.18    5.40
  -4  -4   3  154.88    6.60
  -4  -4   3  156.98    6.00
   3   4  -3   56.89    3.40
   3   4  -3   48.50    2.40
  -3  -4   3   48.00    3.00
  -3  -4   3   53.99    3.60
   2   4  -3   33.10    2.40
   2   4  -3   29.20    1.40
  -2  -4   3   31.20    2.40
  -2  -4   3   33.70    2.70
   1   4  -3 4319.37   81.29
  -1  -4   3 4374.66   82.49
  -1  -4   3 4455.75   81.99
   0   4  -3 1207.78   24.10
   0  -4   3 1214.78   25.40
   0  -4   3 1167.08   25.30
  -1   4  -3  948.91   19.00
   1  -4   3  905.21   20.60
   1  -4   3  966.10   18.10
   1  -4   3  938.21   21.20
  -2   4  -3 1211.78   25.70
  -2   4  -3 1196.08   23.20
   2  -4   3 1201.28   26.70
   2  -4   3 1213.78   23.70
  -3   4  -3   19.90    2.40
  -3   4  -3   19.90    1.10
   3  -4   3   20.60    2.90
   3  -4   3   20.70    1.70
  -4   4  -3    1.90    1.10
   4  -4   3    4.20    1.60
   4  -4   3    2.00    0.90
  -5   4  -3  368.06   11.60
   5  -4   3  392.26   13.20
   5  -4   3  353.36   10.70
  -6   4  -3 1653.83   36.30
   6  -4   3 1617.34   38.30
   6  -4   3 1649.73   35.40
  -7   4  -3   27.80    4.00
   7  -4   3   34.40    4.30
   7  -4   3   42.90    5.50
  -8   4  -3    2.50    1.90
   8  -4   3    1.10    1.60
   8  -4   3    3.90    2.10
  -9   4  -3   14.30    3.70
  -9   4  -3   20.20    4.70
   9  -4   3   20.60    3.90
 -10   4  -3  880.71   26.40
 -10   4  -3  866.11   27.40
  10  -4   3  874.21   25.40
 -11   4  -3   -0.70    2.00
 -11   4  -3    1.70    2.80
  11  -4   3    0.90    2.10
  10   3  -3   36.30    5.30
 -10  -3   3   45.00    6.40
   9   3  -3   22.90    3.60
   9   3  -3   26.00    4.20
  -9  -3   3   27.40    4.80
   8   3  -3  611.04   17.30
   8   3  -3  622.94   18.10
  -8  -3   3  632.44   16.90
  -8  -3   3  652.23   19.50
   7   3  -3  402.96   12.40
   7   3  -3  382.86   12.40
  -7  -3   3  412.26   13.80
  -7  -3   3  395.56   11.70
   6   3  -3  190.48    7.60
   6   3  -3  197.98    7.50
  -6  -3   3  199.68    7.20
  -6  -3   3  205.88    8.60
   5   3  -3 1223.08   26.20
   5   3  -3 1195.08   26.80
  -5  -3   3 1249.38   27.90
  -5  -3   3 1231.08   26.00
   4   3  -3 1378.46   28.20
   4   3  -3 1369.66   29.20
  -4  -3   3 1404.36   28.50
  -4  -3   3 1413.16   30.00
   3   3  -3  462.05   11.80
   3   3  -3  457.35   10.50
  -3  -3   3  460.55   11.20
  -3  -3   3  464.85   12.20
   2   3  -3  226.88    5.40
  -2  -3   3  228.28    7.30
  -2  -3   3  234.28    6.70
   1   3  -3 2174.68   42.80
  -1  -3   3 2270.47   43.10
  -1  -3   3 2292.67   43.90
   0   3  -3 1390.56   26.60
   0  -3   3 1328.57   27.70
   0  -3   3 1354.36   25.10
   0  -3   3 1385.16   27.80
  -1   3  -3  145.09    4.10
   1  -3   3  148.29    3.90
   1  -3   3  148.89    5.60
   1  -3   3  151.98    5.30
  -2   3  -3  659.23   12.90
  -2   3  -3  677.83   15.30
   2  -3   3  662.93   16.30
   2  -3   3  640.24   13.90
  -3   3  -3  151.18    5.70
   3  -3   3  156.08    5.20
   3  -3   3  152.58    6.60
  -4   3  -3   36.00    2.90
   4  -3   3   38.00    3.50
   4  -3   3   38.40    2.70
  -5   3  -3  179.38    7.30
   5  -3   3  169.98    8.10
   5  -3   3  166.28    6.60
  -6   3  -3   42.40    3.90
   6  -3   3   32.40    4.50
   6  -3   3   39.00    3.40
  -7   3  -3  144.79    7.50
   7  -3   3  148.39    8.40
   7  -3   3  139.59    7.00
  -8   3  -3   57.59    5.30
  -8   3  -3   56.89    6.80
   8  -3   3   54.89    4.90
  -9   3  -3  265.37   12.80
  -9   3  -3  240.48   11.50
   9  -3   3  237.38   10.90
 -10   3  -3  162.28   10.50
 -10   3  -3  161.68   10.00
  10  -3   3  154.88    9.20
 -11   3  -3  189.58   11.60
 -11   3  -3  196.78   11.90
  11  -3   3  200.58   11.10
  10   2  -3    1.50    2.00
 -10  -2   3   -1.40    1.70
   9   2  -3    5.10    1.80
   9   2  -3    3.40    2.00
  -9  -2   3    5.30    2.40
   8   2  -3   80.89    5.60
   8   2  -3   78.09    5.00
  -8  -2   3   84.29    4.80
  -8  -2   3   83.89    6.10
   7   2  -3   39.90    3.40
   7   2  -3   32.50    3.90
  -7  -2   3   41.80    3.10
  -7  -2   3   41.40    4.70
   6   2  -3   72.99    4.40
   6   2  -3   68.69    4.10
  -6  -2   3   74.69    3.90
  -6  -2   3   81.29    5.10
   5   2  -3    3.70    1.20
   5   2  -3    4.80    1.30
  -5  -2   3    6.80    1.80
  -5  -2   3    4.00    1.10
   4   2  -3 2033.30   40.50
   4   2  -3 2070.09   39.90
  -4  -2   3 2088.09   39.30
  -4  -2   3 1963.00   41.00
   3   2  -3  415.16   10.30
   3   2  -3  387.16    9.40
  -3  -2   3  405.66    9.30
  -3  -2   3  363.16   10.30
   2   2  -3    6.60    1.20
   2   2  -3    8.70    1.00
  -2  -2   3    6.50    1.30
  -2  -2   3   11.90    1.30
   1   2  -3 2168.88   41.00
   1   2  -3 2135.29   40.60
  -1  -2   3 2140.19   41.50
  -1  -2   3 2199.58   40.80
   0   2  -3 2381.76   43.50
   0  -2   3 2337.77   43.90
   0  -2   3 2330.87   44.50
   0  -2   3 2295.27   44.50
  -1   2  -3  499.35   10.20
   1  -2   3  500.85   11.60
   1  -2   3  479.65   12.10
   1  -2   3  513.25   10.50
  -2   2  -3  518.65   12.20
  -2   2  -3  527.95   10.00
   2  -2   3  510.85   13.30
   2  -2   3  526.25   11.60
  -3   2  -3 1126.29   23.70
   3  -2   3 1128.49   23.40
   3  -2   3 1135.49   25.50
  -4   2  -3 1164.58   25.00
   4  -2   3 1202.98   24.80
   4  -2   3 1090.49   26.50
  -5   2  -3    2.70    1.30
   5  -2   3    4.40    1.70
   5  -2   3    2.10    1.10
  -6   2  -3  346.07   11.30
   6  -2   3  334.27   10.90
   6  -2   3  312.37   12.00
  -7   2  -3    1.20    1.60
  -7   2  -3    1.50    1.60
   7  -2   3    2.10    1.40
  -8   2  -3  158.98    9.00
  -8   2  -3  140.69    8.00
   8  -2   3  142.19    7.80
  -9   2  -3   28.30    5.20
  -9   2  -3   26.40    4.70
   9  -2   3   29.50    4.50
 -10   2  -3   24.80    5.20
 -10   2  -3   17.00    4.60
  10  -2   3   22.00    4.20
 -11   2  -3  125.29    9.30
 -11   2  -3  135.59    9.90
  11  -2   3  121.69    8.80
  11   1  -3   36.70    5.80
 -11  -1   3   32.00    5.90
  10   1  -3  102.09    7.50
 -10  -1   3  104.89    7.90
   9   1  -3    7.40    2.00
   9   1  -3    5.40    2.30
  -9  -1   3    8.80    3.20
   8   1  -3  479.35   13.90
   8   1  -3  491.25   15.40
  -8  -1   3  499.35   16.60
  -8  -1   3  487.95   16.10
   7   1  -3   22.50    3.20
   7   1  -3   26.70    3.20
  -7  -1   3   22.50    3.50
  -7  -1   3   29.50    2.50
   6   1  -3  798.62   19.80
   6   1  -3  836.62   19.40
  -6  -1   3  816.12   20.60
  -6  -1   3  816.52   18.00
   5   1  -3  185.88    6.70
   5   1  -3  181.88    6.50
  -5  -1   3  192.38    7.30
  -5  -1   3  171.68    5.50
   4   1  -3   49.30    3.00
   4   1  -3   51.39    3.00
  -4  -1   3   57.29    3.50
  -4  -1   3   55.79    2.40
   3   1  -3  226.18    6.60
   3   1  -3  208.58    6.10
  -3  -1   3  216.88    6.80
  -3  -1   3  209.08    5.30
   2   1  -3 2451.35   47.10
   2   1  -3 2499.05   47.90
  -2  -1   3 2546.55   47.90
  -2  -1   3 2636.94   48.20
   1   1  -3 1163.98   22.30
  -1  -1   3 1141.79   22.30
  -1  -1   3 1186.88   23.20
  -1  -1   3 1149.29   22.90
   0  -1   3 1123.39   22.90
   0  -1   3 1164.58   22.30
   0  -1   3 1168.48   22.90
   0  -1   3 1173.78   22.50
  -1   1  -3 1323.37   26.30
   1  -1   3 1357.86   25.40
   1  -1   3 1334.67   25.90
   1  -1   3 1380.96   27.40
  -2   1  -3 1659.53   32.60
   2  -1   3 1626.24   34.10
   2  -1   3 1742.83   32.70
   2  -1   3 1704.53   31.00
  -3   1  -3 3391.76   63.49
   3  -1   3 3413.26   65.49
   3  -1   3 3324.67   63.49
  -4   1  -3  417.16   11.10
   4  -1   3  415.86   11.20
  -5   1  -3  509.45   13.70
  -5   1  -3  499.85   15.00
   5  -1   3  506.45   10.20
  -6   1  -3  119.89    6.90
  -6   1  -3  133.69    6.40
   6  -1   3  126.79    6.20
  -7   1  -3 1281.47   29.60
  -7   1  -3 1202.08   30.60
   7  -1   3 1249.88   29.40
  -8   1  -3  146.19    8.50
  -8   1  -3  127.19    7.60
   8  -1   3  137.39    7.50
  -9   1  -3  183.88   10.20
  -9   1  -3  159.98    9.40
   9  -1   3  173.98    9.20
 -10   1  -3   17.40    4.40
 -10   1  -3   17.10    4.10
  10  -1   3   28.60    4.90
 -11   1  -3   44.50    6.80
 -11   1  -3   64.19    8.30
  11  -1   3   59.89    7.40
  11   0  -3  613.14   20.70
 -11   0   3  567.74   21.00
  10   0  -3    0.80    1.70
 -10   0   3    0.60    2.30
   9   0  -3    7.10    2.60
   9   0  -3    9.50    2.20
  -9   0   3   12.70    3.40
   8   0  -3   97.29    6.10
   8   0  -3   95.99    5.10
  -8   0   3   84.19    6.00
   7   0  -3 1151.58   26.80
   7   0  -3 1099.09   25.10
  -7   0   3 1154.08   27.30
  -7   0   3 1102.29   23.80
   6   0  -3   27.20    2.40
   6   0  -3   23.30    3.10
  -6   0   3   20.50    1.80
  -6   0   3   15.50    2.60
   5   0  -3  886.31   19.80
   5   0  -3  893.11   20.30
  -5   0   3  871.11   20.50
  -5   0   3  858.61   17.90
   4   0  -3   26.20    2.10
   4   0  -3   16.90    2.10
  -4   0   3   17.90    2.20
  -4   0   3   17.70    1.20
   3   0  -3  158.48    5.20
  -3   0   3  157.78    5.30
  -3   0   3  164.18    5.50
  -3   0   3  154.78    3.60
   2   0  -3  271.87    6.90
  -2   0   3  255.47    7.10
  -2   0   3  259.97    5.30
  -2   0   3  272.27    7.00
   1   0  -3 1517.25   29.30
  -1   0   3 1514.15   29.20
  -1   0   3 1500.05   28.30
  -1   0   3 1587.74   29.80
   0   0   3 1616.44   30.90
   0   0   3 1662.83   31.40
   0   0   3 1652.83   31.50
   0   0   3 1641.04   31.30
  -1   0  -3  455.95   10.00
   1   0   3  483.85   10.20
   1   0   3  481.85   10.60
   1   0   3  476.65   11.20
  -2   0  -3 1443.06   27.70
   2   0   3 1471.95   28.50
   2   0   3 1443.76   27.00
   2   0   3 1388.66   29.40
  -3   0  -3   23.80    2.00
  -3   0  -3   28.60    2.70
   3   0   3   22.10    1.30
  -4   0  -3 1474.75   29.90
  -4   0  -3 1427.06   31.70
   4   0   3 1452.45   27.60
   4   0   3 1486.05   30.50
  -5   0  -3    8.80    1.90
  -5   0  -3    6.20    1.80
   5   0   3    7.80    1.70
   5   0   3    8.60    1.10
  -6   0  -3  310.07   11.30
  -6   0  -3  284.57    9.90
   6   0   3  295.57    8.40
   6   0   3  304.07   10.40
  -7   0  -3  147.49    7.40
  -7   0  -3  140.49    7.90
   7   0   3  140.99    7.20
  -8   0  -3   85.79    6.50
  -8   0  -3   83.29    6.20
   8   0   3   84.59    5.90
  -9   0  -3   13.50    3.60
  -9   0  -3   14.20    3.60
   9   0   3    7.20    2.40
 -10   0  -3    0.20    2.30
 -10   0  -3    4.40    2.70
  10   0   3    6.50    2.60
  11  -1  -3  319.67   14.10
 -11   1   3  310.67   14.60
  10  -1  -3   42.80    5.80
 -10   1   3   42.60    6.10
   9  -1  -3  159.48    8.50
   9  -1  -3  166.88    8.90
  -9   1   3  149.49    8.60
   8  -1  -3   33.10    3.00
   8  -1  -3   36.10    4.70
  -8   1   3   31.30    4.40
   7  -1  -3  862.11   19.90
   7  -1  -3  847.32   21.50
  -7   1   3  841.62   18.30
  -7   1   3  798.32   21.40
   6  -1  -3   18.00    2.70
   6  -1  -3   16.10    2.30
  -6   1   3   12.40    2.40
  -6   1   3   12.70    1.70
   5  -1  -3   25.30    3.00
  -5   1   3   19.80    1.40
  -5   1   3   22.40    2.80
  -5   1   3   23.10    2.70
   4  -1  -3   12.70    2.00
  -4   1   3    5.90    0.70
  -4   1   3    6.30    1.40
  -4   1   3    5.00    1.40
  -3   1   3   31.00    2.30
  -3   1   3   28.30    2.10
   2  -1  -3  787.02   16.60
  -2   1   3  760.82   17.20
  -2   1   3  791.62   16.30
   1  -1  -3 1835.12   35.60
   1  -1  -3 1914.51   34.70
  -1   1   3 1859.61   34.70
  -1   1   3 1848.62   36.30
   0  -1  -3  973.10   18.80
   0   1   3  953.30   19.30
   0   1   3  941.41   17.90
   0   1   3  914.41   19.10
  -1  -1  -3    4.10    0.90
  -1  -1  -3    7.30    0.70
   1   1   3    8.00    1.00
   1   1   3    6.00    1.00
  -2  -1  -3  545.85   11.60
   2   1   3  567.24   12.90
   2   1   3  568.04   11.80
  -3  -1  -3 2675.53   49.90
  -3  -1  -3 2545.05   51.89
   3   1   3 2741.83   49.30
  -4  -1  -3  724.83   16.70
  -4  -1  -3  739.83   18.50
   4   1   3  774.32   17.80
   4   1   3  759.12   15.60
  -5  -1  -3   10.20    2.20
  -5  -1  -3   10.10    1.90
   5   1   3   11.50    1.50
   5   1   3   11.20    2.20
  -6  -1  -3  305.57   11.10
  -6  -1  -3  276.77    9.70
   6   1   3  275.17   10.10
   6   1   3  289.57    7.80
  -7  -1  -3  468.45   14.30
  -7  -1  -3  461.15   15.30
   7   1   3  450.15   14.50
  -8  -1  -3  816.02   22.60
  -8  -1  -3  854.61   24.00
   8   1   3  837.52   23.00
  -9  -1  -3   16.50    3.70
  -9  -1  -3   13.80    3.50
   9   1   3   16.30    3.50
 -10  -1  -3    3.80    2.40
 -10  -1  -3    4.90    2.60
  10   1   3    3.70    2.40
  11  -2  -3   32.00    5.50
 -11   2   3   28.60    5.40
  10  -2  -3  304.67   13.00
 -10   2   3  280.27   12.90
   9  -2  -3  555.34   17.90
  -9   2   3  568.34   18.40
   8  -2  -3  210.78    9.40
   8  -2  -3  211.88    7.80
  -8   2   3  213.68    9.60
   7  -2  -3  106.79    5.10
   7  -2  -3   99.59    5.90
  -7   2   3  105.09    6.10
  -7   2   3  105.99    4.30
   6  -2  -3 2290.07   46.30
  -6   2   3 2261.27   42.90
  -6   2   3 2240.98   46.30
  -6   2   3 2205.48   44.70
   5  -2  -3 1263.07   27.60
  -5   2   3 1253.07   27.50
  -5   2   3 1240.68   26.90
  -5   2   3 1288.17   24.70
   4  -2  -3    4.30    1.10
   4  -2  -3    7.50    0.90
  -4   2   3    7.60    1.50
  -4   2   3    5.60    1.40
   3  -2  -3  469.25    9.70
   3  -2  -3  482.05   11.80
  -3   2   3  459.35   12.10
  -3   2   3  460.15   11.20
   2  -2  -3 4954.90   94.49
   2  -2  -3 4997.70   91.79
  -2   2   3 4736.93   91.39
  -2   2   3 5001.10   92.89
   1  -2  -3  612.34   13.80
   1  -2  -3  634.04   12.70
  -1   2   3  624.94   14.00
  -1   2   3  620.34   12.40
   0  -2  -3 1804.82   33.80
   0   2   3 1768.62   32.30
   0   2   3 1748.03   33.90
   0   2   3 1723.23   34.30
  -1  -2  -3    1.60    0.70
  -1  -2  -3    2.20    0.30
   1   2   3    2.40    0.70
   1   2   3    2.00    0.60
  -2  -2  -3 1794.92   36.90
  -2  -2  -3 1794.92   34.30
   2   2   3 1914.51   36.50
   2   2   3 1886.41   35.40
  -3  -2  -3  852.21   17.70
  -3  -2  -3  834.12   19.80
   3   2   3  866.31   17.90
   3   2   3  878.61   19.30
  -4  -2  -3  883.51   21.00
  -4  -2  -3  806.72   18.60
   4   2   3  898.81   18.40
   4   2   3  876.11   20.10
  -5  -2  -3  324.27    9.80
  -5  -2  -3  348.07   11.60
   5   2   3  349.67   10.90
   5   2   3  342.97    9.10
  -6  -2  -3 1310.37   31.00
  -6  -2  -3 1299.47   29.00
   6   2   3 1319.77   30.00
  -7  -2  -3  333.97   11.50
  -7  -2  -3  313.47   12.40
   7   2   3  332.77   10.30
   7   2   3  317.67   11.70
  -8  -2  -3  188.98    9.90
  -8  -2  -3  189.78    9.10
   8   2   3  187.28    9.30
  -9  -2  -3  258.67   12.10
  -9  -2  -3  233.08   11.00
   9   2   3  212.78   10.70
 -10  -2  -3  405.86   16.50
  10   2   3  401.96   16.00
  11  -3  -3   19.90    4.20
 -11   3   3   18.60    4.70
  10  -3  -3    3.40    2.30
 -10   3   3    4.00    2.30
   9  -3  -3   19.20    3.80
  -9   3   3   17.50    3.80
   8  -3  -3 1292.67   31.70
   8  -3  -3 1315.57   29.10
  -8   3   3 1410.46   32.60
   7  -3  -3    7.60    2.00
  -7   3   3    8.00    1.70
  -7   3   3    7.60    2.20
  -7   3   3    7.50    1.50
   6  -3  -3  597.84   16.20
   6  -3  -3  569.44   13.70
  -6   3   3  594.84   16.10
  -6   3   3  597.24   15.10
   5  -3  -3  230.98    8.00
   5  -3  -3  211.68    6.40
  -5   3   3  217.38    7.70
  -5   3   3  200.38    7.50
   4  -3  -3 2230.38   43.40
   4  -3  -3 2312.57   45.50
  -4   3   3 2287.37   45.90
  -4   3   3 2342.67   45.10
   3  -3  -3   56.59    2.50
   3  -3  -3   54.29    3.20
  -3   3   3   53.09    2.90
  -3   3   3   55.29    3.50
   2  -3  -3 1286.07   24.90
   2  -3  -3 1251.47   26.20
  -2   3   3 1287.17   26.50
  -2   3   3 1290.97   25.00
   1  -3  -3    0.30    0.60
   1  -3  -3    2.50    0.80
  -1   3   3    3.70    0.70
  -1   3   3    5.50    1.20
   0  -3  -3  224.48    6.30
   0   3   3  218.48    6.60
   0   3   3  210.88    6.20
  -1  -3  -3  245.78    7.20
   1   3   3  231.48    6.60
   1   3   3  224.78    7.00
  -2  -3  -3  308.37    9.10
  -2  -3  -3  296.27    6.70
   2   3   3  305.07    8.00
   2   3   3  296.77    8.50
  -3  -3  -3  218.48    6.10
  -3  -3  -3  230.18    8.10
   3   3   3  244.48    7.70
   3   3   3  227.28    6.80
  -4  -3  -3  182.28    7.50
  -4  -3  -3  179.38    5.90
   4   3   3  179.18    6.10
   4   3   3  178.38    6.90
  -5  -3  -3   12.80    2.70
  -5  -3  -3   13.20    2.20
   5   3   3    7.40    1.80
   5   3   3   10.60    1.80
  -6  -3  -3   26.30    4.00
  -6  -3  -3   34.60    3.90
   6   3   3   28.20    2.60
   6   3   3   30.60    3.90
  -7  -3  -3  182.98    9.10
  -7  -3  -3  173.18    8.00
   7   3   3  186.58    8.70
  -8  -3  -3  259.67   11.70
  -8  -3  -3  242.28   10.50
   8   3   3  247.08   10.90
  -9  -3  -3   69.99    6.50
   9   3   3   70.09    6.20
 -10  -3  -3   22.60    4.80
  10   3   3   18.70    4.30
  11  -4  -3    9.00    3.30
 -11   4   3   -0.10    2.70
  10  -4  -3   44.90    6.10
 -10   4   3   35.50    5.50
   9  -4  -3   14.40    3.20
  -9   4   3   10.80    3.40
   8  -4  -3  624.44   18.30
  -8   4   3  626.44   18.50
  -8   4   3  585.44   15.60
   7  -4  -3  266.77   10.00
   7  -4  -3  228.78    7.90
  -7   4   3  240.28    8.50
  -7   4   3  238.98    9.70
   6  -4  -3    7.10    1.90
   6  -4  -3    6.00    1.50
  -6   4   3    5.80    1.70
  -6   4   3    7.90    1.90
   5  -4  -3  274.47    8.30
   5  -4  -3  292.67    9.60
  -5   4   3  287.97    9.60
  -5   4   3  288.47    9.30
   4  -4  -3 2667.43   52.79
   4  -4  -3 2723.03   51.39
  -4   4   3 2752.52   52.29
  -4   4   3 2614.14   53.49
   3  -4  -3  343.07    8.80
   3  -4  -3  326.57    9.60
  -3   4   3  351.36   10.10
  -3   4   3  343.27    9.00
   2  -4  -3  444.56   10.60
   2  -4  -3  422.46   11.20
  -2   4   3  447.66   11.40
  -2   4   3  438.76   10.00
   1  -4  -3  142.19    5.00
   1  -4  -3  139.69    5.20
  -1   4   3  148.19    3.90
  -1   4   3  158.28    5.30
   0   4   3 3962.70   75.79
   0   4   3 4128.29   74.29
   0   4   3 4042.10   75.39
  -1  -4  -3    3.40    1.00
   1   4   3    4.20    1.10
   1   4   3    5.00    1.10
  -2  -4  -3    4.40    0.70
  -2  -4  -3    4.70    1.40
   2   4   3    4.70    1.30
   2   4   3   11.10    1.70
  -3  -4  -3    7.60    1.80
  -3  -4  -3    1.90    0.70
   3   4   3    4.70    1.40
   3   4   3    2.90    1.00
  -4  -4  -3  380.86   12.30
  -4  -4  -3  390.66   10.10
   4   4   3  409.96   11.80
   4   4   3  386.76   10.80
  -5  -4  -3  143.09    5.80
  -5  -4  -3  129.09    6.90
   5   4   3  135.59    5.80
   5   4   3  133.29    6.50
  -6  -4  -3  229.88   10.10
  -6  -4  -3  234.68    8.60
   6   4   3  241.48    9.60
   6   4   3  238.48    8.40
  -7  -4  -3  223.58   10.60
   7   4   3  214.08    9.50
   7   4   3  214.88    9.60
  -8  -4  -3   21.50    4.20
   8   4   3   27.80    4.30
  -9  -4  -3   25.20    4.90
   9   4   3   19.20    3.90
  11  -5  -3   -0.90    2.30
 -11   5   3    4.10    2.80
  10  -5  -3   20.50    4.20
 -10   5   3   27.80    5.10
   9  -5  -3  187.68    9.60
  -9   5   3  163.58    9.20
   8  -5  -3    0.90    1.30
  -8   5   3    1.40    1.50
  -8   5   3    3.00    1.60
   7  -5  -3  953.50   23.00
   7  -5  -3 1011.90   25.10
  -7   5   3 1019.40   23.70
  -7   5   3 1026.50   25.10
   6  -5  -3  115.39    6.10
   6  -5  -3  111.29    5.30
  -6   5   3  115.39    5.90
  -6   5   3  121.29    6.10
   5  -5  -3   88.29    4.90
   5  -5  -3   83.49    4.30
  -5   5   3   87.29    5.20
  -5   5   3   94.89    4.90
   4  -5  -3 1172.48   25.90
   4  -5  -3 1175.18   25.00
  -4   5   3 1180.68   25.10
  -4   5   3 1143.59   26.10
   3  -5  -3 2856.91   54.29
   3  -5  -3 2827.22   54.99
  -3   5   3 2793.22   53.79
  -3   5   3 2816.12   55.09
   2  -5  -3  605.34   14.70
   2  -5  -3  627.54   15.10
  -2   5   3  633.94   15.10
  -2   5   3  648.94   13.80
   1  -5  -3  389.76   10.60
   1  -5  -3  400.46   10.60
  -1   5   3  395.96    8.80
  -1   5   3  390.56   10.50
   0  -5  -3  982.60   22.70
   0   5   3 1074.89   22.60
   0   5   3 1088.19   22.90
   0   5   3 1048.00   19.90
  -1  -5  -3 2070.29   41.80
   1   5   3 2023.50   41.20
   1   5   3 2082.59   41.00
   1   5   3 2085.19   37.90
  -2  -5  -3  476.65   10.40
  -2  -5  -3  480.15   13.40
   2   5   3  479.45   12.50
   2   5   3  482.55   12.90
  -3  -5  -3  746.53   19.00
  -3  -5  -3  739.13   15.80
   3   5   3  732.83   17.90
   3   5   3  725.03   17.50
  -4  -5  -3  247.28    9.80
  -4  -5  -3  268.07    7.90
   4   5   3  274.97    8.90
   4   5   3  264.87    9.30
  -5  -5  -3  401.76   11.20
  -5  -5  -3  377.16   13.30
   5   5   3  389.96   12.50
   5   5   3  407.36   11.90
  -6  -5  -3   11.90    2.90
   6   5   3    9.80    2.20
   6   5   3    8.20    2.30
  -7  -5  -3   72.99    6.10
   7   5   3   85.29    6.00
   7   5   3   88.89    5.30
  -8  -5  -3   24.80    4.80
   8   5   3   34.40    5.20
  -9  -5  -3   47.10    7.00
   9   5   3   53.79    6.60
  11  -6  -3  216.98   11.70
 -11   6   3  199.48   11.50
  10  -6  -3   59.69    7.00
 -10   6   3   49.80    6.50
   9  -6  -3    4.80    2.40
  -9   6   3   13.10    3.70
   8  -6  -3   43.70    5.00
  -8   6   3   42.70    5.20
   7  -6  -3   39.30    3.50
   7  -6  -3   40.40    4.70
  -7   6   3   37.60    4.20
  -7   6   3   46.90    4.40
   6  -6  -3    6.60    1.90
   6  -6  -3   11.20    2.20
  -6   6   3   13.40    2.70
  -6   6   3   15.80    2.70
   5  -6  -3   18.50    2.80
   5  -6  -3   16.00    2.50
  -5   6   3   20.70    3.10
  -5   6   3   22.20    2.90
   4  -6  -3   45.50    3.30
   4  -6  -3   50.19    3.50
  -4   6   3   50.99    3.70
  -4   6   3   42.20    3.10
   3  -6  -3  896.91   20.70
   3  -6  -3  919.21   21.00
  -3   6   3  916.41   21.00
  -3   6   3  899.31   19.80
   2  -6  -3    2.00    1.00
   2  -6  -3    6.80    1.60
  -2   6   3    3.50    1.00
  -2   6   3    3.20    1.20
   1  -6  -3   15.30    2.20
   1  -6  -3   15.90    2.40
  -1   6   3   13.60    1.50
  -1   6   3   13.80    2.10
   0  -6  -3  140.19    6.00
   0   6   3  130.09    5.50
   0   6   3  134.09    3.80
   0   6   3  130.59    5.50
  -1  -6  -3 2572.84   50.99
   1   6   3 2434.26   49.90
   1   6   3 2585.34   46.70
   1   6   3 2531.35   50.09
  -2  -6  -3   13.60    2.40
  -2  -6  -3   18.20    1.50
   2   6   3   17.00    2.50
   2   6   3   13.60    2.30
  -3  -6  -3   22.70    3.30
  -3  -6  -3   22.10    1.90
   3   6   3   24.20    3.10
   3   6   3   29.50    3.40
  -4  -6  -3  622.54   17.90
   4   6   3  604.94   16.20
   4   6   3  605.34   16.50
  -5  -6  -3  668.93   19.30
   5   6   3  630.54   17.60
   5   6   3  610.54   16.90
  -6  -6  -3    4.10    2.10
   6   6   3    2.40    1.50
   6   6   3    4.80    1.80
  -7  -6  -3   72.09    6.40
   7   6   3   72.89    5.80
   7   6   3   66.99    5.10
  -8  -6  -3  100.89    7.90
   8   6   3  104.99    7.30
  11  -7  -3  181.48   10.60
 -11   7   3  178.48   11.00
  10  -7  -3  355.96   14.60
 -10   7   3  338.47   14.60
   9  -7  -3   39.10    5.20
  -9   7   3   28.20    4.60
   8  -7  -3  213.98    9.90
  -8   7   3  227.68   10.30
   7  -7  -3  737.13   20.30
   7  -7  -3  715.03   19.30
  -7   7   3  708.43   19.60
  -7   7   3  747.33   20.20
   6  -7  -3   57.09    4.40
   6  -7  -3   58.49    4.40
  -6   7   3   55.09    4.60
  -6   7   3   61.39    4.50
   5  -7  -3   63.49    4.40
   5  -7  -3   57.09    4.20
  -5   7   3   57.59    4.40
  -5   7   3   57.89    4.00
   4  -7  -3    4.60    1.60
   4  -7  -3    8.10    2.00
  -4   7   3    7.00    1.70
  -4   7   3    8.60    2.00
   3  -7  -3  180.28    7.20
   3  -7  -3  167.18    6.70
  -3   7   3  169.38    6.90
  -3   7   3  169.18    6.10
   2  -7  -3  414.86   12.30
   2  -7  -3  408.46   11.60
  -2   7   3  425.66   10.50
  -2   7   3  421.26   12.00
   1  -7  -3  664.83   16.50
   1  -7  -3  671.63   17.30
  -1   7   3  679.83   14.60
  -1   7   3  691.73   17.00
   0  -7  -3   16.40    2.60
   0   7   3   16.00    2.40
   0   7   3   14.90    1.30
   0   7   3   13.20    2.30
  -1  -7  -3   88.79    5.30
   1   7   3   76.59    2.90
   1   7   3   83.29    4.60
  -2  -7  -3  586.14   16.70
   2   7   3  583.04   15.60
   2   7   3  589.14   15.70
  -3  -7  -3  607.44   17.50
   3   7   3  594.24   16.20
   3   7   3  593.34   16.20
  -4  -7  -3  537.75   16.80
   4   7   3  549.35   15.60
   4   7   3  528.95   15.50
  -5  -7  -3  143.49    8.30
   5   7   3  148.09    7.50
   5   7   3  146.69    7.20
  -6  -7  -3  217.68   10.80
   6   7   3  196.18    8.90
   6   7   3  217.48    9.70
  -7  -7  -3  133.09    8.80
   7   7   3  154.78    8.50
   7   7   3  157.68    8.00
  -8  -7  -3  369.66   15.60
   8   7   3  349.77   16.90
   8   7   3  351.96   14.10
  11  -8  -3   32.90    5.80
 -11   8   3   26.20    5.00
  10  -8  -3  854.21   25.30
 -10   8   3  830.92   25.50
   9  -8  -3   17.00    3.60
  -9   8   3   16.30    3.80
   8  -8  -3   28.10    4.40
  -8   8   3   26.20    4.50
   7  -8  -3    7.10    2.10
   7  -8  -3    5.60    2.00
  -7   8   3    2.60    1.60
  -7   8   3    6.30    2.30
   6  -8  -3 1593.74   35.70
   6  -8  -3 1641.14   36.10
  -6   8   3 1532.15   35.20
  -6   8   3 1606.14   36.50
   5  -8  -3    3.30    1.40
   5  -8  -3    1.60    1.20
  -5   8   3    3.20    1.50
  -5   8   3    5.80    1.90
   4  -8  -3  129.09    6.30
  -4   8   3  151.18    6.30
  -4   8   3  134.89    6.60
   3  -8  -3    0.40    0.80
   3  -8  -3    2.80    1.40
  -3   8   3    2.00    1.00
  -3   8   3   -0.60    0.90
   2  -8  -3 1190.78   26.50
   2  -8  -3 1185.78   27.80
  -2   8   3 1206.38   27.20
  -2   8   3 1215.28   25.10
   1  -8  -3   73.09    4.20
   1  -8  -3   75.19    4.90
  -1   8   3   74.09    3.30
  -1   8   3   73.69    4.60
   0  -8  -3  591.24   15.30
   0  -8  -3  550.04   16.40
   0   8   3  614.84   16.20
   0   8   3  587.24   13.00
  -1  -8  -3   61.69    4.80
   1   8   3   63.99    4.50
   1   8   3   64.89    4.20
  -2  -8  -3   14.60    3.00
   2   8   3   12.40    2.40
   2   8   3   11.50    2.30
  -3  -8  -3   34.40    4.50
   3   8   3   39.40    4.30
   3   8   3   30.80    4.00
  -4  -8  -3  435.66   15.40
   4   8   3  464.45   14.30
   4   8   3  451.25   14.30
  -5  -8  -3  376.36   14.60
   5   8   3  400.66   13.60
   5   8   3  384.76   13.30
  -6  -8  -3   18.10    4.00
   6   8   3   17.40    3.50
   6   8   3   21.60    3.80
  -7  -8  -3   12.10    3.70
   7   8   3   11.70    3.70
   7   8   3   17.70    3.60
  10  -9  -3   66.19    7.60
 -10   9   3   61.69    7.40
   9  -9  -3  218.88   10.80
  -9   9   3  227.58   11.20
   8  -9  -3  102.79    7.00
  -8   9   3   99.89    7.00
   7  -9  -3  114.79    7.20
   7  -9  -3  119.79    7.10
  -7   9   3  103.59    6.70
  -7   9   3  115.99    7.20
   6  -9  -3  660.63   18.60
   6  -9  -3  696.53   19.80
  -6   9   3  671.13   19.20
  -6   9   3  630.24   18.20
   5  -9  -3  345.17   11.70
   5  -9  -3  336.57   12.30
  -5   9   3  346.27   11.40
  -5   9   3  347.57   12.10
   4  -9  -3  111.59    5.90
   4  -9  -3  120.89    6.70
  -4   9   3   97.69    5.90
  -4   9   3  122.39    5.80
   3  -9  -3    3.50    1.40
   3  -9  -3    0.70    1.30
  -3   9   3    2.20    1.40
  -3   9   3    2.10    1.20
   2  -9  -3  767.12   18.90
   2  -9  -3  745.43   20.40
  -2   9   3  760.82   17.60
  -2   9   3  799.12   20.10
   1  -9  -3  126.59    5.80
   1  -9  -3  115.79    6.70
  -1   9   3  126.49    4.80
  -1   9   3  123.89    6.40
   0  -9  -3  381.76   11.40
   0  -9  -3  358.76   12.80
   0   9   3  373.66   12.30
  -1  -9  -3   30.80    4.30
   1   9   3   37.30    3.40
   1   9   3   40.20    4.70
  -2  -9  -3  215.98   10.00
   2   9   3  241.08    9.70
   2   9   3  227.38    8.80
  -3  -9  -3    8.80    2.70
   3   9   3    7.90    2.30
   3   9   3    9.90    2.40
  -4  -9  -3  459.65   16.70
   4   9   3  499.45   15.30
   4   9   3  487.75   15.60
  -5  -9  -3   -1.30    1.10
   5   9   3    1.40    1.50
  -6  -9  -3    4.90    2.70
   6   9   3    4.00    2.10
  -7  -9  -3   30.50    5.60
   7   9   3   34.80    5.00
  10 -10  -3   28.60    5.10
 -10  10   3   28.60    5.50
   9 -10  -3  181.58    9.90
  -9  10   3  176.38   10.00
   8 -10  -3  109.89    7.20
  -8  10   3  111.69    7.50
   7 -10  -3  103.59    6.80
   7 -10  -3  106.29    8.10
  -7  10   3  110.69    7.00
  -7  10   3  106.89    7.30
   6 -10  -3   31.60    4.20
   6 -10  -3   29.40    4.50
  -6  10   3   30.60    4.20
  -6  10   3   25.70    4.20
   5 -10  -3 1290.47   29.70
   5 -10  -3 1237.78   31.20
  -5  10   3 1291.37   30.60
  -5  10   3 1235.18   29.20
   4 -10  -3  219.58    9.90
   4 -10  -3  241.18    9.20
  -4  10   3  233.98    9.60
  -4  10   3  234.68    8.70
   3 -10  -3    3.50    1.80
   3 -10  -3    3.50    1.30
  -3  10   3    0.50    1.40
  -3  10   3    2.50    1.30
   2 -10  -3   80.19    4.80
   2 -10  -3   81.49    5.90
  -2  10   3   85.29    5.60
  -2  10   3   80.89    4.30
   1 -10  -3 1231.18   27.70
  -1  10   3 1237.98   29.40
   0 -10  -3    5.90    2.10
   0 -10  -3    9.00    2.00
   0  10   3   11.80    2.80
  -1 -10  -3   95.39    5.40
  -1 -10  -3   99.09    6.80
   1  10   3   87.39    5.90
  -2 -10  -3  133.69    8.10
   2  10   3  142.99    7.40
   2  10   3  124.19    7.30
  -3 -10  -3  541.75   18.40
   3  10   3  542.25   17.10
  -4 -10  -3   34.70    5.50
   4  10   3   25.40    4.20
  -5 -10  -3  267.07   13.00
   5  10   3  265.27   11.60
  -6 -10  -3    6.90    3.20
   6  10   3    8.20    2.60
   9 -11  -3   78.79    6.70
  -9  11   3   78.69    7.10
   8 -11  -3   17.80    3.70
  -8  11   3   17.50    4.00
   7 -11  -3  377.56   13.90
  -7  11   3  383.46   14.00
   6 -11  -3   34.30    5.00
   6 -11  -3   38.30    4.70
  -6  11   3   33.50    4.90
  -6  11   3   35.00    4.70
   5 -11  -3   57.49    5.50
   5 -11  -3   68.09    5.00
  -5  11   3   57.39    5.30
  -5  11   3   52.99    4.70
   4 -11  -3   87.49    6.50
   4 -11  -3   89.99    5.50
  -4  11   3   84.99    5.20
  -4  11   3   81.69    5.90
   3 -11  -3 1095.79   25.40
   3 -11  -3 1039.20   27.70
  -3  11   3 1042.70   26.60
   2 -11  -3   13.90    3.20
  -2  11   3   11.20    2.80
   1 -11  -3  348.57   13.40
   1 -11  -3  335.07   13.30
  -1  11   3  350.36   12.80
   0 -11  -3   74.49    4.70
   0 -11  -3   70.79    6.00
   0  11   3   70.69    5.70
  -1 -11  -3  577.04   18.80
   1  11   3  550.34   17.50
  -2 -11  -3  168.38    9.60
   2  11   3  163.08    8.80
  -3 -11  -3   55.59    7.10
   3  11   3   49.80    6.00
  -4 -11  -3   30.90    5.60
   4  11   3   25.30    4.50
  -5 -11  -3    2.90    2.30
   5  11   3    1.70    2.10
   9 -12  -3   39.80    5.70
  -9  12   3   24.00    5.10
   8 -12  -3   20.10    3.90
  -8  12   3   28.10    4.90
   7 -12  -3   75.29    6.00
  -7  12   3   78.59    6.30
   6 -12  -3  124.59    7.10
   6 -12  -3  130.19    8.60
  -6  12   3  118.09    7.80
  -6  12   3  112.39    7.10
   5 -12  -3   21.30    4.30
   5 -12  -3   21.40    3.60
  -5  12   3   21.10    3.70
  -5  12   3   17.70    3.90
   4 -12  -3   21.90    3.40
   4 -12  -3   20.30    4.30
  -4  12   3   22.80    4.10
  -4  12   3   21.20    3.30
   3 -12  -3  443.36   16.20
  -3  12   3  426.56   15.00
   2 -12  -3  227.28   11.10
  -2  12   3  209.18   10.10
   1 -12  -3   10.90    3.30
  -1  12   3   10.80    2.90
   0 -12  -3   25.80    4.50
   0  12   3   30.90    4.80
  -1 -12  -3  557.04   19.50
   1  12   3  571.54   18.50
  -2 -12  -3    1.40    1.60
   2  12   3    1.50    1.70
  -3 -12  -3   15.70    4.00
   3  12   3   17.40    4.10
  -4 -12  -3   18.40    4.30
   4  12   3   21.00    4.30
   8 -13  -3  251.37   11.50
  -8  13   3  231.08   11.60
   7 -13  -3    2.10    1.90
  -7  13   3   14.80    3.40
   6 -13  -3   97.19    7.90
   6 -13  -3   96.09    6.40
  -6  13   3   81.99    6.40
  -6  13   3   92.09    7.50
   5 -13  -3    7.70    2.80
   5 -13  -3    6.40    2.50
  -5  13   3   11.70    3.20
  -5  13   3    8.60    4.00
   4 -13  -3  133.39    9.00
  -4  13   3  118.09    7.90
   3 -13  -3   21.00    4.50
  -3  13   3   20.80    4.00
   2 -13  -3  814.02   24.80
  -2  13   3  795.82   23.40
   1 -13  -3    0.30    1.80
  -1  13   3   -0.30    1.60
   0 -13  -3   40.10    6.10
   0  13   3   45.40    6.10
  -1 -13  -3   15.70    3.90
   1  13   3   18.20    4.20
  -2 -13  -3  708.33   23.70
   2  13   3  695.03   22.20
  -3 -13  -3   34.00    6.00
   3  13   3   41.20    5.80
   6 -14  -3  145.39    9.90
  -6  14   3  134.69    9.10
   5 -14  -3   18.10    4.30
  -5  14   3   18.90    4.10
   4 -14  -3    2.70    2.50
  -4  14   3    1.90    2.10
   3 -14  -3   40.80    6.20
  -3  14   3   41.90    5.90
   2 -14  -3    2.60    2.20
  -2  14   3    3.30    2.40
   1 -14  -3  122.39    9.10
  -1  14   3  126.59    8.60
   0 -14  -3    4.50    2.90
   0  14   3   12.60    3.50
  -1 -14  -3    8.80    3.60
   1  14   3   13.10    3.70
   4 -15  -3    3.20    2.60
  -4  15   3    6.20    2.90
   3 -15  -3   26.00    5.40
  -3  15   3   23.80    4.90
   2 -15  -3   85.49    7.90
  -2  15   3   92.49    7.80
  -1  15  -4  102.89    7.70
  -1  15  -4  112.89    7.80
   1 -15   4   80.09    9.80
  -2  15  -4    0.70    2.10
  -2  15  -4    0.10    1.70
   2 -15   4    1.40    2.20
  -3  15  -4  110.79    8.20
  -3  15  -4  109.89    7.80
   3 -15   4  110.49    9.50
   2  14  -4   35.60    5.80
  -2 -14   4   27.70    5.30
   1  14  -4  160.38    9.30
   1  14  -4  164.28    9.50
  -1 -14   4  150.88   10.20
   0  14  -4   49.30    6.20
   0  14  -4   50.79    6.10
   0 -14   4   54.09    7.40
  -1  14  -4    6.80    2.80
  -1  14  -4    6.90    2.70
   1 -14   4    3.90    2.70
  -2  14  -4  122.79    8.00
  -2  14  -4  108.09    7.40
   2 -14   4  125.89    9.40
  -3  14  -4  126.19    7.70
  -3  14  -4  155.08    9.30
   3 -14   4  150.18   10.50
  -4  14  -4    2.30    2.30
   4 -14   4   -0.40    2.10
  -5  14  -4   85.59    7.40
   5 -14   4   89.89    8.60
  -6  14  -4   -3.20    1.90
   6 -14   4    2.30    2.70
   3  13  -4  440.26   16.70
  -3 -13   4  456.95   17.90
   2  13  -4   35.80    5.50
  -2 -13   4   26.10    5.20
  -2 -13   4   41.10    5.90
   1  13  -4   31.50    5.00
   1  13  -4   26.40    4.80
  -1 -13   4   26.90    5.10
   0  13  -4   24.90    4.20
   0  13  -4   31.00    4.70
   0 -13   4   24.60    4.80
  -1  13  -4  482.45   16.60
  -1  13  -4  432.06   15.40
   1 -13   4  483.75   18.50
  -2  13  -4  316.87   13.00
  -2  13  -4  322.97   12.20
   2 -13   4  304.07   14.40
  -3  13  -4   73.79    6.30
  -3  13  -4   67.59    5.40
   3 -13   4   68.79    8.00
  -4  13  -4   32.80    5.20
   4 -13   4   31.60    5.70
  -5  13  -4   77.09    6.90
   5 -13   4   77.09    9.50
  -6  13  -4  287.47   13.60
   6 -13   4  280.07   15.00
  -7  13  -4    3.00    2.50
   7 -13   4   -0.70    2.40
   5  12  -4    2.10    2.10
   4  12  -4   22.40    4.60
  -4 -12   4   30.80    5.50
   3  12  -4   37.30    5.30
  -3 -12   4   39.70    6.00
  -3 -12   4   41.10    5.60
   2  12  -4  331.97   13.30
  -2 -12   4  338.37   14.40
  -2 -12   4  356.86   13.90
   1  12  -4  153.68    8.50
  -1 -12   4  144.29    9.10
  -1 -12   4  156.98    8.80
   0  12  -4   49.00    5.70
   0  12  -4   50.59    5.90
   0 -12   4   49.10    6.30
  -1  12  -4  250.47   11.10
  -1  12  -4  261.97   10.60
   1 -12   4  248.58   12.40
  -2  12  -4  233.28   10.70
  -2  12  -4  229.88    9.70
   2 -12   4  245.08   12.30
  -3  12  -4  353.26   13.80
  -3  12  -4  348.57   12.10
   3 -12   4  362.36   15.50
  -4  12  -4   37.20    5.20
   4 -12   4   42.90    6.60
  -5  12  -4  244.48   11.70
   5 -12   4  269.37   13.80
  -6  12  -4    1.30    2.00
   6 -12   4    4.40    2.70
  -7  12  -4  141.39    9.50
   7 -12   4  135.09   10.10
  -8  12  -4   17.10    4.60
   8 -12   4   22.50    5.40
   6  11  -4   11.60    3.50
  -6 -11   4   11.30    3.50
   5  11  -4   21.40    4.20
  -5 -11   4   22.80    4.50
  -5 -11   4   19.50    5.80
   4  11  -4   79.99    6.50
  -4 -11   4   83.99    6.80
  -4 -11   4   88.99    6.80
   3  11  -4    7.30    2.70
  -3 -11   4    6.10    2.50
  -3 -11   4    3.50    2.10
   2  11  -4  572.54   17.70
  -2 -11   4  551.14   18.50
  -2 -11   4  554.54   17.90
   1  11  -4   16.50    3.40
  -1 -11   4   16.80    3.40
  -1 -11   4   21.60    4.10
   0  11  -4   10.00    2.70
   0  11  -4   13.80    3.20
   0 -11   4   12.40    3.30
  -1  11  -4  346.57   12.80
  -1  11  -4  344.77   11.80
   1 -11   4  303.77   13.30
  -2  11  -4 1018.00   26.70
  -2  11  -4 1010.30   24.80
   2 -11   4 1061.99   28.90
  -3  11  -4   74.69    4.90
  -3  11  -4   80.59    6.00
   3 -11   4   72.89    6.40
  -4  11  -4    7.70    2.80
  -4  11  -4    7.20    2.20
   4 -11   4    8.80    3.20
  -5  11  -4  574.64   19.20
   5 -11   4  636.84   21.80
  -6  11  -4  372.26   14.90
   6 -11   4  372.86   16.50
  -7  11  -4  173.38   10.10
   7 -11   4  173.58   12.20
   7 -11   4  177.38   11.10
  -8  11  -4    9.60    3.80
   8 -11   4    9.60    3.60
   8 -11   4    7.60    2.50
  -9  11  -4  160.18   10.80
   9 -11   4  174.38    9.20
   9 -11   4  165.38   11.60
   6  10  -4  270.37   12.30
  -6 -10   4  237.18   12.10
  -6 -10   4  251.57   12.00
   5  10  -4    1.60    1.90
  -5 -10   4    2.30    2.10
  -5 -10   4    1.40    1.90
   4  10  -4    4.90    2.30
  -4 -10   4    9.50    3.30
  -4 -10   4    4.90    2.50
   3  10  -4  328.67   12.60
  -3 -10   4  336.47   13.00
  -3 -10   4  316.97   12.90
   2  10  -4  163.78    8.30
  -2 -10   4  175.98    8.90
  -2 -10   4  180.68    9.30
   1  10  -4  350.16   12.10
  -1 -10   4  337.17   12.60
  -1 -10   4  330.17   13.00
   0  10  -4   12.00    2.60
   0 -10   4    7.90    2.30
   0 -10   4   13.40    2.80
  -1  10  -4  729.43   20.30
  -1  10  -4  704.13   18.80
   1 -10   4  758.12   22.00
  -2  10  -4  105.29    5.70
  -2  10  -4  120.79    7.00
   2 -10   4  119.49    7.70
  -3  10  -4  359.36   11.20
  -3  10  -4  376.56   13.30
   3 -10   4  361.76   14.50
  -4  10  -4  188.58    7.10
  -4  10  -4  176.38    9.00
   4 -10   4  179.48   10.10
  -5  10  -4  532.15   17.70
   5 -10   4  555.84   19.60
   5 -10   4  569.44   14.70
  -6  10  -4  331.17   13.40
   6 -10   4  289.57   14.00
  -7  10  -4   32.90    5.20
   7 -10   4   34.60    5.90
   7 -10   4   33.60    4.10
  -8  10  -4  198.28   11.20
   8 -10   4  206.28    9.50
   8 -10   4  213.58   12.40
  -9  10  -4  287.37   14.30
   9 -10   4  276.07   14.50
   9 -10   4  284.07   12.00
   7   9  -4    1.00    1.90
  -7  -9   4    2.30    2.10
  -7  -9   4    0.70    2.10
   6   9  -4    4.80    2.10
  -6  -9   4    2.10    1.90
  -6  -9   4    4.90    2.30
   5   9  -4  903.91   24.80
  -5  -9   4  920.01   25.60
  -5  -9   4  920.91   25.10
   4   9  -4   82.29    5.80
  -4  -9   4   75.69    6.10
  -4  -9   4   71.29    5.80
   3   9  -4   77.89    5.50
  -3  -9   4   77.99    5.80
  -3  -9   4   71.09    5.60
   2   9  -4    2.30    1.50
  -2  -9   4    4.50    2.00
  -2  -9   4    4.90    1.80
   1   9  -4  188.68    8.00
  -1  -9   4  174.88    8.60
  -1  -9   4  180.28    8.40
   0   9  -4  127.99    6.30
   0  -9   4  126.49    6.90
   0  -9   4  130.89    7.40
  -1   9  -4   10.20    2.10
  -1   9  -4   10.10    2.60
   1  -9   4   17.20    3.30
  -2   9  -4   58.19    4.00
  -2   9  -4   66.39    5.00
   2  -9   4   62.99    5.40
  -3   9  -4   17.30    3.20
  -3   9  -4   14.10    2.20
   3  -9   4   17.70    3.60
  -4   9  -4    4.50    1.50
  -4   9  -4   -1.60    1.00
   4  -9   4    1.50    0.90
   4  -9   4    1.50    1.80
  -5   9  -4   24.50    4.20
   5  -9   4   31.90    3.50
   5  -9   4   21.30    4.20
  -6   9  -4  391.86   14.60
   6  -9   4  408.56   12.50
   6  -9   4  401.26   15.90
  -7   9  -4  130.79    8.40
   7  -9   4  121.09    8.80
   7  -9   4  126.49    6.80
  -8   9  -4  115.89    8.40
   8  -9   4  112.99    8.90
   8  -9   4  116.69    7.10
  -9   9  -4   24.70    5.20
   9  -9   4   26.80    5.40
   9  -9   4   37.30    5.20
 -10   9  -4  348.37   16.20
  10  -9   4  365.76   14.60
  10  -9   4  338.17   16.60
   8   8  -4  151.28    9.10
  -8  -8   4  154.08    9.80
   7   8  -4   -0.40    1.30
  -7  -8   4   -0.40    1.60
  -7  -8   4    4.90    2.20
   6   8  -4   10.50    2.90
  -6  -8   4   11.10    3.10
  -6  -8   4    8.80    3.00
   5   8  -4 1041.50   26.00
  -5  -8   4 1010.70   25.90
  -5  -8   4  949.60   26.40
   4   8  -4  227.88    9.60
  -4  -8   4  230.28    9.70
  -4  -8   4  229.18   10.10
   3   8  -4   20.60    3.30
  -3  -8   4   18.30    3.50
  -3  -8   4   18.50    3.30
   2   8  -4    1.60    1.20
  -2  -8   4    0.20    0.90
  -2  -8   4    3.10    1.70
   1   8  -4 1768.52   37.10
  -1  -8   4 1661.03   38.30
  -1  -8   4 1805.02   38.80
   0   8  -4   29.00    3.20
   0  -8   4   35.90    4.30
   0  -8   4   33.60    4.20
  -1   8  -4   93.49    4.80
  -1   8  -4   89.89    5.50
   1  -8   4  108.39    6.40
  -2   8  -4    8.10    2.20
  -2   8  -4    5.30    1.30
   2  -8   4    7.50    1.00
   2  -8   4    7.60    2.30
  -3   8  -4  403.66   10.80
  -3   8  -4  433.96   13.60
   3  -8   4  386.16   14.20
   3  -8   4  403.46   10.10
  -4   8  -4    8.70    1.60
  -4   8  -4   -2.80    0.90
   4  -8   4    0.50    1.20
   4  -8   4    0.50    0.80
  -5   8  -4  334.17   12.50
   5  -8   4  343.77   10.40
   5  -8   4  345.37   13.90
  -6   8  -4  119.99    7.40
   6  -8   4  122.69    6.20
   6  -8   4  142.09    8.80
  -7   8  -4   23.00    4.10
   7  -8   4   24.10    3.60
   7  -8   4   23.20    4.50
  -8   8  -4    4.60    2.70
   8  -8   4    4.70    2.30
   8  -8   4    5.90    2.90
  -9   8  -4  178.78   10.70
   9  -8   4  193.18   11.80
   9  -8   4  193.58    9.70
 -10   8  -4  332.07   15.50
  10  -8   4  348.17   14.30
  10  -8   4  360.56   16.70
   8   7  -4  251.97   11.40
  -8  -7   4  250.77   12.30
   7   7  -4   93.19    6.50
  -7  -7   4  101.99    7.40
  -7  -7   4   97.39    6.40
   6   7  -4    4.60    2.00
  -6  -7   4    3.50    1.90
  -6  -7   4    4.00    2.20
   5   7  -4   19.70    3.30
  -5  -7   4   17.50    3.10
  -5  -7   4   17.50    3.50
   4   7  -4 1597.24   35.80
  -4  -7   4 1630.74   36.00
  -4  -7   4 1626.34   36.90
   3   7  -4  636.44   17.00
  -3  -7   4  625.64   17.80
  -3  -7   4  610.54   17.00
   2   7  -4    9.80    2.10
  -2  -7   4    9.70    2.20
  -2  -7   4    7.30    2.00
   1   7  -4  593.84   15.30
  -1  -7   4  598.14   16.40
  -1  -7   4  564.54   16.20
   0   7  -4 2445.76   47.70
   0  -7   4 2345.37   49.50
   0  -7   4 2399.26   49.30
  -1   7  -4  521.05   13.10
   1  -7   4  524.75   15.40
   1  -7   4  511.65   14.70
  -2   7  -4  408.96   12.70
  -2   7  -4  409.46   10.60
   2  -7   4  406.26    9.30
   2  -7   4  413.36   13.60
  -3   7  -4  149.99    7.10
  -3   7  -4  154.18    5.20
   3  -7   4  143.09    5.00
   3  -7   4  143.59    7.60
  -4   7  -4  850.11   18.10
  -4   7  -4  904.51   22.50
   4  -7   4  864.41   23.60
   4  -7   4  833.32   19.30
  -5   7  -4  112.79    6.60
   5  -7   4   98.49    5.10
   5  -7   4  111.89    7.20
  -6   7  -4  350.96   12.90
   6  -7   4  336.47   11.10
   6  -7   4  334.17   13.80
  -7   7  -4  133.39    8.10
   7  -7   4  123.59    8.40
   7  -7   4  119.19    6.60
  -8   7  -4  144.49    8.90
   8  -7   4  147.09    9.70
   8  -7   4  143.89    7.90
  -9   7  -4   52.59    6.80
   9  -7   4   61.29    7.70
   9  -7   4   68.09    5.90
 -10   7  -4    2.10    3.20
  10  -7   4    5.90    3.20
  10  -7   4    2.50    2.30
   9   6  -4    3.60    2.10
  -9  -6   4    2.60    2.20
   8   6  -4  107.99    7.10
  -8  -6   4  105.49    7.80
   7   6  -4   12.00    2.70
  -7  -6   4   14.90    3.00
  -7  -6   4   10.50    3.10
   6   6  -4  243.98   10.00
  -6  -6   4  235.88   10.60
  -6  -6   4  256.27    9.70
   5   6  -4   10.40    2.40
  -5  -6   4   12.20    2.50
  -5  -6   4    6.30    2.10
   4   6  -4   94.69    5.30
   4   6  -4   92.49    3.80
  -4  -6   4   92.19    5.80
  -4  -6   4   89.49    5.10
   3   6  -4  421.76    9.40
   3   6  -4  443.56   12.70
  -3  -6   4  425.96   12.60
  -3  -6   4  425.16   13.40
   2   6  -4  972.20   22.60
  -2  -6   4 1028.00   24.10
  -2  -6   4  983.90   23.20
   1   6  -4  634.84   15.60
  -1  -6   4  627.44   16.80
  -1  -6   4  638.44   16.50
   0   6  -4 1133.59   24.20
   0  -6   4 1185.88   26.30
   0  -6   4 1078.59   25.60
  -1   6  -4   15.00    1.90
   1  -6   4   17.20    2.70
   1  -6   4   19.70    1.10
   1  -6   4   13.30    2.40
  -2   6  -4  478.45   11.40
  -2   6  -4  487.65   13.80
   2  -6   4  471.95   14.50
   2  -6   4  481.65   10.70
  -3   6  -4  443.56   13.20
  -3   6  -4  447.46   10.40
   3  -6   4  447.96   10.90
  -4   6  -4 1255.07   24.50
  -4   6  -4 1249.28   29.00
   4  -6   4 1274.97   30.70
   4  -6   4 1254.97   26.60
  -5   6  -4    2.90    1.50
   5  -6   4    1.70    1.40
   5  -6   4   -1.10    0.80
  -6   6  -4    1.90    1.70
   6  -6   4    1.80    2.00
   6  -6   4    1.00    1.10
  -7   6  -4  104.09    7.10
   7  -6   4  110.19    7.90
   7  -6   4  125.39    6.70
  -8   6  -4  193.18   10.00
   8  -6   4  187.98    9.00
   8  -6   4  187.58   10.80
  -9   6  -4   64.79    7.50
   9  -6   4   55.29    6.10
   9  -6   4   61.79    8.00
 -10   6  -4   96.09    8.20
  10  -6   4   80.39    7.80
  10  -6   4   89.59    7.10
   9   5  -4   19.90    3.80
  -9  -5   4   31.80    5.40
   8   5  -4  319.17   12.20
  -8  -5   4  339.77   13.80
   7   5  -4   25.10    3.40
   7   5  -4   26.90    3.90
  -7  -5   4   21.70    4.10
  -7  -5   4   25.60    3.50
   6   5  -4  158.88    6.60
   6   5  -4  164.48    7.70
  -6  -5   4  155.38    8.10
  -6  -5   4  156.48    7.00
   5   5  -4    9.10    2.10
   5   5  -4    6.30    1.50
  -5  -5   4    4.20    1.60
  -5  -5   4    7.20    1.80
   4   5  -4  272.37    7.70
   4   5  -4  286.97    9.70
  -4  -5   4  293.97    9.40
  -4  -5   4  275.17   10.10
   3   5  -4   66.09    2.70
   3   5  -4   68.29    4.10
  -3  -5   4   71.29    4.10
  -3  -5   4   75.59    4.60
   2   5  -4  508.15   13.40
  -2  -5   4  531.65   14.50
  -2  -5   4  529.55   13.70
   1   5  -4  120.09    5.00
  -1  -5   4  123.09    5.40
  -1  -5   4  125.19    5.80
   0   5  -4  142.59    5.20
   0  -5   4  147.99    6.20
   0  -5   4  144.59    6.10
  -1   5  -4  806.72   17.40
   1  -5   4  829.42   16.00
   1  -5   4  794.12   19.80
   1  -5   4  835.02   19.60
  -2   5  -4 2420.46   48.50
  -2   5  -4 2376.56   45.40
   2  -5   4 2437.86   45.30
   2  -5   4 2409.56   49.50
  -3   5  -4  144.49    4.20
  -3   5  -4  150.98    6.50
   3  -5   4  150.88    7.30
   3  -5   4  148.69    5.20
  -4   5  -4  571.54   15.60
   4  -5   4  556.94   13.90
   4  -5   4  565.64   16.90
  -5   5  -4  135.39    6.80
   5  -5   4  135.99    6.00
   5  -5   4  152.88    8.10
  -6   5  -4  684.23   19.00
   6  -5   4  667.23   17.70
   6  -5   4  669.73   20.70
  -7   5  -4  379.16   13.70
   7  -5   4  405.96   15.60
   7  -5   4  382.16   12.90
  -8   5  -4  277.27   11.90
   8  -5   4  251.57   12.60
   8  -5   4  277.37   11.10
  -9   5  -4   87.09    7.20
   9  -5   4   89.39    7.90
   9  -5   4   82.99    6.50
 -10   5  -4   17.40    4.40
 -10   5  -4    9.90    4.30
  10  -5   4   14.90    3.60
  10   4  -4    8.10    2.60
 -10  -4   4    9.90    3.60
   9   4  -4    3.20    2.30
   9   4  -4    3.60    1.90
  -9  -4   4    9.10    3.20
   8   4  -4   10.10    2.50
   8   4  -4    9.00    2.60
  -8  -4   4    4.50    2.30
   7   4  -4  925.01   23.40
   7   4  -4  926.01   22.70
  -7  -4   4  930.11   22.20
  -7  -4   4  929.81   24.80
   6   4  -4   24.50    3.00
   6   4  -4   31.30    3.90
  -6  -4   4   23.30    3.70
  -6  -4   4   28.90    2.70
   5   4  -4  135.69    5.50
   5   4  -4  145.89    6.50
  -5  -4   4  133.39    5.70
  -5  -4   4  134.49    6.80
   4   4  -4    7.60    1.70
   4   4  -4    4.70    1.10
  -4  -4   4    5.60    1.70
  -4  -4   4    6.20    1.40
   3   4  -4  728.23   17.30
   3   4  -4  710.03   15.00
  -3  -4   4  704.53   17.90
  -3  -4   4  729.03   16.80
   2   4  -4   74.39    3.80
   2   4  -4   73.69    2.40
  -2  -4   4   73.09    4.20
  -2  -4   4   75.29    3.80
   1   4  -4 1620.24   32.00
  -1  -4   4 1558.54   32.40
  -1  -4   4 1595.94   33.30
   0   4  -4   10.20    1.50
   0  -4   4    6.00    1.50
   0  -4   4    7.80    1.60
  -1   4  -4  285.37    7.20
   1  -4   4  281.37    9.20
   1  -4   4  278.47    6.50
   1  -4   4  276.77    8.70
  -2   4  -4  502.45   13.20
  -2   4  -4  499.85   10.70
   2  -4   4  501.35   14.10
   2  -4   4  495.05   11.20
  -3   4  -4 1595.44   29.50
  -3   4  -4 1605.44   33.50
   3  -4   4 1564.54   34.90
   3  -4   4 1587.24   31.70
  -4   4  -4  898.51   21.70
   4  -4   4  926.11   23.70
   4  -4   4  940.81   20.70
  -5   4  -4    5.70    1.80
   5  -4   4    4.50    1.80
   5  -4   4    3.70    1.30
  -6   4  -4  359.16   12.40
   6  -4   4  379.56   11.90
   6  -4   4  386.76   14.40
  -7   4  -4  345.87   12.70
   7  -4   4  368.96   14.50
   7  -4   4  325.97   11.80
  -8   4  -4 1012.80   27.00
   8  -4   4 1014.20   28.90
   8  -4   4 1014.40   26.20
  -9   4  -4   29.10    5.70
  -9   4  -4   50.19    6.30
   9  -4   4   44.90    5.80
 -10   4  -4    4.30    2.50
 -10   4  -4    3.60    3.10
  10  -4   4    1.10    1.90
 -11   4  -4    2.00    2.70
 -11   4  -4    1.80    2.90
  11  -4   4   -0.20    1.60
  10   3  -4  100.49    7.40
  10   3  -4   93.89    7.00
 -10  -3   4   93.39    7.70
   9   3  -4  221.48   10.10
   9   3  -4  235.48    9.80
  -9  -3   4  225.98   11.20
   8   3  -4   51.09    4.40
   8   3  -4   52.19    4.60
  -8  -3   4   57.29    5.40
   7   3  -4   39.60    4.40
   7   3  -4   35.60    4.20
  -7  -3   4   44.00    3.30
  -7  -3   4   32.70    4.60
   6   3  -4  342.57   10.70
   6   3  -4  357.16   11.30
  -6  -3   4  319.97   11.60
  -6  -3   4  355.76   10.10
   5   3  -4  168.48    6.30
   5   3  -4  176.38    7.00
  -5  -3   4  173.38    6.10
  -5  -3   4  169.78    7.40
   4   3  -4   42.60    2.70
   4   3  -4   55.19    3.50
  -4  -3   4   45.30    3.50
  -4  -3   4   45.30    2.80
   3   3  -4  637.24   15.50
   3   3  -4  644.84   13.80
  -3  -3   4  643.14   16.00
  -3  -3   4  633.34   14.50
   2   3  -4  324.07    7.30
   2   3  -4  307.67    8.80
  -2  -3   4  324.87    8.60
  -2  -3   4  324.87    9.50
   1   3  -4  338.87    8.90
   1   3  -4  330.57    7.10
  -1  -3   4  334.57    9.00
  -1  -3   4  337.57    9.60
   0   3  -4  696.13   15.00
   0  -3   4  699.73   16.20
   0  -3   4  700.53   13.90
  -1   3  -4   93.19    3.20
   1  -3   4   87.79    4.40
   1  -3   4   95.69    3.10
   1  -3   4   89.89    4.20
  -2   3  -4  927.21   17.80
  -2   3  -4  874.61   20.30
   2  -3   4  929.31   21.60
   2  -3   4  942.51   19.00
  -3   3  -4  913.61   20.40
   3  -3   4  898.61   19.30
   3  -3   4  863.71   21.80
  -4   3  -4  346.77   10.40
   4  -3   4  323.87   11.60
   4  -3   4  352.46    9.90
  -5   3  -4   12.20    2.40
   5  -3   4   10.40    2.00
   5  -3   4    8.10    2.40
  -6   3  -4  196.58    8.40
   6  -3   4  209.98   10.00
   6  -3   4  197.58    8.00
  -7   3  -4 1076.19   26.80
   7  -3   4 1086.29   26.20
   7  -3   4 1032.60   28.60
  -8   3  -4  103.89    7.10
  -8   3  -4  118.29    8.60
   8  -3   4  108.29    6.70
  -9   3  -4    1.30    2.00
  -9   3  -4   -0.60    1.60
   9  -3   4    2.30    1.70
 -10   3  -4   78.09    8.80
 -10   3  -4   73.29    9.00
  10  -3   4   78.69    6.80
 -11   3  -4  106.49    9.10
 -11   3  -4  116.19    9.50
  11  -3   4   87.89    7.60
  10   2  -4   91.59    7.10
 -10  -2   4  104.39    8.10
   9   2  -4   91.49    6.50
   9   2  -4  100.99    6.10
  -9  -2   4   96.79    7.20
   8   2  -4  394.16   13.30
   8   2  -4  402.66   12.90
  -8  -2   4  381.86   14.10
   7   2  -4  120.69    6.30
   7   2  -4  136.49    6.40
  -7  -2   4  125.39    5.20
  -7  -2   4  133.49    7.20
   6   2  -4  965.50   22.80
   6   2  -4  974.00   22.60
  -6  -2   4  965.50   23.80
  -6  -2   4  953.60   20.80
   5   2  -4  314.97    9.60
   5   2  -4  331.57   10.20
  -5  -2   4  348.87    8.90
  -5  -2   4  326.87   10.70
   4   2  -4  309.47    8.60
   4   2  -4  311.37    9.30
  -4  -2   4  299.87    7.80
  -4  -2   4  286.57    9.40
   3   2  -4    4.60    1.20
   3   2  -4    4.70    1.00
  -3  -2   4    7.30    1.70
  -3  -2   4    2.90    0.80
   2   2  -4 2728.83   53.59
   2   2  -4 2825.42   52.29
  -2  -2   4 2834.92   52.59
  -2  -2   4 2876.61   54.19
   1   2  -4  754.02   14.80
   1   2  -4  714.03   15.80
  -1  -2   4  692.83   16.30
  -1  -2   4  746.13   15.70
   0   2  -4  478.85   10.80
   0  -2   4  474.45   11.70
   0  -2   4  486.65   10.40
   0  -2   4  486.15   11.70
   1  -2   4    2.20    0.90
   1  -2   4    2.90    0.90
   1  -2   4    3.20    0.70
  -2   2  -4 1075.29   23.10
   2  -2   4 1117.59   24.60
   2  -2   4 1104.19   22.40
  -3   2  -4   33.20    2.50
   3  -2   4   26.90    2.10
   3  -2   4   24.30    3.10
  -4   2  -4  941.51   22.00
   4  -2   4 1019.50   24.40
   4  -2   4  991.60   21.90
  -5   2  -4  348.77   10.90
   5  -2   4  351.76   12.50
   5  -2   4  351.66   10.70
  -6   2  -4  526.65   15.10
   6  -2   4  501.05   16.60
   6  -2   4  505.35   14.60
  -7   2  -4  168.78    9.40
  -7   2  -4  160.88    8.00
   7  -2   4  164.98    7.80
  -8   2  -4  408.06   14.50
  -8   2  -4  389.26   15.70
   8  -2   4  404.86   14.10
  -9   2  -4  207.08   10.70
  -9   2  -4  203.88   11.40
   9  -2   4  218.98   10.50
 -10   2  -4  180.78   10.70
 -10   2  -4  184.08   11.50
  10  -2   4  186.28   10.30
  11   1  -4    0.60    2.20
 -11  -1   4    0.10    2.20
  10   1  -4   89.09    7.00
 -10  -1   4  100.49    7.70
   9   1  -4   20.80    3.90
   9   1  -4   21.90    3.30
  -9  -1   4   26.40    4.70
   8   1  -4 1000.90   24.20
   8   1  -4  999.50   25.30
  -8  -1   4  985.20   26.10
   7   1  -4   57.09    4.30
   7   1  -4   50.29    3.80
  -7  -1   4   47.80    4.30
  -7  -1   4   47.70    2.90
   6   1  -4    9.10    2.00
   6   1  -4   12.00    2.30
  -6  -1   4   12.00    1.60
  -6  -1   4   14.40    2.80
   5   1  -4  123.49    5.50
   5   1  -4  118.09    5.30
  -5  -1   4  110.29    5.50
  -5  -1   4  121.79    4.00
   4   1  -4 4117.79   77.59
   4   1  -4 4177.18   77.09
  -4  -1   4 3993.60   77.89
  -4  -1   4 4096.89   76.39
   3   1  -4   57.99    3.30
   3   1  -4   57.99    2.90
  -3  -1   4   57.79    2.20
  -3  -1   4   55.49    3.30
   2   1  -4  245.28    6.50
  -2  -1   4  233.48    7.10
  -2  -1   4  243.78    5.90
  -2  -1   4  237.58    7.10
   1   1  -4  160.48    4.70
  -1  -1   4  158.08    5.10
  -1  -1   4  155.28    4.70
  -1  -1   4  158.68    5.20
   0  -1   4 6130.39  121.19
   0  -1   4 6315.67  118.89
   0  -1   4 6273.17  116.69
   0  -1   4 6386.36  115.89
   1  -1   4   32.50    1.90
   1  -1   4   34.30    2.40
   1  -1   4   31.00    1.70
   1  -1   4   33.40    2.10
  -2   1  -4    4.60    1.00
   2  -1   4    2.30    1.10
   2  -1   4    7.20    1.00
   2  -1   4    4.40    1.00
  -3   1  -4  397.56   10.40
   3  -1   4  401.96   12.10
   3  -1   4  405.36   10.60
   3  -1   4  418.56    8.70
  -4   1  -4  484.65   12.80
   4  -1   4  493.05   10.00
   4  -1   4  513.15   14.80
   4  -1   4  502.15   13.10
  -5   1  -4  106.39    6.30
  -5   1  -4   94.69    5.00
   5  -1   4  104.29    5.20
  -6   1  -4   15.80    3.40
  -6   1  -4   13.30    2.70
   6  -1   4   14.10    2.70
  -7   1  -4  553.34   18.30
  -7   1  -4  569.14   16.80
   7  -1   4  578.54   16.80
  -8   1  -4   51.19    5.90
  -8   1  -4   69.59    6.30
   8  -1   4   55.99    5.00
  -9   1  -4    8.90    3.20
  -9   1  -4    8.10    3.10
   9  -1   4    6.50    2.60
 -10   1  -4   26.80    5.30
 -10   1  -4   25.40    5.40
  10  -1   4   19.80    4.10
  11   0  -4    4.70    3.00
 -11   0   4    4.70    3.00
  10   0  -4   -1.20    1.40
 -10   0   4   -0.30    1.90
   9   0  -4   93.79    6.70
   9   0  -4   96.69    5.70
  -9   0   4  105.39    7.40
   8   0  -4   57.69    4.80
   8   0  -4   55.79    4.10
  -8   0   4   44.70    5.30
   7   0  -4  588.74   16.80
   7   0  -4  598.94   16.00
  -7   0   4  600.14   13.90
  -7   0   4  607.24   17.50
   6   0  -4    1.30    0.90
   6   0  -4    2.00    1.10
  -6   0   4    1.20    1.00
  -6   0   4    1.00    0.50
   5   0  -4    5.10    1.30
   5   0  -4    5.70    1.50
  -5   0   4    4.20    0.70
  -5   0   4    2.40    1.10
   4   0  -4 2191.78   43.20
  -4   0   4 2148.09   43.40
  -4   0   4 2148.78   40.00
  -4   0   4 2268.67   43.80
   3   0  -4 3141.19   58.69
  -3   0   4 3027.40   59.19
  -3   0   4 3126.69   58.99
   2   0  -4    3.30    0.80
  -2   0   4    6.00    0.60
  -2   0   4    6.70    1.30
  -2   0   4    6.10    1.10
   1   0  -4   19.20    1.60
  -1   0   4   20.00    1.50
  -1   0   4   19.80    1.80
  -1   0   4   19.50    1.30
   0   0   4 8919.01  174.08
   0   0   4 9100.29  169.28
   0   0   4 8791.22  170.58
   0   0   4 9389.06  171.38
  -1   0  -4 2241.58   42.00
   1   0   4 2317.77   42.50
   1   0   4 2170.98   43.40
   1   0   4 2214.18   42.60
  -2   0  -4   60.29    2.70
   2   0   4   58.49    2.40
   2   0   4   58.69    3.50
  -3   0  -4  128.99    5.90
  -3   0  -4  122.69    4.60
   3   0   4  123.49    5.00
   3   0   4  125.59    3.70
  -4   0  -4 1528.55   33.50
  -4   0  -4 1504.95   31.00
   4   0   4 1545.25   31.90
   4   0   4 1470.05   28.70
  -5   0  -4   90.19    4.70
  -5   0  -4   85.59    5.50
   5   0   4   87.79    4.90
   5   0   4   82.49    3.00
  -6   0  -4    1.50    1.40
  -6   0  -4   -0.10    1.10
   6   0   4    3.80    1.50
  -7   0  -4   38.90    4.70
  -7   0  -4   33.00    4.80
   7   0   4   34.90    4.30
  -8   0  -4   17.00    3.80
  -8   0  -4   11.00    3.10
   8   0   4   14.50    3.10
  -9   0  -4   26.60    4.70
  -9   0  -4   19.20    4.30
   9   0   4   19.80    3.80
 -10   0  -4   60.99    7.80
 -10   0  -4   82.69    7.40
  10   0   4   83.99    7.00
  11  -1  -4   30.30    5.50
 -11   1   4   34.60    6.10
  10  -1  -4  234.58   11.20
 -10   1   4  202.18   10.90
   9  -1  -4  307.57   10.60
   9  -1  -4  295.87   12.20
  -9   1   4  302.17   12.70
   8  -1  -4  137.19    6.50
   8  -1  -4  133.39    7.30
  -8   1   4  145.89    7.90
   7  -1  -4  202.88    8.50
   7  -1  -4  194.08    7.70
  -7   1   4  194.58    8.50
   6  -1  -4   18.20    2.70
   6  -1  -4   26.90    3.20
  -6   1   4   18.30    1.40
  -6   1   4   22.30    3.30
   5  -1  -4  192.08    7.30
  -5   1   4  201.68    7.50
  -5   1   4  207.88    4.90
  -5   1   4  198.28    7.30
   4  -1  -4   31.90    2.50
  -4   1   4   24.00    2.90
  -4   1   4   26.70    2.40
   3  -1  -4 3246.58   61.69
  -3   1   4 3409.46   61.59
  -3   1   4 3097.39   62.19
   2  -1  -4  115.89    2.60
   2  -1  -4  108.89    4.30
  -2   1   4  100.89    4.60
  -2   1   4  112.09    4.00
   1  -1  -4   -0.60    0.60
   1  -1  -4   -0.30    0.50
  -1   1   4   -1.40    0.40
  -1   1   4    0.80    0.90
   0  -1  -4  649.34   13.50
   0   1   4  587.74   13.80
   0   1   4  603.84   12.50
   0   1   4  613.44   13.90
  -1  -1  -4 5216.28   96.99
  -1  -1  -4 5002.30   96.39
   1   1   4 5177.28   97.89
   1   1   4 5132.99   94.69
  -2  -1  -4  294.27    7.10
  -2  -1  -4  308.47    9.00
   2   1   4  286.07    7.30
   2   1   4  292.17    8.30
  -3  -1  -4   19.60    1.70
  -3  -1  -4   13.80    2.30
   3   1   4   13.10    1.50
   3   1   4    8.20    1.60
  -4  -1  -4  192.38    6.40
  -4  -1  -4  188.78    7.90
   4   1   4  206.58    5.70
   4   1   4  197.98    7.30
  -5  -1  -4 1692.63   35.30
  -5  -1  -4 1706.33   38.00
   5   1   4 1726.03   36.60
   5   1   4 1737.63   33.30
  -6  -1  -4  293.37   11.50
  -6  -1  -4  296.47   10.10
   6   1   4  305.67   10.80
   6   1   4  297.27    8.60
  -7  -1  -4   24.00    3.60
  -7  -1  -4   35.30    4.90
   7   1   4   20.70    3.40
  -8  -1  -4   10.40    2.90
  -8  -1  -4    7.30    2.80
   8   1   4   10.30    2.80
  -9  -1  -4  239.88   12.20
  -9  -1  -4  232.08   11.10
   9   1   4  239.38   11.30
 -10  -1  -4    6.40    2.90
  10   1   4    7.70    2.80
  11  -2  -4  249.97   12.40
 -11   2   4  237.28   12.60
  10  -2  -4  245.08   11.60
 -10   2   4  251.87   12.10
   9  -2  -4   59.09    5.60
   9  -2  -4   89.79    5.20
  -9   2   4   66.19    6.00
   8  -2  -4  158.28    8.00
   8  -2  -4  144.49    6.60
  -8   2   4  136.99    7.90
   7  -2  -4  367.76   12.50
  -7   2   4  378.56   12.70
   6  -2  -4   54.49    4.10
  -6   2   4   58.19    4.20
  -6   2   4   52.29    3.80
  -6   2   4   59.89    2.40
   5  -2  -4   42.30    3.30
  -5   2   4   47.10    1.90
  -5   2   4   52.09    3.60
  -5   2   4   47.60    3.40
   4  -2  -4   32.70    2.60
  -4   2   4   17.40    2.50
  -4   2   4   19.80    2.50
   3  -2  -4  328.97    9.30
  -3   2   4  319.87    9.90
  -3   2   4  329.27    8.70
   2  -2  -4  911.61   17.40
   2  -2  -4  890.51   19.70
  -2   2   4  907.81   18.60
  -2   2   4  918.51   20.70
   1  -2  -4  871.71   17.40
   1  -2  -4  856.21   18.90
  -1   2   4  893.01   19.20
  -1   2   4  853.31   17.10
   0  -2  -4  242.68    6.60
   0   2   4  229.38    6.80
   0   2   4  234.88    5.20
  -1  -2  -4  526.15   12.80
  -1  -2  -4  547.35   10.20
   1   2   4  516.65   12.10
  -2  -2  -4  983.80   19.30
   2   2   4 1057.69   22.00
   2   2   4  983.50   20.70
  -3  -2  -4 1121.59   22.50
   3   2   4 1090.19   22.90
   3   2   4 1175.48   24.80
  -4  -2  -4  434.56   11.00
  -4  -2  -4  448.26   13.40
   4   2   4  444.06   10.80
   4   2   4  452.85   12.60
  -5  -2  -4 1143.09   27.90
  -5  -2  -4 1140.19   25.30
   5   2   4 1214.88   27.10
   5   2   4 1182.78   24.30
  -6  -2  -4  408.66   12.20
  -6  -2  -4  412.56   14.20
   6   2   4  396.06   13.00
  -7  -2  -4  137.79    8.20
  -7  -2  -4  164.18    7.70
   7   2   4  155.98    8.00
  -8  -2  -4  473.35   15.40
  -8  -2  -4  439.36   16.70
   8   2   4  474.25   16.00
  -9  -2  -4  171.48   10.40
   9   2   4  163.98    9.40
 -10  -2  -4   42.10    6.70
  10   2   4   34.90    5.50
  11  -3  -4    3.20    2.40
 -11   3   4    0.20    2.80
  10  -3  -4  727.13   22.50
 -10   3   4  738.43   22.90
   9  -3  -4  230.78    9.20
   9  -3  -4  224.48   10.40
  -9   3   4  219.18   10.70
   8  -3  -4   46.10    5.40
   8  -3  -4   34.10    4.00
  -8   3   4   36.90    4.80
   7  -3  -4  135.99    7.00
  -7   3   4  142.39    7.20
  -7   3   4  129.99    6.20
   6  -3  -4 1124.19   26.30
  -6   3   4 1080.09   25.80
  -6   3   4 1109.39   25.70
  -6   3   4 1160.28   22.30
   5  -3  -4  115.19    3.70
   5  -3  -4  118.49    5.70
  -5   3   4  121.39    5.60
  -5   3   4  118.79    5.80
   4  -3  -4    1.30    0.60
   4  -3  -4    1.60    1.00
  -4   3   4    0.80    1.10
  -4   3   4    1.20    1.10
   3  -3  -4  567.44   13.80
   3  -3  -4  526.75   11.40
  -3   3   4  522.55   14.30
  -3   3   4  540.45   12.70
   2  -3  -4   14.90    2.10
   2  -3  -4   16.90    1.40
  -2   3   4   12.90    2.20
  -2   3   4   13.80    1.40
   1  -3  -4  309.27    8.90
   1  -3  -4  308.17    7.80
  -1   3   4  307.17    6.90
   0  -3  -4  327.37    8.70
   0   3   4  324.67    9.20
   0   3   4  318.57    8.70
  -1  -3  -4  175.68    6.20
   1   3   4  181.28    6.40
   1   3   4  174.78    5.70
  -2  -3  -4  787.42   18.70
  -2  -3  -4  798.92   15.30
   2   3   4  791.42   18.30
   2   3   4  787.32   17.40
  -3  -3  -4  501.45   14.10
  -3  -3  -4  508.25   11.10
   3   3   4  505.45   13.50
   3   3   4  510.15   12.30
  -4  -3  -4    7.20    2.00
  -4  -3  -4    5.60    1.20
   4   3   4    4.80    1.50
   4   3   4    5.90    1.20
  -5  -3  -4   63.39    3.70
  -5  -3  -4   62.29    4.90
   5   3   4   63.09    3.50
   5   3   4   57.19    4.30
  -6  -3  -4  402.46   11.90
  -6  -3  -4  405.26   14.20
   6   3   4  387.16   13.00
   6   3   4  394.66   11.00
  -7  -3  -4  180.88    9.50
  -7  -3  -4  179.68    8.20
   7   3   4  174.08    8.70
  -8  -3  -4   77.09    6.80
   8   3   4   73.69    6.10
  -9  -3  -4  188.88   10.90
   9   3   4  178.98    9.90
  11  -4  -4  137.29    9.20
 -11   4   4  139.09    9.60
  10  -4  -4  266.97   12.40
 -10   4   4  296.47   13.20
   9  -4  -4  153.38    8.70
  -9   4   4  148.69    8.70
   8  -4  -4    5.00    2.20
  -8   4   4    6.90    2.20
  -8   4   4    8.50    2.20
   7  -4  -4  372.66   12.80
  -7   4   4  380.96   12.10
  -7   4   4  384.26   12.90
   6  -4  -4 2133.69   42.90
   6  -4  -4 2266.97   46.60
  -6   4   4 2208.08   46.30
  -6   4   4 2293.07   46.30
   5  -4  -4   14.20    2.40
  -5   4   4    6.70    1.90
   4  -4  -4 1499.35   32.30
   4  -4  -4 1495.15   29.80
  -4   4   4 1487.25   33.10
  -4   4   4 1561.84   31.40
   3  -4  -4  119.59    5.30
   3  -4  -4  121.59    4.30
  -3   4   4  111.59    4.40
  -3   4   4  128.29    5.70
   2  -4  -4 3527.05   66.69
   2  -4  -4 3431.66   64.99
  -2   4   4 3482.95   66.79
  -2   4   4 3503.95   64.49
   1  -4  -4    6.80    1.50
   1  -4  -4    5.50    1.30
  -1   4   4    6.80    0.90
  -1   4   4    8.60    1.70
   0  -4  -4 1042.00   22.00
   0   4   4  996.10   22.30
   0   4   4 1014.60   21.90
  -1  -4  -4  114.99    5.10
   1   4   4  110.09    4.60
   1   4   4  116.49    5.10
  -2  -4  -4  172.48    6.90
  -2  -4  -4  164.88    3.90
   2   4   4  168.78    6.00
   2   4   4  164.48    6.50
  -3  -4  -4   11.60    1.30
  -3  -4  -4    9.60    2.10
   3   4   4   12.10    1.90
   3   4   4   11.10    2.10
  -4  -4  -4 1024.40   25.20
  -4  -4  -4 1041.10   21.70
   4   4   4 1043.20   23.00
   4   4   4 1042.90   24.30
  -5  -4  -4  150.58    7.80
  -5  -4  -4  147.79    5.90
   5   4   4  164.68    6.40
   5   4   4  159.18    7.40
  -6  -4  -4   53.59    5.10
   6   4   4   55.69    4.70
   6   4   4   60.19    4.00
  -7  -4  -4    1.10    1.60
   7   4   4    4.50    1.50
   7   4   4    4.30    1.90
  -8  -4  -4  336.47   14.50
   8   4   4  351.96   13.80
  -9  -4  -4  245.98   12.70
   9   4   4  257.37   12.20
  11  -5  -4   23.00    4.90
 -11   5   4   17.40    4.70
  10  -5  -4   98.29    7.40
 -10   5   4  101.49    7.70
   9  -5  -4  476.35   16.70
  -9   5   4  503.25   17.10
   8  -5  -4  120.49    7.10
  -8   5   4  106.49    6.00
  -8   5   4   98.49    6.50
   7  -5  -4  214.18    9.30
  -7   5   4  216.38    8.80
  -7   5   4  204.48    8.90
   6  -5  -4   51.59    3.30
   6  -5  -4   49.10    4.10
  -6   5   4   54.89    4.10
  -6   5   4   57.09    4.40
   5  -5  -4 2168.18   45.10
   5  -5  -4 2112.19   42.80
  -5   5   4 2205.58   44.20
  -5   5   4 2204.48   45.90
   4  -5  -4  545.95   14.70
   4  -5  -4  540.55   13.20
  -4   5   4  530.25   13.60
  -4   5   4  554.14   15.40
   3  -5  -4  102.49    5.00
   3  -5  -4  101.29    4.30
  -3   5   4  103.79    5.20
  -3   5   4   95.39    4.10
   2  -5  -4  724.93   17.50
   2  -5  -4  720.03   16.60
  -2   5   4  728.63   15.40
  -2   5   4  734.33   17.50
   1  -5  -4 1712.23   35.80
   1  -5  -4 1818.92   36.70
  -1   5   4 1837.52   36.40
  -1   5   4 1767.62   33.40
   0  -5  -4  115.19    5.10
   0   5   4  118.99    5.10
   0   5   4  112.59    5.20
  -1  -5  -4  332.17   10.10
   1   5   4  306.27    9.70
   1   5   4  305.87    9.30
  -2  -5  -4   53.19    3.80
   2   5   4   57.79    3.80
   2   5   4   54.89    3.40
  -3  -5  -4  470.15   14.10
  -3  -5  -4  469.25   10.40
   3   5   4  458.65   12.70
   3   5   4  470.15   13.40
  -4  -5  -4   86.99    5.70
   4   5   4   94.09    4.90
   4   5   4   96.49    5.40
  -5  -5  -4  346.77   12.90
   5   5   4  350.96   11.00
   5   5   4  362.46   12.20
  -6  -5  -4    3.90    2.10
   6   5   4    2.30    1.40
   6   5   4    0.50    1.50
  -7  -5  -4   88.09    7.00
   7   5   4   91.99    6.40
   7   5   4   97.49    5.60
  -8  -5  -4  236.28   12.10
   8   5   4  239.88   11.30
  -9  -5  -4   14.70    4.10
   9   5   4   21.60    4.30
  11  -6  -4   20.90    4.50
 -11   6   4   22.50    4.70
  10  -6  -4   31.00    5.20
 -10   6   4   41.30    6.00
   9  -6  -4    1.70    1.80
  -9   6   4    1.40    1.80
   8  -6  -4   38.40    5.20
  -8   6   4   33.60    4.30
  -8   6   4   30.40    4.60
   7  -6  -4  238.28   10.20
  -7   6   4  275.07   10.50
  -7   6   4  261.07   10.30
   6  -6  -4   72.39    4.30
   6  -6  -4   70.59    5.00
  -6   6   4   77.79    5.40
  -6   6   4   85.49    5.10
   5  -6  -4  572.34   15.70
   5  -6  -4  530.15   14.30
  -5   6   4  547.55   16.10
  -5   6   4  550.44   14.70
   4  -6  -4   76.79    4.10
   4  -6  -4   57.19    4.00
  -4   6   4   56.29    3.50
  -4   6   4   54.39    4.10
   3  -6  -4  519.45   14.10
   3  -6  -4  510.45   13.40
  -3   6   4  528.25   14.30
  -3   6   4  510.55   12.50
   2  -6  -4    2.70    1.30
   2  -6  -4    1.10    1.00
  -2   6   4    0.00    0.90
  -2   6   4    1.10    0.70
   1  -6  -4 1799.92   37.10
   1  -6  -4 1769.12   37.00
  -1   6   4 1807.12   37.10
  -1   6   4 1805.62   33.90
   0  -6  -4   17.10    2.50
   0   6   4   18.10    2.50
   0   6   4   22.00    1.30
   0   6   4   19.30    2.70
  -1  -6  -4  125.29    6.00
   1   6   4  120.99    5.70
   1   6   4  132.39    5.80
  -2  -6  -4   44.00    3.90
   2   6   4   48.50    3.70
   2   6   4   44.60    3.50
  -3  -6  -4  927.91   23.70
   3   6   4  935.11   22.20
   3   6   4  960.30   23.00
  -4  -6  -4   28.00    4.20
   4   6   4   24.90    3.40
   4   6   4   23.50    3.40
  -5  -6  -4  106.19    7.10
   5   6   4  119.59    6.60
   5   6   4  112.29    6.00
  -6  -6  -4   11.00    3.30
   6   6   4   22.10    3.70
   6   6   4   15.70    2.80
  -7  -6  -4  237.58   11.80
   7   6   4  223.68    9.40
   7   6   4  220.48   10.60
  -8  -6  -4    1.80    2.20
   8   6   4    2.10    1.90
  11  -7  -4   50.59    7.00
 -11   7   4   48.50    6.90
  10  -7  -4   88.49    7.30
 -10   7   4   61.09    7.20
   9  -7  -4  236.98   11.20
  -9   7   4  239.98   11.30
   8  -7  -4    3.50    1.80
  -8   7   4    2.60    2.10
  -8   7   4    0.80    1.60
   7  -7  -4  158.78    8.20
  -7   7   4  160.38    8.00
  -7   7   4  164.98    8.30
   6  -7  -4   48.90    4.30
   6  -7  -4   61.89    4.30
  -6   7   4   58.29    4.90
  -6   7   4   49.99    4.20
   5  -7  -4  300.07   10.60
   5  -7  -4  288.77    9.90
  -5   7   4  307.47   11.10
  -5   7   4  301.17   10.00
   4  -7  -4  174.08    7.10
   4  -7  -4  156.58    7.10
  -4   7   4  169.38    7.50
  -4   7   4  166.38    6.40
   3  -7  -4 1774.52   36.70
   3  -7  -4 1759.12   36.90
  -3   7   4 1702.53   36.90
  -3   7   4 1702.33   34.80
   2  -7  -4  276.57    9.40
   2  -7  -4  269.07    9.20
  -2   7   4  272.67    7.50
  -2   7   4  289.27    9.60
   1  -7  -4   24.80    3.00
   1  -7  -4   17.80    2.60
  -1   7   4   18.20    2.70
  -1   7   4   24.70    1.60
   0  -7  -4  498.55   14.20
   0   7   4  482.05   10.20
   0   7   4  502.25   13.90
   0   7   4  472.65   13.60
  -1  -7  -4 2834.22   56.39
   1   7   4 2728.33   55.39
   1   7   4 2739.03   55.29
  -2  -7  -4   22.90    3.50
   2   7   4   22.50    3.20
   2   7   4   21.90    3.00
  -3  -7  -4   28.40    3.90
   3   7   4   37.60    4.20
   3   7   4   26.50    3.40
  -4  -7  -4  128.79    7.60
   4   7   4  139.79    6.80
   4   7   4  123.39    6.80
  -5  -7  -4  272.37   12.00
   5   7   4  300.17   10.90
   5   7   4  294.27   11.30
  -6  -7  -4  117.29    8.00
   6   7   4  112.29    6.60
   6   7   4  119.59    7.40
  -7  -7  -4    0.90    1.80
   7   7   4    6.40    2.40
   7   7   4    5.40    2.10
  -8  -7  -4  110.69    8.70
   8   7   4  100.79    7.60
  11  -8  -4   25.70    5.10
 -11   8   4   17.40    4.40
  10  -8  -4   16.80    4.10
 -10   8   4   27.30    5.20
   9  -8  -4   31.20    5.00
  -9   8   4   45.70    6.00
   8  -8  -4  429.86   15.30
  -8   8   4  421.26   15.00
   7  -8  -4   20.80    3.70
  -7   8   4   12.90    3.00
  -7   8   4   15.90    3.50
   6  -8  -4  208.48    8.90
   6  -8  -4  211.78    9.30
  -6   8   4  216.18    8.90
  -6   8   4  228.48   10.00
   5  -8  -4    2.20    1.30
   5  -8  -4    1.00    1.10
  -5   8   4    0.00    1.10
  -5   8   4    0.00    1.00
   4  -8  -4  232.78    9.10
   4  -8  -4  233.08    9.10
  -4   8   4  241.68    8.20
  -4   8   4  243.78    9.50
   3  -8  -4  120.99    6.00
   3  -8  -4  109.19    6.00
  -3   8   4  115.29    6.10
  -3   8   4  120.59    5.00
   2  -8  -4 1078.89   26.00
   2  -8  -4 1130.99   25.60
  -2   8   4 1134.19   26.10
  -2   8   4 1101.89   23.20
   1  -8  -4    1.30    1.40
   1  -8  -4    1.10    0.90
  -1   8   4    1.20    1.30
  -1   8   4    1.00    0.60
   0  -8  -4    2.30    1.20
   0  -8  -4    3.40    1.60
   0   8   4    0.40    1.10
  -1  -8  -4  309.07   11.40
   1   8   4  315.57   10.80
   1   8   4  309.87   10.60
  -2  -8  -4 1100.29   27.40
   2   8   4 1091.09   26.10
   2   8   4 1096.99   26.30
  -3  -8  -4   32.10    4.40
   3   8   4   36.30    4.40
   3   8   4   27.40    3.70
  -4  -8  -4   43.20    5.50
   4   8   4   60.89    4.90
   4   8   4   49.50    4.60
  -5  -8  -4  234.78   11.30
   5   8   4  238.18   10.00
   5   8   4  209.88    9.90
  -6  -8  -4  178.88   10.30
   6   8   4  176.08    8.80
   6   8   4  180.48    9.40
  -7  -8  -4   42.20    6.40
   7   8   4   49.40    6.10
   7   8   4   39.00    5.10
  10  -9  -4   44.10    6.40
 -10   9   4   42.10    6.10
   9  -9  -4  359.06   14.50
  -9   9   4  367.96   14.70
   8  -9  -4  170.08    9.20
  -8   9   4  175.78    9.20
   7  -9  -4   79.19    5.90
  -7   9   4   77.99    5.80
  -7   9   4   81.19    6.40
   6  -9  -4   14.00    2.90
   6  -9  -4    9.60    2.50
  -6   9   4   11.50    3.20
  -6   9   4   12.00    2.70
   5  -9  -4    6.60    2.10
   5  -9  -4    9.10    2.30
  -5   9   4    4.80    1.70
  -5   9   4    6.90    2.30
   4  -9  -4  233.88    9.60
   4  -9  -4  226.98    9.10
  -4   9   4  231.48    8.30
  -4   9   4  230.28    9.60
   3  -9  -4    6.50    1.80
   3  -9  -4    3.80    1.60
  -3   9   4   11.20    2.10
  -3   9   4    8.90    2.20
   2  -9  -4  360.06   12.40
   2  -9  -4  339.77   11.20
  -2   9   4  361.76   10.60
  -2   9   4  363.36   12.10
   1  -9  -4   52.29    4.00
   1  -9  -4   49.80    4.50
  -1   9   4   51.99    4.50
   0  -9  -4   17.70    3.20
   0  -9  -4   13.10    2.50
   0   9   4   13.30    2.70
  -1  -9  -4   59.79    5.10
   1   9   4   62.59    4.50
   1   9   4   57.79    4.70
  -2  -9  -4 1265.17   31.10
   2   9   4 1213.08   29.50
   2   9   4 1244.98   29.10
  -3  -9  -4    3.50    2.20
   3   9   4    3.80    2.00
   3   9   4    2.50    1.70
  -4  -9  -4    2.70    2.20
   4   9   4    2.60    1.90
   4   9   4    2.40    1.80
  -5  -9  -4    9.30    2.90
   5   9   4   20.90    3.90
   5   9   4   16.90    3.40
  -6  -9  -4  615.34   21.50
   6   9   4  632.74   19.50
  10 -10  -4   48.10    6.50
 -10  10   4   45.20    6.50
   9 -10  -4  244.88   11.70
  -9  10   4  246.08   11.80
   8 -10  -4  190.08    9.90
  -8  10   4  193.68    9.90
   7 -10  -4  391.56   14.30
  -7  10   4  391.06   13.90
  -7  10   4  404.46   15.10
   6 -10  -4  356.36   12.90
   6 -10  -4  347.17   13.40
  -6  10   4  362.26   12.50
  -6  10   4  353.76   13.50
   5 -10  -4   84.59    6.10
   5 -10  -4   98.59    6.10
  -5  10   4   81.89    5.30
  -5  10   4   86.39    6.30
   4 -10  -4  128.69    6.80
   4 -10  -4  126.79    7.30
  -4  10   4  125.19    6.00
  -4  10   4  120.09    7.00
   3 -10  -4   84.39    5.90
   3 -10  -4   84.89    5.30
  -3  10   4   91.79    4.70
  -3  10   4   87.49    5.90
   2 -10  -4  315.97   12.20
   2 -10  -4  328.57   11.10
  -2  10   4  335.97   12.10
   1 -10  -4   11.80    2.50
   1 -10  -4   13.60    3.10
  -1  10   4   23.70    3.80
   0 -10  -4   81.99    6.00
   0 -10  -4   81.19    5.10
   0  10   4   71.49    5.40
  -1 -10  -4   13.40    3.10
   1  10   4   17.60    3.40
  -2 -10  -4    5.00    2.40
   2  10   4    2.00    1.60
   2  10   4    4.50    1.90
  -3 -10  -4  364.86   14.70
   3  10   4  386.46   13.50
   3  10   4  374.86   13.80
  -4 -10  -4   82.39    7.00
   4  10   4   83.99    6.40
  -5 -10  -4   56.09    7.30
   5  10   4   66.09    5.90
  -6 -10  -4   35.60    6.00
   6  10   4   40.60    5.70
   9 -11  -4  301.17   13.30
  -9  11   4  303.47   13.50
   8 -11  -4  220.98   10.80
  -8  11   4  207.48   10.40
   7 -11  -4    1.70    1.60
  -7  11   4    3.90    2.30
  -7  11   4    0.00    1.80
   6 -11  -4   22.00    3.80
   6 -11  -4   18.20    3.70
  -6  11   4   24.30    3.90
  -6  11   4   21.30    4.20
   5 -11  -4  969.80   26.40
   5 -11  -4  923.61   24.50
  -5  11   4  977.20   23.90
  -5  11   4  967.30   25.90
   4 -11  -4  260.97   10.30
   4 -11  -4  261.57   11.40
  -4  11   4  260.17   11.10
   3 -11  -4    9.90    2.40
   3 -11  -4    9.50    2.90
  -3  11   4    9.80    2.80
   2 -11  -4   37.20    4.30
   2 -11  -4   43.20    5.50
  -2  11   4   47.20    5.60
   1 -11  -4  427.76   15.50
  -1  11   4  458.75   15.30
   0 -11  -4   -0.20    1.60
   0  11   4    2.50    1.70
  -1 -11  -4   84.29    5.80
  -1 -11  -4   67.29    6.20
   1  11   4   80.09    6.20
  -2 -11  -4   21.50    4.30
   2  11   4   23.30    4.20
  -3 -11  -4   11.20    3.40
   3  11   4   12.70    3.30
  -4 -11  -4    3.60    2.40
   4  11   4    2.30    2.00
  -5 -11  -4   34.10    6.00
   5  11   4   34.60    5.40
   8 -12  -4  166.08    9.50
  -8  12   4  179.68    9.80
   7 -12  -4   13.80    3.30
  -7  12   4   14.50    4.30
  -7  12   4   13.50    3.50
   6 -12  -4  136.69    8.80
   6 -12  -4  147.49    8.10
  -6  12   4  150.38    9.00
  -6  12   4  139.99    7.70
   5 -12  -4  340.57   14.00
   5 -12  -4  328.47   12.30
  -5  12   4  333.97   13.50
  -5  12   4  320.47   11.60
   4 -12  -4  269.97   12.10
   4 -12  -4  270.27   10.60
  -4  12   4  238.88   11.10
   3 -12  -4   35.90    5.30
   3 -12  -4   38.80    4.60
  -3  12   4   32.50    4.90
   2 -12  -4   63.69    6.00
   2 -12  -4   48.20    4.30
  -2  12   4   64.09    6.80
   1 -12  -4  617.74   20.10
  -1  12   4  584.44   18.90
   0 -12  -4   33.20    5.20
   0  12   4   32.50    4.80
  -1 -12  -4   35.70    5.60
   1  12   4   34.40    4.90
  -2 -12  -4    0.50    2.00
   2  12   4    5.80    2.60
  -3 -12  -4  270.27   13.40
   3  12   4  295.47   12.90
  -4 -12  -4   22.10    4.60
   4  12   4   25.30    4.80
   7 -13  -4    2.50    2.00
  -7  13   4    7.10    2.80
   6 -13  -4    4.60    2.80
   6 -13  -4    8.80    2.60
  -6  13   4    5.30    2.90
   5 -13  -4   67.19    7.70
   5 -13  -4   77.69    5.70
  -5  13   4   75.39    6.70
   4 -13  -4  397.26   14.00
   4 -13  -4  407.56   16.10
  -4  13   4  420.06   15.60
   3 -13  -4    8.10    2.90
  -3  13   4    6.80    2.80
   2 -13  -4    3.00    2.50
  -2  13   4   11.20    3.30
   1 -13  -4    8.10    3.00
  -1  13   4    6.30    2.70
   0 -13  -4  690.53   23.00
   0  13   4  705.43   21.90
  -1 -13  -4    8.30    3.30
   1  13   4    5.90    2.70
  -2 -13  -4   17.40    4.50
   2  13   4   21.60    4.30
  -6  14   4   14.40    4.00
   5 -14  -4  101.99    8.30
  -5  14   4  112.89    8.40
   4 -14  -4    5.40    2.70
  -4  14   4    1.30    2.00
   3 -14  -4   25.60    4.90
  -3  14   4   23.70    4.70
   2 -14  -4  117.29    8.70
  -2  14   4   91.99    7.60
   1 -14  -4   32.10    5.90
  -1  14   4   36.60    5.70
   0 -14  -4  107.19    8.50
   0  14   4  104.69    8.10
   1  14   4   54.29    7.30
   1  14  -5    0.60    1.70
   1  14  -5    0.90    2.10
  -1 -14   5    0.10    1.80
   0  14  -5   -0.10    1.80
   0  14  -5    0.20    1.80
   0 -14   5    2.00    2.40
  -1  14  -5   27.30    5.00
  -1  14  -5   15.90    3.60
   1 -14   5   23.00    4.90
  -2  14  -5   14.40    3.60
  -2  14  -5   15.90    3.80
   2 -14   5   17.40    4.60
  -3  14  -5  151.08    8.90
  -3  14  -5  144.59    9.30
   3 -14   5  140.09   10.40
  -4  14  -5   28.70    5.30
   4 -14   5   26.70    5.70
  -5  14  -5   14.70    4.20
   5 -14   5   14.20    4.70
   3  13  -5   -2.10    1.60
  -3 -13   5    0.00    1.80
  -3 -13   5    0.70    2.10
   2  13  -5    1.80    2.10
  -2 -13   5    0.20    1.80
  -2 -13   5    1.90    2.10
   1  13  -5  532.95   18.00
  -1 -13   5  527.25   19.60
   0  13  -5    4.30    2.30
   0  13  -5    3.20    2.20
   0 -13   5    3.70    2.70
  -1  13  -5   51.79    6.30
  -1  13  -5   47.50    5.60
   1 -13   5   49.30    6.70
  -2  13  -5   -0.80    1.40
  -2  13  -5    2.20    1.90
   2 -13   5    0.50    1.90
  -3  13  -5   99.49    7.40
  -3  13  -5   82.39    6.10
   3 -13   5   95.09    8.40
  -4  13  -5   15.80    4.10
   4 -13   5   16.20    4.50
  -5  13  -5  173.98   10.30
   5 -13   5  176.68   11.80
  -6  13  -5   96.99    8.10
   6 -13   5  100.29    9.20
  -7  13  -5    6.60    3.20
   7 -13   5    4.30    3.40
   4  12  -5  482.75   17.50
  -4 -12   5  480.85   18.00
  -4 -12   5  469.75   17.90
   3  12  -5   32.20    5.00
  -3 -12   5   24.30    4.60
  -3 -12   5   33.80    5.60
   2  12  -5    8.40    3.00
  -2 -12   5   11.00    3.20
  -2 -12   5    9.20    3.00
   1  12  -5  246.38   10.90
  -1 -12   5  234.08   11.30
  -1 -12   5  238.08   11.90
   0  12  -5  574.54   17.80
   0  12  -5  570.44   18.90
   0 -12   5  590.14   20.30
  -1  12  -5   68.49    6.00
  -1  12  -5   65.79    5.30
   1 -12   5   56.19    7.10
  -2  12  -5   19.20    3.40
  -2  12  -5   16.20    3.70
   2 -12   5   15.30    4.00
  -3  12  -5  244.28    9.80
  -3  12  -5  262.87   11.80
   3 -12   5  240.08   12.70
  -4  12  -5   48.40    6.50
   4 -12   5   40.80    6.30
  -5  12  -5    9.50    3.40
   5 -12   5    8.40    3.40
  -6  12  -5    8.00    3.10
   6 -12   5    7.30    3.30
  -7  12  -5    4.90    2.90
   7 -12   5    0.10    2.40
  -8  12  -5    8.90    3.60
   8 -12   5   18.00    4.80
   5  11  -5   60.59    7.10
  -5 -11   5   59.09    7.40
  -5 -11   5   56.89    7.00
   4  11  -5  353.86   14.20
  -4 -11   5  346.07   14.50
  -4 -11   5  356.66   14.60
   3  11  -5   16.40    3.60
  -3 -11   5   16.50    3.70
  -3 -11   5   15.70    3.80
   2  11  -5   55.19    6.00
  -2 -11   5   68.49    6.00
  -2 -11   5   72.09    6.30
   1  11  -5    6.70    2.50
  -1 -11   5    5.40    2.60
  -1 -11   5    5.30    2.70
   0  11  -5 1348.27   31.50
   0 -11   5 1324.87   33.00
   0 -11   5 1312.07   34.00
  -1  11  -5  120.99    6.70
  -1  11  -5  110.59    7.30
   1 -11   5  128.79    8.30
  -2  11  -5    1.60    1.60
  -2  11  -5    2.10    1.50
   2 -11   5    0.00    1.80
  -3  11  -5   19.50    3.60
  -3  11  -5   32.60    3.90
   3 -11   5   27.50    5.10
  -4  11  -5  857.61   24.80
   4 -11   5  909.41   27.20
  -5  11  -5   64.49    6.10
   5 -11   5   57.69    7.40
  -6  11  -5  119.69    8.40
   6 -11   5  124.29    9.50
  -7  11  -5   20.20    4.80
   7 -11   5   21.00    4.80
  -8  11  -5  190.38   11.50
   8 -11   5  190.48   12.30
   6  10  -5  213.68   11.10
  -6 -10   5  220.58   11.70
  -6 -10   5  221.68   11.20
   5  10  -5   10.30    2.80
  -5 -10   5   12.00    3.30
  -5 -10   5   10.40    3.20
   4  10  -5  130.69    7.90
  -4 -10   5  123.79    8.10
  -4 -10   5  138.49    8.30
   3  10  -5  124.89    7.50
  -3 -10   5  134.79    8.00
  -3 -10   5  124.69    8.00
   2  10  -5  730.73   20.10
  -2 -10   5  673.33   20.80
  -2 -10   5  700.63   21.00
   1  10  -5    2.80    1.70
  -1 -10   5    0.60    1.60
  -1 -10   5    4.10    2.10
   0  10  -5   43.10    4.70
   0 -10   5   45.10    5.60
   0 -10   5   34.70    4.80
  -1  10  -5  176.88    8.90
  -1  10  -5  178.38    7.70
   1 -10   5  183.58    9.60
  -2  10  -5  735.93   21.40
  -2  10  -5  762.32   19.10
   2 -10   5  765.12   22.90
  -3  10  -5   27.80    4.10
  -3  10  -5   16.70    2.70
   3 -10   5   11.10    3.10
  -4  10  -5  451.25   15.90
   4 -10   5  485.45   17.80
  -5  10  -5  181.88    9.60
   5 -10   5  175.68   10.60
  -6  10  -5  371.06   14.80
   6 -10   5  396.66   16.50
   6 -10   5  360.66   12.40
  -7  10  -5  107.59    8.20
   7 -10   5  111.29    6.40
   7 -10   5  116.49    9.00
  -8  10  -5  102.89    8.50
   8 -10   5  112.39    9.30
   8 -10   5  107.89    6.80
  -9  10  -5   97.49    8.70
   9 -10   5   88.69    6.80
   9 -10   5   94.49   10.70
   7   9  -5  324.37   13.80
  -7  -9   5  338.07   13.50
  -7  -9   5  306.67   14.30
   6   9  -5   18.80    3.90
  -6  -9   5   15.70    3.40
  -6  -9   5   14.00    3.60
   5   9  -5   40.70    5.40
  -5  -9   5   42.10    5.90
  -5  -9   5   43.30    5.60
   4   9  -5   77.99    5.70
  -4  -9   5   70.19    6.00
  -4  -9   5   70.89    5.80
   3   9  -5  241.28   10.20
  -3  -9   5  252.27   11.00
  -3  -9   5  245.58   10.60
   2   9  -5  135.69    7.10
  -2  -9   5  138.99    7.70
  -2  -9   5  149.49    8.00
   1   9  -5  480.25   14.40
  -1  -9   5  474.15   15.60
  -1  -9   5  499.45   16.00
   0   9  -5    9.30    2.20
   0  -9   5    8.90    2.40
   0  -9   5    9.80    2.70
  -1   9  -5   44.80    3.60
  -1   9  -5   38.30    4.60
   1  -9   5   54.89    5.00
  -2   9  -5  239.68   10.10
  -2   9  -5  234.08    8.30
   2  -9   5  233.68   10.80
  -3   9  -5  661.63   19.40
  -3   9  -5  673.83   16.40
   3  -9   5  661.03   20.70
  -4   9  -5  475.65   15.80
  -4   9  -5  462.65   13.40
   4  -9   5  471.35   17.20
   4  -9   5  476.15   12.20
  -5   9  -5  132.09    7.90
   5  -9   5  117.99    5.60
   5  -9   5  133.59    8.80
  -6   9  -5  262.27   11.80
   6  -9   5  256.87   12.70
   6  -9   5  238.58    9.20
  -7   9  -5   -0.50    1.80
   7  -9   5    2.30    2.40
   7  -9   5    0.20    1.20
  -8   9  -5  185.38   10.90
   8  -9   5  188.98    9.10
   8  -9   5  177.98   11.30
  -9   9  -5   84.79    8.10
   9  -9   5   88.69   10.30
   9  -9   5   95.39    6.90
   8   8  -5  129.89    8.50
  -8  -8   5  132.79    9.40
   7   8  -5  338.27   13.50
  -7  -8   5  322.97   12.70
  -7  -8   5  306.17   13.90
   6   8  -5   49.40    6.00
  -6  -8   5   43.60    6.10
  -6  -8   5   49.80    4.80
   5   8  -5   18.70    3.50
  -5  -8   5   10.70    2.80
  -5  -8   5   10.50    3.00
   4   8  -5    9.60    2.30
  -4  -8   5   12.80    3.10
  -4  -8   5   13.50    2.80
   3   8  -5  360.96   12.30
  -3  -8   5  357.76   12.50
  -3  -8   5  352.26   13.00
   2   8  -5    1.50    1.30
  -2  -8   5    5.80    2.00
  -2  -8   5    1.80    1.40
   1   8  -5  762.92   19.50
  -1  -8   5  760.12   21.00
  -1  -8   5  804.42   21.10
   0   8  -5    7.80    1.80
   0  -8   5   16.30    3.20
   0  -8   5    6.60    2.10
  -1   8  -5  247.98    8.40
   1  -8   5  260.77   10.70
   1  -8   5  260.87   10.20
  -2   8  -5   11.00    2.50
  -2   8  -5    8.40    1.70
   2  -8   5   16.10    3.40
  -3   8  -5 1856.41   41.80
  -3   8  -5 1908.41   37.90
   3  -8   5 1882.81   37.80
   3  -8   5 1951.50   43.70
  -4   8  -5   44.90    2.90
  -4   8  -5   49.90    4.60
   4  -8   5   37.90    5.40
   4  -8   5   46.80    3.10
  -5   8  -5    0.50    1.50
   5  -8   5    4.20    2.20
   5  -8   5    4.90    1.50
  -6   8  -5   29.10    4.50
   6  -8   5   35.00    4.10
   6  -8   5   23.90    4.60
  -7   8  -5 1423.36   35.50
   7  -8   5 1368.46   32.20
   7  -8   5 1398.26   37.20
  -8   8  -5  288.57   13.30
   8  -8   5  267.47   11.30
   8  -8   5  301.67   14.50
  -9   8  -5   12.00    3.90
   9  -8   5   15.10    4.30
   9  -8   5   18.40    3.80
 -10   8  -5   20.20    5.30
  10  -8   5   18.20    4.10
  10  -8   5   18.10    5.00
   8   7  -5  123.49    8.00
  -8  -7   5  117.19    8.50
   7   7  -5  110.09    7.20
  -7  -7   5  114.19    8.20
  -7  -7   5  113.59    6.90
   6   7  -5  608.34   18.40
  -6  -7   5  573.34   17.50
  -6  -7   5  631.84   19.60
   5   7  -5  143.39    7.50
  -5  -7   5  135.89    7.90
  -5  -7   5  133.39    7.00
   4   7  -5   91.49    5.80
  -4  -7   5  101.79    6.00
  -4  -7   5  102.59    6.60
   3   7  -5   74.29    4.90
  -3  -7   5   70.79    5.30
  -3  -7   5   70.39    4.80
   2   7  -5 1206.28   27.10
  -2  -7   5 1183.08   27.60
  -2  -7   5 1144.79   28.20
   1   7  -5  205.68    7.70
  -1  -7   5  204.58    8.70
  -1  -7   5  200.88    8.40
   0   7  -5  377.46   10.90
   0  -7   5  371.06   12.40
   0  -7   5  373.36   12.30
  -1   7  -5   59.49    3.50
   1  -7   5   47.00    4.00
   1  -7   5   51.09    4.30
  -2   7  -5  554.34   13.40
  -2   7  -5  528.85   15.80
   2  -7   5  568.04   12.10
   2  -7   5  551.94   16.90
  -3   7  -5   33.40    2.40
  -3   7  -5   40.10    3.80
   3  -7   5   29.30    4.10
   3  -7   5   36.20    2.40
  -4   7  -5  751.32   16.10
  -4   7  -5  763.82   20.60
   4  -7   5  755.72   17.60
   4  -7   5  732.93   21.80
  -5   7  -5   64.59    5.20
   5  -7   5   77.19    6.20
   5  -7   5   72.19    4.30
  -6   7  -5  125.99    7.60
   6  -7   5  116.09    8.10
   6  -7   5  119.89    6.20
  -7   7  -5  426.56   15.50
   7  -7   5  422.76   13.80
   7  -7   5  424.76   16.90
  -8   7  -5  128.69    8.70
   8  -7   5  135.49    7.70
   8  -7   5  156.78   10.20
  -9   7  -5  252.57   12.70
   9  -7   5  226.48   12.80
   9  -7   5  245.68   11.10
 -10   7  -5  117.49    9.20
  10  -7   5  116.29    9.70
  10  -7   5  119.29    8.20
   9   6  -5    3.70    2.10
  -9  -6   5    3.40    2.40
   8   6  -5  447.86   15.50
  -8  -6   5  406.96   16.20
   7   6  -5  128.29    7.50
  -7  -6   5  127.09    6.80
  -7  -6   5  131.09    8.30
   6   6  -5   55.79    4.90
  -6  -6   5   68.39    4.80
  -6  -6   5   55.09    5.20
   5   6  -5    5.60    1.90
  -5  -6   5   11.90    2.50
  -5  -6   5   10.30    2.70
   4   6  -5 1151.68   27.20
  -4  -6   5 1146.29   28.20
  -4  -6   5 1184.18   26.80
   3   6  -5  185.48    7.70
  -3  -6   5  189.88    7.60
  -3  -6   5  190.28    8.50
   2   6  -5  274.47    9.20
  -2  -6   5  269.57    9.40
  -2  -6   5  267.77   10.00
   1   6  -5  269.47    8.70
  -1  -6   5  269.47    9.90
  -1  -6   5  263.47    9.40
   0   6  -5  453.95   12.00
   0  -6   5  453.05   13.60
   0  -6   5  453.65   13.50
  -1   6  -5    3.00    1.00
   1  -6   5    1.70    1.10
   1  -6   5    4.10    0.70
   1  -6   5    3.10    1.30
  -2   6  -5  231.88    8.80
  -2   6  -5  220.88    6.60
   2  -6   5  224.08    6.10
   2  -6   5  214.38    9.10
  -3   6  -5   47.70    4.00
  -3   6  -5   52.99    2.60
   3  -6   5   49.00    2.80
   3  -6   5   51.59    4.50
  -4   6  -5   41.20    2.10
  -4   6  -5   43.80    4.00
   4  -6   5   46.60    5.40
   4  -6   5   41.90    3.00
  -5   6  -5    7.20    2.20
   5  -6   5   15.10    3.50
   5  -6   5   13.20    2.30
  -6   6  -5   24.50    4.00
   6  -6   5   20.90    3.10
   6  -6   5   27.90    4.90
  -7   6  -5   90.49    6.70
   7  -6   5   92.09    5.80
   7  -6   5   79.79    7.10
  -8   6  -5  159.88    9.40
   8  -6   5  169.18   10.40
   8  -6   5  161.28    8.30
  -9   6  -5   17.70    4.30
   9  -6   5   14.70    4.10
   9  -6   5   10.20    3.00
 -10   6  -5    3.60    2.80
  10  -6   5    5.10    3.20
  10  -6   5    4.80    2.60
   9   5  -5   -0.40    1.10
  -9  -5   5    0.90    1.90
   8   5  -5  464.85   15.70
  -8  -5   5  471.85   17.10
   7   5  -5    7.50    2.30
  -7  -5   5   15.60    2.70
  -7  -5   5   11.70    3.10
   6   5  -5  624.44   18.10
   6   5  -5  624.94   16.00
  -6  -5   5  640.74   19.00
  -6  -5   5  652.83   17.00
   5   5  -5  132.49    5.30
   5   5  -5  131.39    6.60
  -5  -5   5  134.29    6.10
  -5  -5   5  122.29    6.90
   4   5  -5 1659.53   32.90
   4   5  -5 1697.43   36.30
  -4  -5   5 1684.43   37.20
  -4  -5   5 1684.23   35.30
   3   5  -5  465.35   13.10
   3   5  -5  458.75   10.10
  -3  -5   5  450.75   13.80
  -3  -5   5  455.85   12.60
   2   5  -5  228.48    8.00
  -2  -5   5  248.28    8.30
  -2  -5   5  230.88    8.90
   1   5  -5  401.06   11.20
  -1  -5   5  418.56   12.00
  -1  -5   5  420.76   12.50
   0   5  -5 2578.84   49.40
   0  -5   5 2569.54   51.49
   0  -5   5 2493.45   51.19
  -1   5  -5  136.39    4.80
   1  -5   5  129.39    3.90
   1  -5   5  140.79    6.50
   1  -5   5  132.29    6.10
  -2   5  -5    2.50    0.80
  -2   5  -5    8.40    1.90
   2  -5   5    2.10    1.20
   2  -5   5    2.00    0.80
  -3   5  -5  212.28    5.60
  -3   5  -5  215.78    8.40
   3  -5   5  224.58    9.30
   3  -5   5  214.78    6.70
  -4   5  -5 1636.74   35.70
   4  -5   5 1604.64   33.30
   4  -5   5 1619.44   37.40
  -5   5  -5  169.18    7.90
   5  -5   5  162.68    6.70
   5  -5   5  162.58    8.70
  -6   5  -5   75.59    5.60
   6  -5   5   67.59    4.60
   6  -5   5   70.49    6.10
  -7   5  -5   73.89    6.00
   7  -5   5   74.49    6.70
   7  -5   5   70.09    5.10
  -8   5  -5    9.30    3.20
   8  -5   5    4.70    2.50
   8  -5   5    3.00    1.70
  -9   5  -5   47.00    6.70
   9  -5   5   53.69    7.40
   9  -5   5   42.20    5.30
 -10   5  -5   67.29    8.90
 -10   5  -5   79.59    7.60
  10  -5   5   75.59    6.60
  10   4  -5  115.99    7.50
 -10  -4   5  105.09    8.40
   9   4  -5  211.58   11.50
   9   4  -5  223.48   10.10
  -9  -4   5  213.18   11.30
   8   4  -5    1.90    1.70
   8   4  -5    2.60    1.80
  -8  -4   5    8.10    3.00
   7   4  -5  187.78    7.90
   7   4  -5  200.68    8.90
  -7  -4   5  183.08    9.40
  -7  -4   5  196.68    7.90
   6   4  -5   13.30    2.30
   6   4  -5   10.10    2.30
  -6  -4   5   14.60    3.10
  -6  -4   5   12.20    2.20
   5   4  -5  118.99    6.00
   5   4  -5  110.69    4.90
  -5  -4   5  106.19    6.20
  -5  -4   5  117.49    5.20
   4   4  -5  148.89    6.50
   4   4  -5  144.39    5.10
  -4  -4   5  159.08    6.00
  -4  -4   5  161.48    7.20
   3   4  -5 3158.68   59.99
   3   4  -5 3027.30   56.79
  -3  -4   5 2972.70   58.69
  -3  -4   5 3070.29   60.69
   2   4  -5    9.60    1.70
  -2  -4   5   11.30    2.10
  -2  -4   5    9.50    1.70
   1   4  -5   12.20    1.90
  -1  -4   5   10.30    2.00
  -1  -4   5   11.90    2.00
   0   4  -5 1220.78   25.00
   0  -4   5 1211.68   23.30
   0  -4   5 1205.98   26.70
  -1   4  -5 3836.62   70.49
   1  -4   5 3693.13   72.79
   1  -4   5 3754.82   73.59
   1  -4   5 3899.21   69.79
  -2   4  -5   97.19    3.40
  -2   4  -5   98.29    4.90
   2  -4   5   94.19    5.30
   2  -4   5   88.29    3.60
  -3   4  -5   24.10    1.40
  -3   4  -5   21.70    2.80
   3  -4   5   28.40    3.80
   3  -4   5   28.40    2.20
  -4   4  -5  443.66   13.00
   4  -4   5  430.76   11.60
   4  -4   5  404.76   14.10
  -5   4  -5 1338.07   30.70
   5  -4   5 1365.06   29.50
   5  -4   5 1332.07   33.00
  -6   4  -5   72.69    5.30
   6  -4   5   61.69    5.60
   6  -4   5   73.39    4.80
  -7   4  -5   35.90    5.00
   7  -4   5   28.00    4.90
   7  -4   5   38.20    4.60
  -8   4  -5    9.80    3.10
   8  -4   5    4.80    2.80
   8  -4   5    8.60    2.50
  -9   4  -5   75.99    6.80
  -9   4  -5   59.79    8.20
   9  -4   5   79.69    6.30
 -10   4  -5    1.20    2.50
 -10   4  -5    3.20    2.40
  10  -4   5    0.00    1.70
  10   3  -5  243.18   11.50
  10   3  -5  257.47   11.10
 -10  -3   5  259.67   13.00
   9   3  -5    7.80    2.30
   9   3  -5   10.70    2.90
  -9  -3   5    6.50    3.00
   8   3  -5  100.09    6.20
   8   3  -5   92.69    5.90
  -8  -3   5   76.29    6.30
   7   3  -5   98.39    5.60
   7   3  -5   94.39    5.80
  -7  -3   5  103.19    6.70
   6   3  -5   57.89    4.00
   6   3  -5   67.19    4.60
  -6  -3   5   68.99    5.10
  -6  -3   5   66.19    3.70
   5   3  -5    2.50    1.00
   5   3  -5    1.40    1.00
  -5  -3   5    3.50    1.00
  -5  -3   5    2.10    1.30
   4   3  -5   19.10    2.60
   4   3  -5   18.00    2.10
  -4  -3   5   16.00    2.70
  -4  -3   5   13.50    1.80
   3   3  -5   72.69    4.10
   3   3  -5   76.59    3.30
  -3  -3   5   75.49    4.40
  -3  -3   5   78.09    3.60
   2   3  -5    9.50    1.20
   2   3  -5    9.00    1.60
  -2  -3   5    8.50    1.80
  -2  -3   5   10.20    1.50
   1   3  -5  380.86    8.50
   1   3  -5  383.86   10.00
  -1  -3   5  362.06   10.70
  -1  -3   5  381.16   10.20
   0   3  -5   97.19    3.90
   0  -3   5   92.09    3.30
   0  -3   5  108.89    4.80
   0  -3   5   83.69    4.30
  -1   3  -5 2070.69   38.60
   1  -3   5 2078.19   40.80
   1  -3   5 1936.11   41.20
   1  -3   5 1997.70   38.40
  -2   3  -5  173.18    6.50
  -2   3  -5  164.38    4.60
   2  -3   5  159.38    6.90
   2  -3   5  165.38    5.40
  -3   3  -5  545.15   10.90
  -3   3  -5  560.04   14.40
   3  -3   5  540.75   13.30
   3  -3   5  540.25   15.80
  -4   3  -5   60.49    4.00
   4  -3   5   59.39    3.60
   4  -3   5   62.99    4.90
  -5   3  -5 2399.56   49.30
   5  -3   5 2348.86   48.30
   5  -3   5 2430.76   52.09
  -6   3  -5    2.90    1.80
   6  -3   5    4.50    1.90
   6  -3   5    1.30    1.20
  -7   3  -5   18.50    3.40
   7  -3   5   29.10    4.10
   7  -3   5   32.70    5.40
  -8   3  -5   55.89    7.30
  -8   3  -5   40.70    5.40
   8  -3   5   57.89    5.10
  -9   3  -5  617.94   20.30
  -9   3  -5  572.94   21.80
   9  -3   5  604.44   19.30
 -10   3  -5    2.10    2.50
 -10   3  -5    2.80    2.70
  10  -3   5   -0.20    1.60
  10   2  -5  390.06   13.90
  10   2  -5  383.76   14.80
 -10  -2   5  379.36   15.90
   9   2  -5  334.37   12.80
   9   2  -5  325.27   12.20
  -9  -2   5  337.57   13.90
   8   2  -5  253.97   10.10
   8   2  -5  263.27   10.50
  -8  -2   5  256.57   11.30
   7   2  -5  412.96   13.20
   7   2  -5  429.66   13.60
  -7  -2   5  457.55   14.80
   6   2  -5  333.47   10.60
   6   2  -5  319.67   10.80
  -6  -2   5  330.57   11.70
  -6  -2   5  333.57    8.90
   5   2  -5  866.01   21.00
   5   2  -5  875.51   20.10
  -5  -2   5  836.22   18.30
  -5  -2   5  900.01   21.70
   4   2  -5  515.75   13.90
   4   2  -5  529.35   13.00
  -4  -2   5  545.25   14.40
  -4  -2   5  499.55   11.80
   3   2  -5 2563.94   51.19
   3   2  -5 2558.34   49.60
  -3  -2   5 2612.44   49.10
  -3  -2   5 2702.83   51.69
   2   2  -5  510.05   11.50
   2   2  -5  506.85   12.80
  -2  -2   5  532.85   11.90
  -2  -2   5  490.75   13.00
   1   2  -5 1644.04   31.70
  -1  -2   5 1665.53   33.50
  -1  -2   5 1642.64   32.60
  -1  -2   5 1607.84   32.70
   0  -2   5  145.39    4.60
   0  -2   5  147.29    5.50
   0  -2   5  142.49    5.40
   0  -2   5  143.69    4.80
   1  -2   5    5.80    1.30
   1  -2   5    5.80    1.00
   1  -2   5    6.00    1.40
   1  -2   5    5.20    1.00
  -2   2  -5  901.81   20.20
   2  -2   5  892.01   19.30
   2  -2   5  923.11   18.00
  -3   2  -5 1631.54   34.10
   3  -2   5 1666.03   30.80
   3  -2   5 1632.74   33.60
   3  -2   5 1704.63   36.50
  -4   2  -5   49.90    3.50
   4  -2   5   49.90    3.40
   4  -2   5   46.00    4.10
  -5   2  -5  543.45   15.10
   5  -2   5  564.64   17.40
   5  -2   5  533.65   14.80
  -6   2  -5  999.50   24.90
   6  -2   5 1058.69   25.00
   6  -2   5 1029.20   27.50
  -7   2  -5  538.95   16.50
  -7   2  -5  529.45   18.60
   7  -2   5  532.25   16.20
  -8   2  -5  159.18   10.10
  -8   2  -5  154.88    8.70
   8  -2   5  155.38    8.40
  -9   2  -5  272.67   14.10
  -9   2  -5  283.27   12.90
   9  -2   5  293.77   12.50
 -10   2  -5  312.07   14.50
 -10   2  -5  307.67   15.50
  10  -2   5  315.87   13.90
  11   1  -5  174.18   10.30
 -11  -1   5  183.88   11.20
  10   1  -5  488.35   15.90
  10   1  -5  495.45   17.40
 -10  -1   5  519.75   18.70
   9   1  -5  138.29    7.40
   9   1  -5  151.88    8.40
  -9  -1   5  135.49    8.60
   8   1  -5   16.20    3.20
   8   1  -5   19.60    3.30
  -8  -1   5   19.00    3.60
   7   1  -5   99.89    5.70
   7   1  -5   95.89    5.60
  -7  -1   5   98.69    6.30
   6   1  -5 1727.13   37.20
   6   1  -5 1724.03   36.90
  -6  -1   5 1704.53   33.50
  -6  -1   5 1779.82   38.20
   5   1  -5  504.15   13.30
   5   1  -5  484.15   13.60
  -5  -1   5  472.55   13.70
  -5  -1   5  481.25   10.70
   4   1  -5    3.70    1.10
  -4  -1   5    1.10    0.90
  -4  -1   5    8.00    1.00
   3   1  -5   13.10    1.80
  -3  -1   5    8.40    1.10
  -3  -1   5    9.00    1.70
  -3  -1   5    8.30    1.70
   2   1  -5 2243.98   43.00
  -2  -1   5 2286.97   42.10
  -2  -1   5 2158.38   43.70
  -2  -1   5 2271.17   44.00
   1   1  -5  121.69    4.40
  -1  -1   5  124.29    4.80
  -1  -1   5  126.69    4.80
  -1  -1   5  132.09    4.40
   0  -1   5  250.37    6.90
   0  -1   5  243.88    6.90
   0  -1   5  231.48    7.20
   0  -1   5  237.58    7.10
   1  -1   5    5.90    1.40
   1  -1   5    8.80    1.30
   1  -1   5    5.50    1.20
   1  -1   5    4.10    1.10
  -2   1  -5    1.10    0.90
   2  -1   5    3.40    1.30
   2  -1   5    0.20    0.70
   2  -1   5    2.50    0.80
  -3   1  -5   11.10    1.80
   3  -1   5   11.80    1.30
   3  -1   5    6.90    1.90
   3  -1   5   11.60    1.90
  -4   1  -5  782.02   18.60
   4  -1   5  811.22   21.10
   4  -1   5  791.42   18.90
   4  -1   5  785.92   15.80
  -5   1  -5   72.59    5.60
  -5   1  -5   77.59    4.70
   5  -1   5   79.29    2.90
   5  -1   5   92.99    5.00
  -6   1  -5  350.16   11.80
  -6   1  -5  358.56   13.70
   6  -1   5  346.27   11.70
  -7   1  -5  176.68    9.80
  -7   1  -5  173.18    8.40
   7  -1   5  184.78    8.60
  -8   1  -5  255.57   12.60
  -8   1  -5  256.17   11.10
   8  -1   5  243.68   10.70
  -9   1  -5  393.86   15.50
  -9   1  -5  392.76   17.00
   9  -1   5  423.16   15.50
 -10   1  -5  219.48   11.80
 -10   1  -5  210.48   12.50
  10  -1   5  180.28   10.40
  11   0  -5   55.19    6.80
 -11   0   5   56.69    7.40
  10   0  -5    3.10    2.10
  10   0  -5    7.60    3.00
 -10   0   5    0.60    2.10
   9   0  -5  225.58   10.50
   9   0  -5  219.48    9.40
  -9   0   5  231.78   11.10
   8   0  -5   21.50    3.60
   8   0  -5   16.00    3.00
  -8   0   5   15.50    3.40
   7   0  -5  726.53   19.40
   7   0  -5  729.73   19.10
  -7   0   5  725.93   20.10
   6   0  -5  282.07    9.70
   6   0  -5  264.07    9.50
  -6   0   5  257.47    9.80
  -6   0   5  268.57    6.50
   5   0  -5 1121.09   25.00
  -5   0   5 1146.49   25.50
  -5   0   5 1077.49   25.30
   4   0  -5    0.70    0.70
  -4   0   5    0.00    0.80
  -4   0   5    2.40    1.10
   3   0  -5  451.45   11.40
  -3   0   5  443.26   12.10
  -3   0   5  440.96   11.60
   2   0  -5 1197.18   25.70
  -2   0   5 1270.27   26.70
  -2   0   5 1284.17   23.90
  -2   0   5 1271.37   25.90
   1   0  -5  358.56    9.40
  -1   0   5  363.26    9.10
  -1   0   5  343.67    9.60
  -1   0   5  357.26    8.50
   0   0   5    7.00    1.30
   0   0   5    4.10    0.90
   0   0   5    4.80    1.10
   0   0   5    4.90    1.20
   1   0   5   70.59    3.30
   1   0   5   70.29    3.70
   1   0   5   72.19    3.10
   1   0   5   74.49    3.50
  -2   0  -5 1725.83   33.80
   2   0   5 1763.62   36.30
   2   0   5 1722.03   33.70
   2   0   5 1737.73   34.90
  -3   0  -5   28.10    2.20
  -3   0  -5   23.80    3.10
   3   0   5   37.10    2.80
   3   0   5   32.00    1.90
  -4   0  -5  497.85   12.80
  -4   0  -5  480.15   14.80
   4   0   5  499.55   11.10
   4   0   5  510.95   13.60
  -5   0  -5  108.29    5.40
  -5   0  -5  115.59    6.80
   5   0   5  105.69    3.60
   5   0   5  110.49    5.70
  -6   0  -5   12.60    2.90
  -6   0  -5   16.60    2.80
   6   0   5   14.80    2.90
  -7   0  -5    3.20    2.00
  -7   0  -5    4.30    2.00
   7   0   5    0.90    1.30
  -8   0  -5  617.64   19.00
  -8   0  -5  612.04   20.90
   8   0   5  617.94   19.10
  -9   0  -5   17.10    4.60
  -9   0  -5   15.00    3.80
   9   0   5   12.80    3.20
 -10   0  -5   11.60    4.20
  10   0   5   15.60    3.80
  11  -1  -5    4.60    2.60
 -11   1   5    0.50    2.50
  10  -1  -5  275.17   12.40
 -10   1   5  303.87   13.50
   9  -1  -5  169.58    8.00
   9  -1  -5  172.08    9.10
  -9   1   5  172.18    9.50
   8  -1  -5   88.39    5.50
   8  -1  -5   86.39    6.00
  -8   1   5   87.09    6.30
   7  -1  -5   47.50    3.90
   7  -1  -5   50.99    4.30
  -7   1   5   45.70    4.30
   6  -1  -5  812.62   20.30
  -6   1   5  784.02   20.30
  -6   1   5  809.32   20.20
   5  -1  -5 1193.88   26.70
  -5   1   5 1156.98   26.90
  -5   1   5 1230.78   26.90
   4  -1  -5  215.98    7.60
  -4   1   5  236.28    7.80
  -4   1   5  218.78    8.00
   3  -1  -5  257.37    8.10
  -3   1   5  255.67    8.60
  -3   1   5  264.27    7.80
   2  -1  -5  208.18    6.80
   2  -1  -5  218.08    4.90
  -2   1   5  212.08    6.30
   1  -1  -5 3152.48   56.99
  -1   1   5 3024.30   59.19
  -1   1   5 3005.90   58.49
  -1   1   5 3105.39   57.29
   0  -1  -5  610.74   13.50
   0   1   5  574.14   13.90
   0   1   5  585.84   12.50
   0   1   5  563.24   14.00
  -1  -1  -5  236.98    6.00
  -1  -1  -5  234.78    7.50
   1   1   5  235.78    7.00
   1   1   5  247.98    7.50
  -2  -1  -5   40.00    2.10
   2   1   5   40.10    2.80
   2   1   5   35.50    2.20
  -3  -1  -5 1956.60   38.40
  -3  -1  -5 2023.40   41.60
   3   1   5 2033.40   40.40
   3   1   5 1932.31   38.10
  -4  -1  -5   59.39    4.50
  -4  -1  -5   58.89    3.30
   4   1   5   62.59    4.00
   4   1   5   57.39    2.80
  -5  -1  -5  790.62   21.40
  -5  -1  -5  780.32   18.60
   5   1   5  762.02   16.70
   5   1   5  793.72   20.00
  -6  -1  -5   74.09    4.90
  -6  -1  -5   74.59    5.90
   6   1   5   83.49    5.40
  -7  -1  -5  230.98    9.40
  -7  -1  -5  203.38   10.40
   7   1   5  196.18    9.20
  -8  -1  -5   91.59    6.50
  -8  -1  -5  112.99    8.10
   8   1   5   92.99    6.70
  -9  -1  -5  371.66   16.30
   9   1   5  382.36   14.90
 -10  -1  -5   34.70    6.40
  10   1   5   25.10    4.80
  11  -2  -5   95.39    7.70
 -11   2   5   98.89    8.40
  10  -2  -5   13.70    3.70
 -10   2   5    9.30    3.70
   9  -2  -5  170.98    7.90
   9  -2  -5  163.18    8.90
  -9   2   5  157.58    8.90
   8  -2  -5   19.00    3.10
   8  -2  -5   16.90    3.40
  -8   2   5   21.80    3.90
   7  -2  -5  664.83   18.40
  -7   2   5  611.24   18.00
  -7   2   5  673.53   17.80
   6  -2  -5  152.38    7.00
  -6   2   5  161.58    7.20
  -6   2   5  145.19    6.80
   5  -2  -5  252.97    9.00
  -5   2   5  243.98    9.10
  -5   2   5  268.77    8.90
   4  -2  -5  255.77    8.60
  -4   2   5  241.38    8.90
  -4   2   5  259.97    8.20
   3  -2  -5 1998.80   40.50
  -3   2   5 2023.60   39.40
  -3   2   5 2004.30   41.60
   2  -2  -5 1072.99   20.30
   2  -2  -5 1046.60   22.90
  -2   2   5 1021.90   21.40
  -2   2   5 1059.29   23.90
   1  -2  -5  262.27    6.80
  -1   2   5  262.07    8.10
  -1   2   5  263.77    6.60
  -1   2   5  256.07    8.30
   0  -2  -5  308.57    8.30
   0   2   5  309.87    6.90
   0   2   5  292.47    8.60
   0   2   5  299.57    8.90
  -1  -2  -5 1031.70   19.90
  -1  -2  -5 1098.99   23.00
   1   2   5 1064.29   23.10
   1   2   5 1006.10   22.00
  -2  -2  -5   62.39    3.90
  -2  -2  -5   65.59    2.50
   2   2   5   71.79    4.00
   2   2   5   73.99    3.40
  -3  -2  -5  500.55   14.40
  -3  -2  -5  507.45   11.40
   3   2   5  510.15   12.10
   3   2   5  514.15   13.70
  -4  -2  -5   66.99    4.70
  -4  -2  -5   61.89    3.30
   4   2   5   57.69    4.10
   4   2   5   69.39    3.30
  -5  -2  -5   41.30    4.80
  -5  -2  -5   45.80    3.30
   5   2   5   43.80    3.80
   5   2   5   44.90    2.90
  -6  -2  -5    1.90    1.50
  -6  -2  -5    7.70    2.00
   6   2   5    2.80    1.00
   6   2   5    4.10    1.70
  -7  -2  -5   88.09    6.90
  -7  -2  -5   83.89    5.60
   7   2   5   81.89    6.00
  -8  -2  -5   75.59    6.90
   8   2   5   70.29    6.00
  -9  -2  -5   78.79    7.50
   9   2   5   91.39    7.10
 -10  -2  -5   16.00    4.60
  11  -3  -5  146.19    9.50
 -11   3   5  142.49    9.80
  10  -3  -5   72.19    6.70
 -10   3   5   93.69    7.40
   9  -3  -5   -1.00    1.30
   9  -3  -5    0.40    1.20
  -9   3   5   -0.30    1.70
   8  -3  -5  159.68    8.30
  -8   3   5  167.98    7.80
  -8   3   5  164.78    8.40
   7  -3  -5  235.68    9.80
  -7   3   5  248.08    9.90
  -7   3   5  241.58    9.50
   6  -3  -5   90.89    5.40
  -6   3   5   85.79    5.40
  -6   3   5   77.79    5.10
   5  -3  -5   92.99    5.20
  -5   3   5   90.59    5.50
  -5   3   5   92.59    4.90
   4  -3  -5   37.50    1.70
   4  -3  -5   40.90    3.30
  -4   3   5   46.30    3.90
  -4   3   5   38.10    3.00
   3  -3  -5 1203.38   26.20
   3  -3  -5 1220.58   23.10
  -3   3   5 1173.58   24.60
  -3   3   5 1166.68   27.10
   2  -3  -5  689.03   14.50
   2  -3  -5  694.93   16.70
  -2   3   5  687.83   17.20
  -2   3   5  689.33   14.80
   1  -3  -5  184.18    5.60
  -1   3   5  182.58    4.80
  -1   3   5  180.38    6.60
  -1   3   5  178.58    6.60
   0  -3  -5  338.47    9.20
   0   3   5  331.07    9.90
   0   3   5  332.87    6.80
   0   3   5  333.07    9.50
  -1  -3  -5 2713.33   52.19
   1   3   5 2666.73   52.29
   1   3   5 2595.34   51.19
  -2  -3  -5  541.55   14.30
  -2  -3  -5  513.65   10.20
   2   3   5  516.25   12.70
   2   3   5  487.45   13.50
  -3  -3  -5    7.00    2.00
  -3  -3  -5    5.30    1.00
   3   3   5    5.50    1.20
   3   3   5    9.90    2.10
  -4  -3  -5  446.96   14.10
  -4  -3  -5  424.06   10.70
   4   3   5  436.06   11.50
   4   3   5  461.75   13.30
  -5  -3  -5  922.71   24.90
  -5  -3  -5  974.20   21.40
   5   3   5  958.90   22.60
   5   3   5 1005.10   24.10
  -6  -3  -5   19.30    3.80
   6   3   5   15.60    2.40
   6   3   5   14.10    2.80
  -7  -3  -5    6.90    2.70
   7   3   5    5.90    2.30
  -8  -3  -5  200.58   11.10
   8   3   5  202.48   10.20
  -9  -3  -5   46.60    7.10
   9   3   5   49.00    6.40
  11  -4  -5   60.19    7.70
 -11   4   5   68.49    8.20
  10  -4  -5   16.60    4.00
 -10   4   5   22.50    4.60
   9  -4  -5  504.25   17.10
  -9   4   5  465.65   15.90
  -9   4   5  533.35   17.60
   8  -4  -5  768.42   21.70
  -8   4   5  789.12   21.70
  -8   4   5  729.13   20.10
   7  -4  -5   28.70    4.00
  -7   4   5   21.70    3.60
  -7   4   5   26.10    3.70
   6  -4  -5   12.00    2.40
  -6   4   5   21.40    3.20
  -6   4   5   19.90    3.40
   5  -4  -5  173.58    7.50
   5  -4  -5  179.88    5.30
  -5   4   5  188.18    7.30
  -5   4   5  190.88    8.30
   4  -4  -5 2131.39   41.30
   4  -4  -5 2209.28   44.90
  -4   4   5 2160.08   45.80
  -4   4   5 2224.08   43.40
   3  -4  -5  137.49    4.60
   3  -4  -5  144.59    6.20
  -3   4   5  147.29    5.20
  -3   4   5  139.79    6.60
   2  -4  -5 1013.30   22.90
   2  -4  -5 1019.10   21.00
  -2   4   5  991.50   20.40
  -2   4   5 1001.20   23.00
   1  -4  -5   13.90    2.40
   1  -4  -5    8.80    1.60
  -1   4   5    8.50    1.70
  -1   4   5    7.40    0.90
   0  -4  -5  298.17    8.90
   0   4   5  299.57    9.00
   0   4   5  308.87    9.60
  -1  -4  -5    4.20    1.40
   1   4   5    4.10    1.30
   1   4   5    4.80    1.50
  -2  -4  -5 3068.89   58.89
   2   4   5 2908.31   58.39
   2   4   5 2882.31   56.99
  -3  -4  -5    7.10    1.00
  -3  -4  -5    6.80    2.00
   3   4   5    7.60    1.60
   3   4   5    7.20    1.70
  -4  -4  -5    4.10    1.40
  -4  -4  -5    4.50    1.70
   4   4   5    6.10    1.80
   4   4   5    1.50    1.00
  -5  -4  -5   19.60    3.60
   5   4   5   21.20    3.40
   5   4   5   20.50    2.70
  -6  -4  -5 2106.29   48.30
   6   4   5 2179.18   46.80
  -7  -4  -5  152.78    9.30
   7   4   5  152.28    8.40
  -8  -4  -5    8.20    3.20
   8   4   5    2.20    2.00
  -9  -4  -5   17.10    4.50
   9   4   5   22.80    4.50
  11  -5  -5  117.79    8.80
 -11   5   5  118.69    8.90
  10  -5  -5   56.29    6.90
 -10   5   5   56.69    6.80
   9  -5  -5  692.63   21.20
  -9   5   5  678.83   21.00
   8  -5  -5   98.89    6.70
  -8   5   5  115.99    7.10
  -8   5   5   94.89    6.20
  -7   5   5  258.87   10.30
  -7   5   5  252.67   10.30
   6  -5  -5  480.35   15.20
  -6   5   5  517.85   15.90
  -6   5   5  536.45   15.00
   5  -5  -5  951.80   20.80
   5  -5  -5  980.60   23.80
  -5   5   5  964.50   22.50
  -5   5   5  990.10   24.60
   4  -5  -5   11.90    2.20
   4  -5  -5    3.90    1.00
  -4   5   5    1.60    1.00
  -4   5   5    2.50    1.50
   3  -5  -5  111.09    5.50
   3  -5  -5  105.89    4.40
  -3   5   5  105.99    4.30
  -3   5   5  106.99    5.60
   2  -5  -5  270.37    9.20
   2  -5  -5  276.27    8.20
  -2   5   5  286.07    9.40
  -2   5   5  271.27    7.10
   1  -5  -5    6.00    1.70
   1  -5  -5    4.50    1.40
  -1   5   5    6.70    0.90
  -1   5   5   12.00    2.10
   0  -5  -5    2.50    1.10
   0   5   5    7.10    1.60
   0   5   5    4.60    1.40
  -1  -5  -5   35.20    3.20
   1   5   5   35.10    2.90
   1   5   5   39.70    3.30
  -2  -5  -5  305.97   10.40
   2   5   5  297.97   10.10
   2   5   5  291.87    9.40
  -3  -5  -5  269.27   10.30
   3   5   5  265.17    8.90
   3   5   5  265.67    9.80
  -4  -5  -5   43.00    5.10
   4   5   5   36.20    3.20
   4   5   5   37.10    4.40
  -5  -5  -5    2.60    1.90
   5   5   5    0.70    1.00
   5   5   5    2.70    1.50
  -6  -5  -5  769.72   23.40
   6   5   5  813.22   22.40
   6   5   5  832.82   20.40
  -7  -5  -5   92.09    7.40
   7   5   5   97.89    7.00
  -8  -5  -5   62.79    7.70
   8   5   5   64.89    7.20
  11  -6  -5    1.50    2.30
 -11   6   5    2.60    2.80
  10  -6  -5    0.80    1.90
 -10   6   5    1.90    2.40
   9  -6  -5  327.27   13.50
  -9   6   5  341.67   13.70
   8  -6  -5  908.61   25.00
  -8   6   5  889.51   23.90
  -8   6   5  920.11   24.60
   7  -6  -5   78.59    5.80
  -7   6   5   74.99    5.50
  -7   6   5   84.39    5.90
   6  -6  -5   11.90    2.70
  -6   6   5   19.00    3.00
  -6   6   5   21.50    3.60
   5  -6  -5 1058.89   25.40
   5  -6  -5 1009.00   22.80
  -5   6   5 1032.20   26.00
  -5   6   5 1035.50   23.80
   4  -6  -5  864.31   19.80
   4  -6  -5  880.01   21.70
  -4   6   5  848.92   19.80
  -4   6   5  885.81   22.20
   3  -6  -5  363.46   10.40
   3  -6  -5  335.37   11.10
  -3   6   5  353.16   11.50
  -3   6   5  371.86    9.60
   2  -6  -5  389.56   11.10
   2  -6  -5  389.76   11.80
  -2   6   5  379.46    9.30
  -2   6   5  382.76   11.70
   1  -6  -5  332.57   10.70
   1  -6  -5  323.57   10.10
  -1   6   5  326.47    7.40
  -1   6   5  339.17   10.50
   0  -6  -5  142.09    6.30
   0   6   5  136.49    6.40
   0   6   5  148.79    6.30
  -1  -6  -5  254.87    9.20
   1   6   5  234.68    8.90
   1   6   5  249.68    8.70
  -2  -6  -5  192.98    8.30
   2   6   5  187.58    7.90
   2   6   5  177.18    7.30
  -3  -6  -5  227.88    9.70
   3   6   5  224.88    8.40
   3   6   5  216.38    9.00
  -4  -6  -5   55.59    5.10
   4   6   5   57.19    4.30
   4   6   5   59.59    4.80
  -5  -6  -5   46.90    5.70
   5   6   5   52.79    4.80
   5   6   5   52.49    4.20
  -6  -6  -5   21.60    4.40
   6   6   5   15.10    2.80
   6   6   5   13.00    3.00
  -7  -6  -5  504.55   18.80
   7   6   5  504.25   15.50
   7   6   5  523.35   17.60
  -8  -6  -5   33.10    6.00
   8   6   5   33.70    5.40
  11  -7  -5   78.19    7.40
 -11   7   5  103.09    8.30
  10  -7  -5   66.89    7.60
 -10   7   5   62.29    7.30
   9  -7  -5  256.77   11.90
  -9   7   5  249.38   11.60
   8  -7  -5  232.78   10.80
  -8   7   5  232.48   10.40
  -8   7   5  237.68   10.60
   7  -7  -5  310.67   12.20
  -7   7   5  298.77   12.10
  -7   7   5  321.57   11.80
   6  -7  -5  158.48    7.90
  -6   7   5  167.08    8.60
  -6   7   5  155.58    7.40
   5  -7  -5 1050.79   24.30
   5  -7  -5 1088.69   26.30
  -5   7   5 1063.79   24.50
  -5   7   5 1046.00   26.70
   4  -7  -5  639.34   16.20
   4  -7  -5  625.84   17.30
  -4   7   5  608.84   17.50
  -4   7   5  618.34   15.50
   3  -7  -5  158.98    7.10
   3  -7  -5  156.98    6.70
  -3   7   5  160.98    7.40
  -3   7   5  158.98    5.70
   2  -7  -5  318.57   10.80
   2  -7  -5  322.77   10.50
  -2   7   5  341.17    8.50
  -2   7   5  345.47   11.10
   1  -7  -5 1628.74   35.40
   1  -7  -5 1679.53   35.70
  -1   7   5 1618.14   31.20
  -1   7   5 1673.03   35.60
   0  -7  -5   20.70    3.10
   0   7   5   21.40    3.10
   0   7   5   17.90    2.90
  -1  -7  -5  143.79    7.10
   1   7   5  150.28    7.00
   1   7   5  145.89    6.80
  -2  -7  -5   22.30    3.60
   2   7   5   21.70    3.30
   2   7   5   20.90    3.30
  -3  -7  -5  383.46   13.60
   3   7   5  377.56   12.90
   3   7   5  390.66   12.50
  -4  -7  -5    9.60    2.80
   4   7   5   17.30    3.10
   4   7   5   10.80    2.50
  -5  -7  -5  159.88    9.30
   5   7   5  154.48    7.60
   5   7   5  150.88    8.20
  -6  -7  -5   14.20    3.70
   6   7   5   14.70    3.00
   6   7   5   11.10    3.20
  -7  -7  -5    1.80    2.00
   7   7   5    3.50    2.20
   7   7   5    0.60    1.30
  10  -8  -5   -0.80    2.00
 -10   8   5    1.20    2.40
   9  -8  -5   53.39    6.80
  -9   8   5   48.40    6.20
   8  -8  -5   99.69    7.30
  -8   8   5  112.29    7.30
  -8   8   5   98.99    7.00
   7  -8  -5    9.30    2.70
  -7   8   5   11.20    3.10
  -7   8   5   19.10    3.60
   6  -8  -5  442.06   14.60
  -6   8   5  441.16   15.30
  -6   8   5  429.36   13.60
   5  -8  -5    0.50    1.00
   5  -8  -5    1.50    1.40
  -5   8   5    2.60    1.70
  -5   8   5    1.60    1.20
   4  -8  -5  563.84   16.40
   4  -8  -5  574.44   15.80
  -4   8   5  557.54   14.60
  -4   8   5  581.14   17.00
   3  -8  -5  109.49    6.00
   3  -8  -5  104.49    5.70
  -3   8   5  120.49    6.50
  -3   8   5  117.89    4.90
   2  -8  -5  458.35   13.70
   2  -8  -5  447.86   13.60
  -2   8   5  444.36   10.80
  -2   8   5  451.65   13.90
   1  -8  -5  215.98    8.70
   1  -8  -5  221.68    8.90
  -1   8   5  214.38    8.80
   0  -8  -5 1122.89   27.50
   0   8   5 1186.08   27.50
  -1  -8  -5   19.60    3.40
   1   8   5   21.60    3.40
   1   8   5   17.60    2.90
  -2  -8  -5    7.90    2.50
   2   8   5    8.40    2.20
   2   8   5   14.00    2.90
  -3  -8  -5  289.87   12.00
   3   8   5  280.87   11.00
   3   8   5  271.67   10.60
  -4  -8  -5  272.07   12.00
   4   8   5  263.47   10.50
   4   8   5  249.97   10.70
  -5  -8  -5   54.69    6.70
   5   8   5   58.69    5.40
   5   8   5   65.59    5.30
  -6  -8  -5   36.00    5.70
   6   8   5   43.90    5.70
   6   8   5   49.70    5.60
  -7  -8  -5   40.10    6.50
   7   8   5   33.60    5.30
   7   8   5   50.99    6.00
  10  -9  -5    3.50    2.40
 -10   9   5   -1.70    1.70
   9  -9  -5   60.29    7.10
  -9   9   5   44.10    5.90
   8  -9  -5   14.20    3.40
  -8   9   5   17.00    4.00
  -8   9   5   10.90    3.00
   7  -9  -5   78.79    6.20
  -7   9   5   80.39    6.60
  -7   9   5   67.49    5.60
   6  -9  -5   -1.30    1.00
  -6   9   5    1.50    1.90
  -6   9   5   -1.30    1.00
   5  -9  -5  340.97   12.40
   5  -9  -5  341.27   12.10
  -5   9   5  342.97   11.10
  -5   9   5  336.17   12.70
   4  -9  -5  279.27   10.60
   4  -9  -5  254.27   10.10
  -4   9   5  263.57    8.90
  -4   9   5  266.07   10.80
   3  -9  -5    9.80    2.40
   3  -9  -5   11.30    2.50
  -3   9   5   16.40    3.20
  -3   9   5   11.80    2.00
   2  -9  -5   45.70    3.90
   2  -9  -5   45.60    4.20
  -2   9   5   38.60    4.50
   1  -9  -5  278.17   10.40
   1  -9  -5  285.77   10.90
   0  -9  -5 1358.76   31.60
   0  -9  -5 1413.86   32.90
   0   9   5 1358.16   32.10
  -1  -9  -5    1.20    1.50
   1   9   5    1.20    1.30
   1   9   5    2.00    1.40
  -2  -9  -5    5.70    2.50
   2   9   5    6.30    2.20
   2   9   5    5.90    2.10
  -3  -9  -5   13.40    3.50
   3   9   5   13.00    3.10
   3   9   5   20.20    3.80
  -4  -9  -5  941.21   27.10
   4   9   5  951.30   25.40
   4   9   5  928.51   24.90
  -5  -9  -5    8.60    3.00
   5   9   5   11.50    3.20
   5   9   5    8.40    2.60
  -6  -9  -5   81.99    7.70
   6   9   5   76.09    6.30
   6   9   5   71.59    6.50
  10 -10  -5  178.38   10.60
 -10  10   5  195.38   11.10
   9 -10  -5   71.79    6.70
  -9  10   5   71.79    6.70
   8 -10  -5  199.78   10.30
  -8  10   5  181.98    9.60
   7 -10  -5   96.79    6.90
  -7  10   5   96.79    7.40
  -7  10   5   94.39    6.40
   6 -10  -5  299.37   11.80
  -6  10   5  263.57   10.40
  -6  10   5  272.27   12.10
   5 -10  -5   37.60    4.70
   5 -10  -5   42.10    5.00
  -5  10   5   36.60    5.10
  -5  10   5   35.30    4.10
   4 -10  -5  495.65   15.40
   4 -10  -5  440.86   15.10
  -4  10   5  514.15   18.40
  -4  10   5  496.85   16.10
   3 -10  -5   95.39    6.40
   3 -10  -5  111.39    6.30
  -3  10   5   94.89    6.30
   2 -10  -5  235.78   10.40
   2 -10  -5  248.78    9.80
  -2  10   5  240.38   10.30
   1 -10  -5    4.00    2.00
   1 -10  -5    5.30    1.90
  -1  10   5    3.30    1.70
   0 -10  -5   15.80    3.50
   0 -10  -5   17.70    3.20
   0  10   5   12.00    3.00
  -1 -10  -5  192.88    9.80
   1  10   5  186.88    9.10
   1  10   5  194.38    8.80
  -2 -10  -5  318.67   13.30
   2  10   5  325.87   12.60
   2  10   5  329.47   12.20
  -3 -10  -5    0.00    1.70
   3  10   5    0.60    1.40
   3  10   5    1.00    1.50
  -4 -10  -5   34.10    5.90
   4  10   5   21.90    4.10
   4  10   5   31.50    5.10
  -5 -10  -5  171.18   10.70
   5  10   5  185.78    9.80
   9 -11  -5   12.40    3.60
  -9  11   5    8.90    3.30
   8 -11  -5   34.60    5.30
  -8  11   5   56.29    6.50
   7 -11  -5  247.18   11.30
  -7  11   5  257.57   12.30
  -7  11   5  218.78   10.10
   6 -11  -5  131.59    7.80
  -6  11   5  143.69    8.70
  -6  11   5  119.79    6.90
   5 -11  -5   43.80    5.50
   5 -11  -5   38.70    4.90
  -5  11   5   38.50    5.40
  -5  11   5   44.40    4.80
   4 -11  -5   21.80    3.90
   4 -11  -5   40.00    5.00
  -4  11   5   27.10    4.50
   3 -11  -5  169.18    8.20
   3 -11  -5  183.78    9.40
  -3  11   5  175.18    9.10
   2 -11  -5   99.89    7.00
   2 -11  -5  105.69    6.30
  -2  11   5   90.89    6.70
   1 -11  -5    7.60    2.80
   1 -11  -5   17.30    3.10
  -1  11   5   10.10    2.90
   0 -11  -5  274.87   10.70
   0 -11  -5  259.27   11.80
   0  11   5  262.07   11.50
  -1 -11  -5    8.20    3.10
  -1 -11  -5    6.80    2.30
   1  11   5    6.00    2.50
  -2 -11  -5   47.60    6.40
   2  11   5   41.00    5.30
  -3 -11  -5  213.28   11.70
   3  11   5  231.18   11.00
  -4 -11  -5   19.50    4.60
   4  11   5   22.50    4.20
   8 -12  -5  426.06   16.30
  -8  12   5  436.06   16.00
   7 -12  -5  142.29    8.60
  -7  12   5  137.59    9.40
  -7  12   5  139.69    8.10
   6 -12  -5   67.29    5.70
  -6  12   5   71.09    6.40
  -6  12   5   67.29    7.40
   5 -12  -5    6.90    2.50
   5 -12  -5    8.90    2.90
  -5  12   5   12.20    3.50
   4 -12  -5  160.28    9.20
   4 -12  -5  160.58    8.30
  -4  12   5  162.48    9.30
   3 -12  -5  331.87   13.70
   3 -12  -5  340.77   12.40
  -3  12   5  350.26   13.90
   2 -12  -5   22.00    3.70
   2 -12  -5   22.90    4.30
  -2  12   5   14.90    3.40
   1 -12  -5   29.90    5.00
   1 -12  -5   34.80    4.50
  -1  12   5   32.50    5.10
   0 -12  -5   13.00    3.60
   0  12   5    9.20    3.00
  -1 -12  -5  286.27   13.40
   1  12   5  275.67   12.40
  -2 -12  -5   -0.10    1.80
   2  12   5    2.60    2.00
  -3 -12  -5  278.47   13.90
   3  12   5  254.17   12.20
   7 -13  -5  234.38   11.20
  -7  13   5  235.48   12.50
   6 -13  -5  188.88    9.60
  -6  13   5  181.48   10.50
   5 -13  -5   34.90    5.70
   5 -13  -5   35.00    4.90
  -5  13   5   39.40    5.90
   4 -13  -5  160.48    9.60
   4 -13  -5  152.98    8.20
  -4  13   5  162.38    9.60
   3 -13  -5   48.00    6.50
   3 -13  -5   41.80    5.10
  -3  13   5   27.00    4.80
   2 -13  -5  376.56   15.60
  -2  13   5  358.86   14.70
   1 -13  -5  113.99    8.50
  -1  13   5   96.59    7.50
   0 -13  -5    1.80    2.50
   0  13   5    5.60    2.60
  -1 -13  -5   -0.90    1.60
   1  13   5   -0.50    2.20
  -2 -13  -5   95.19    8.30
   2  13   5   98.89    7.80
   6 -14  -5   -0.80    1.50
  -6  14   5    0.50    2.10
   5 -14  -5   13.30    3.90
  -5  14   5   14.50    3.90
   4 -14  -5  147.79    9.70
  -4  14   5  125.09    8.90
   3 -14  -5  199.68   11.30
  -3  14   5  222.88   11.60
   2 -14  -5   45.30    6.60
  -2  14   5   55.99    7.40
   1 -14  -5    2.80    2.40
  -1  14   5    7.10    3.00
   0 -14  -5   45.70    6.80
   0  14   5   60.39    7.60
   1  14  -6   36.30    5.60
   1  14  -6   41.90    6.20
  -1 -14   6   38.30    6.40
   0  14  -6   37.90    6.00
   0  14  -6   31.20    5.20
   0 -14   6   38.60    6.30
  -1  14  -6  155.78    9.80
  -1  14  -6  147.19    8.70
   1 -14   6  161.98   10.90
  -2  14  -6  291.77   13.60
  -2  14  -6  285.37   12.00
   2 -14   6  268.37   14.60
  -3  14  -6    8.90    3.30
   3 -14   6   11.30    4.30
  -4  14  -6    7.70    3.40
   4 -14   6   10.40    3.90
  -5  14  -6  211.28   12.10
   5 -14   6  241.78   14.30
   3  13  -6  274.17   13.10
  -3 -13   6  283.67   13.60
  -3 -13   6  273.17   13.70
   2  13  -6    1.60    2.10
  -2 -13   6    4.50    2.80
  -2 -13   6    4.20    2.70
   1  13  -6  114.89    8.10
  -1 -13   6  144.69    9.80
  -1 -13   6  134.89    9.10
   0  13  -6    1.60    1.90
   0  13  -6   -1.00    1.30
   0 -13   6   -0.30    2.00
  -1  13  -6   48.60    6.50
  -1  13  -6   39.40    5.20
   1 -13   6   40.90    6.40
  -2  13  -6   -0.60    1.90
  -2  13  -6    1.00    1.60
   2 -13   6    0.90    2.00
  -3  13  -6  653.73   21.70
   3 -13   6  679.33   24.20
  -4  13  -6    9.40    3.30
   4 -13   6    9.10    3.80
  -5  13  -6   43.20    6.20
   5 -13   6   51.99    7.80
  -6  13  -6   16.50    4.40
   6 -13   6   22.70    5.50
   4  12  -6   78.69    7.20
  -4 -12   6   81.09    7.10
  -4 -12   6   87.09    7.70
   3  12  -6   79.79    6.70
  -3 -12   6   70.59    6.70
  -3 -12   6   76.69    6.90
   2  12  -6  115.29    7.80
  -2 -12   6  114.49    8.30
  -2 -12   6  122.69    8.60
   1  12  -6    7.90    2.90
  -1 -12   6   11.10    3.40
  -1 -12   6    7.60    3.00
   0  12  -6    7.90    2.70
   0  12  -6   22.20    4.00
   0 -12   6    6.50    2.80
  -1  12  -6  119.09    8.00
  -1  12  -6  112.19    6.90
   1 -12   6  111.99    8.50
  -2  12  -6    6.30    2.40
  -2  12  -6    9.60    3.00
   2 -12   6    5.00    2.50
  -3  12  -6  134.29    8.60
  -3  12  -6  130.89    7.00
   3 -12   6  147.79   10.00
  -4  12  -6   65.89    7.70
   4 -12   6   71.29    8.40
  -5  12  -6    5.60    2.80
   5 -12   6    1.70    2.40
  -6  12  -6    1.30    2.50
   6 -12   6    0.50    2.20
  -7  12  -6  390.86   16.90
   7 -12   6  413.26   18.70
   5  11  -6   35.50    5.50
  -5 -11   6   47.10    6.20
  -5 -11   6   45.00    6.80
   4  11  -6   79.49    6.60
  -4 -11   6   68.29    7.90
  -4 -11   6   72.39    6.50
   3  11  -6  202.38   10.00
  -3 -11   6  184.08   10.40
  -3 -11   6  190.18   10.30
   2  11  -6  482.15   16.10
  -2 -11   6  467.75   16.90
  -2 -11   6  455.95   16.80
   1  11  -6  142.19    8.00
  -1 -11   6  142.79    8.70
  -1 -11   6  160.38    9.40
   0  11  -6    2.70    1.70
   0 -11   6    1.60    1.90
   0 -11   6    2.60    1.90
  -1  11  -6    4.50    2.00
  -1  11  -6    6.90    2.50
   1 -11   6    2.70    2.40
  -2  11  -6  291.17   12.50
  -2  11  -6  277.77   10.30
   2 -11   6  270.77   13.10
  -3  11  -6  115.99    6.20
  -3  11  -6  123.79    8.00
   3 -11   6  125.59    8.90
  -4  11  -6  339.67   14.00
   4 -11   6  311.47   14.80
   5 -11   6   15.80    4.30
  -6  11  -6   55.29    6.90
   6 -11   6   56.49    7.60
  -7  11  -6   -0.10    2.30
   7 -11   6    4.30    2.60
  -8  11  -6  361.46   16.40
   8 -11   6  377.96   17.80
   6  10  -6   29.70    5.10
  -6 -10   6   37.90    6.10
  -6 -10   6   49.99    6.50
   5  10  -6   84.19    6.70
  -5 -10   6   81.79    6.50
  -5 -10   6   69.69    6.60
   4  10  -6  503.55   17.00
  -4 -10   6  489.45   17.80
  -4 -10   6  520.35   17.40
   3  10  -6  167.48    8.70
  -3 -10   6  148.09    8.90
  -3 -10   6  157.48    8.90
   2  10  -6   37.20    4.70
  -2 -10   6   57.69    6.50
  -2 -10   6   50.09    6.10
   1  10  -6  128.49    7.00
  -1 -10   6  114.49    7.50
  -1 -10   6  124.09    7.90
   0  10  -6  740.93   19.70
   0 -10   6  731.53   21.60
   0 -10   6  723.03   21.90
  -1  10  -6   82.49    5.20
  -1  10  -6   79.29    6.20
   1 -10   6   88.99    6.80
  -2  10  -6    6.80    1.90
  -2  10  -6    7.00    2.50
   2 -10   6    6.90    2.60
  -3  10  -6    2.00    1.60
  -3  10  -6    0.30    1.00
   3 -10   6    2.00    1.90
  -4  10  -6  107.79    7.30
   4 -10   6  114.49    8.40
  -5  10  -6   13.10    3.60
   5 -10   6   14.90    4.20
  -6  10  -6   32.80    5.20
   6 -10   6   31.50    5.90
  -7  10  -6   75.99    7.20
   7 -10   6   71.69    8.70
   7 -10   6   71.09    5.20
  -8  10  -6   24.70    5.20
   8 -10   6   25.20    4.00
   8 -10   6   30.20    6.20
  -9  10  -6   39.40    6.80
   9 -10   6   34.00    5.00
   9 -10   6   38.70    7.00
   7   9  -6   59.09    7.10
  -7  -9   6   45.00    6.50
   6   9  -6   70.29    6.20
  -6  -9   6   82.79    7.10
  -6  -9   6   74.69    6.00
   5   9  -6   13.70    3.20
  -5  -9   6   12.20    3.60
  -5  -9   6   14.10    3.30
   4   9  -6  152.98    8.40
  -4  -9   6  165.18    8.60
  -4  -9   6  157.98    9.10
   3   9  -6  665.73   19.00
  -3  -9   6  619.44   19.60
  -3  -9   6  607.64   18.80
   2   9  -6  182.38    8.40
  -2  -9   6  189.98    9.20
  -2  -9   6  182.68    9.30
   1   9  -6  159.58    7.60
  -1  -9   6  174.98    8.80
  -1  -9   6  165.38    8.70
   0   9  -6  372.66   12.10
   0  -9   6  399.46   14.00
   0  -9   6  387.06   14.10
  -1   9  -6  906.61   21.60
  -1   9  -6  891.41   24.10
   1  -9   6  844.92   23.70
   1  -9   6  929.71   25.10
  -2   9  -6   21.40    2.90
  -2   9  -6   23.70    3.90
   2  -9   6   20.60    4.10
  -3   9  -6   46.00    3.40
  -3   9  -6   42.70    5.30
   3  -9   6   38.00    5.10
  -4   9  -6  484.25   16.50
   4  -9   6  482.45   17.70
  -5   9  -6   98.09    7.10
   5  -9   6   97.09    7.70
   5  -9   6   88.19    4.90
  -6   9  -6    1.80    1.90
   6  -9   6    4.70    2.10
   6  -9   6    2.20    2.20
  -7   9  -6    8.70    3.30
   7  -9   6   11.70    3.80
   7  -9   6   11.20    2.70
  -8   9  -6   91.59    8.00
   8  -9   6   63.99    8.20
   8  -9   6   79.69    6.00
  -9   9  -6   26.60    5.90
   9  -9   6   20.20    5.20
   9  -9   6   23.80    4.20
   8   8  -6    1.30    1.80
  -8  -8   6    1.40    2.40
   7   8  -6    1.80    1.80
  -7  -8   6   -2.00    1.50
   6   8  -6  135.79    8.10
  -6  -8   6  131.99    8.80
  -6  -8   6  149.99    8.10
   5   8  -6   95.49    6.50
  -5  -8   6   93.29    6.20
  -5  -8   6   84.09    6.90
   4   8  -6  305.97   11.80
  -4  -8   6  316.87   12.80
  -4  -8   6  303.97   11.60
   3   8  -6  477.65   14.90
  -3  -8   6  456.35   14.90
  -3  -8   6  466.35   15.90
   2   8  -6    3.50    1.70
  -2  -8   6    2.60    1.40
  -2  -8   6    3.40    1.70
   1   8  -6   38.30    3.50
  -1  -8   6   37.70    4.90
  -1  -8   6   29.60    4.10
   0   8  -6  222.98    8.30
   0  -8   6  225.88    9.80
   0  -8   6  206.88    9.40
  -1   8  -6 1902.81   38.80
   1  -8   6 1828.22   42.20
   1  -8   6 1879.61   41.60
  -2   8  -6    5.60    1.50
  -2   8  -6    2.80    1.90
   2  -8   6    3.60    1.70
  -3   8  -6    3.10    1.70
  -3   8  -6    4.50    1.40
   3  -8   6    3.00    1.80
  -4   8  -6    3.90    2.10
   4  -8   6    6.50    2.70
   4  -8   6    1.90    1.00
  -5   8  -6 1437.96   34.80
   5  -8   6 1397.76   30.70
   5  -8   6 1426.16   36.50
  -6   8  -6    6.20    2.60
   6  -8   6    6.30    2.80
   6  -8   6    9.80    2.20
  -7   8  -6    5.00    2.70
   7  -8   6    1.80    2.30
   7  -8   6    0.30    1.40
  -8   8  -6   17.50    4.60
   8  -8   6   15.70    4.50
   8  -8   6   23.10    3.90
  -9   8  -6  253.87   13.50
   9  -8   6  275.07   14.80
   9  -8   6  289.87   12.20
   8   7  -6  190.68   10.10
  -8  -7   6  193.28   11.20
   7   7  -6  216.78   10.50
  -7  -7   6  219.68   11.40
   6   7  -6  143.09    8.10
  -6  -7   6  152.18    7.80
  -6  -7   6  151.28    8.90
   5   7  -6  142.49    7.70
  -5  -7   6  145.59    8.50
  -5  -7   6  151.08    7.40
   4   7  -6  111.89    6.50
  -4  -7   6  103.59    6.90
  -4  -7   6   99.09    5.90
   3   7  -6  125.99    6.60
  -3  -7   6  131.49    7.40
  -3  -7   6  133.19    6.80
   2   7  -6    3.60    1.60
  -2  -7   6    4.50    2.00
  -2  -7   6    3.80    1.60
   1   7  -6  184.78    7.50
  -1  -7   6  194.28    8.70
  -1  -7   6  192.18    8.40
   0   7  -6   32.60    2.90
   0  -7   6   30.10    3.90
   0  -7   6   26.30    3.80
  -1   7  -6   23.30    2.70
   1  -7   6   20.40    3.50
   1  -7   6   19.10    3.30
  -2   7  -6  713.03   19.70
  -2   7  -6  740.63   16.80
   2  -7   6  715.33   15.40
   2  -7   6  721.03   20.70
  -3   7  -6  261.87    7.50
  -3   7  -6  256.37   10.40
   3  -7   6  260.87    7.60
   3  -7   6  257.37   11.20
  -4   7  -6   37.40    4.80
   4  -7   6   41.60    3.00
   4  -7   6   34.40    5.00
  -5   7  -6  897.01   23.80
   5  -7   6  847.62   25.00
   5  -7   6  845.32   20.60
  -6   7  -6  436.06   15.30
   6  -7   6  395.86   12.60
   6  -7   6  384.06   15.90
  -7   7  -6   45.60    5.90
   7  -7   6   48.70    4.40
   7  -7   6   52.79    7.40
  -8   7  -6   47.00    6.50
   8  -7   6   60.79    8.00
   8  -7   6   50.59    5.70
  -9   7  -6  623.54   21.80
   9  -7   6  627.14   19.80
   9  -7   6  632.94   23.50
 -10   7  -6   89.59   10.00
  10  -7   6   96.19    9.00
  10  -7   6   90.29    7.20
   9   6  -6  362.56   14.60
  -9  -6   6  368.16   16.20
   8   6  -6   28.00    4.70
  -8  -6   6   21.60    4.70
   7   6  -6    0.00    1.20
  -7  -6   6    1.90    1.80
   6   6  -6  644.84   18.70
  -6  -6   6  601.04   17.00
  -6  -6   6  604.24   19.20
   5   6  -6  930.01   24.30
  -5  -6   6  975.20   23.40
  -5  -6   6  960.00   25.50
   4   6  -6   52.59    4.30
  -4  -6   6   57.49    4.10
  -4  -6   6   49.20    4.60
   3   6  -6  271.17    9.80
  -3  -6   6  259.67    9.50
  -3  -6   6  285.17   10.90
   2   6  -6  295.07    9.90
  -2  -6   6  292.57   10.80
  -2  -6   6  288.97   10.00
   1   6  -6  546.05   14.70
  -1  -6   6  560.44   16.40
  -1  -6   6  598.34   16.10
   0   6  -6    6.60    1.60
   0  -6   6    0.90    1.10
   0  -6   6    4.40    1.60
  -1   6  -6  200.98    6.70
   1  -6   6  194.78    5.30
   1  -6   6  196.98    8.60
   1  -6   6  195.98    8.30
  -2   6  -6   85.89    3.90
  -2   6  -6   94.99    5.60
   2  -6   6   89.39    5.90
   2  -6   6   95.79    3.70
  -3   6  -6  270.37   10.40
  -3   6  -6  268.57    7.20
   3  -6   6  278.17    8.00
   3  -6   6  264.07   11.00
  -4   6  -6   40.50    4.70
   4  -6   6   39.70    3.00
   4  -6   6   30.50    4.40
  -5   6  -6   32.70    4.30
   5  -6   6   36.40    5.40
   5  -6   6   34.60    3.10
  -6   6  -6  590.34   18.60
   6  -6   6  592.04   16.60
   6  -6   6  629.84   20.70
  -7   6  -6  126.99    8.00
   7  -6   6  144.59    9.60
   7  -6   6  144.09    7.40
  -8   6  -6    4.50    2.60
   8  -6   6    1.50    2.20
  -9   6  -6   73.39    8.40
   9  -6   6   74.89    6.20
   9  -6   6   74.19    9.30
 -10   6  -6  327.07   15.10
  10  -6   6  290.87   15.50
  10  -6   6  286.67   13.20
   9   5  -6   24.10    4.30
  -9  -5   6   29.10    5.60
   8   5  -6   72.69    5.90
  -8  -5   6   82.99    7.00
   7   5  -6  613.04   18.60
  -7  -5   6  607.54   19.50
   6   5  -6  406.26   13.80
  -6  -5   6  408.06   14.60
  -6  -5   6  402.96   12.20
   5   5  -6   73.69    5.20
   5   5  -6   74.89    3.90
  -5  -5   6   71.39    4.30
  -5  -5   6   58.59    4.90
   4   5  -6  104.69    4.10
   4   5  -6  104.89    5.80
  -4  -5   6  101.59    5.20
  -4  -5   6  104.69    6.40
   3   5  -6  711.43   15.00
   3   5  -6  723.73   18.50
  -3  -5   6  745.93   19.60
  -3  -5   6  720.83   17.90
   2   5  -6 1378.56   30.20
  -2  -5   6 1419.16   31.70
  -2  -5   6 1386.36   30.30
   1   5  -6  124.39    5.50
  -1  -5   6  129.09    6.00
   0   5  -6  380.16   10.40
   0  -5   6  369.06   11.80
   0  -5   6  378.06    8.40
   0  -5   6  370.96   11.90
  -1   5  -6  212.58    6.70
   1  -5   6  216.18    8.70
   1  -5   6  211.98    5.90
   1  -5   6  226.58    8.60
  -2   5  -6 1338.07   30.70
  -2   5  -6 1392.06   27.40
   2  -5   6 1369.26   27.50
   2  -5   6 1386.66   32.00
  -3   5  -6  164.98    4.90
  -3   5  -6  171.58    7.70
   3  -5   6  170.28    6.00
   3  -5   6  175.28    8.40
  -4   5  -6  921.51   23.30
   4  -5   6  942.91   25.10
   4  -5   6  892.61   20.80
  -5   5  -6    9.70    2.40
   5  -5   6   22.00    4.10
   5  -5   6   15.60    2.50
  -6   5  -6   12.20    3.00
   6  -5   6   14.70    3.70
   6  -5   6   17.60    2.80
  -7   5  -6   59.39    5.60
   7  -5   6   68.69    6.60
   7  -5   6   56.89    4.70
  -8   5  -6  553.94   18.80
   8  -5   6  525.75   20.20
   8  -5   6  580.04   17.80
  -9   5  -6   57.19    7.30
   9  -5   6   57.79    8.00
   9  -5   6   46.70    5.70
 -10   5  -6   87.79   10.60
 -10   5  -6  102.99    8.50
  10  -5   6  106.99    7.90
  10   4  -6  198.78   10.00
 -10  -4   6  171.48   10.90
   9   4  -6   51.09    6.00
  -9  -4   6   56.69    7.10
   8   4  -6   12.30    3.10
   8   4  -6   14.20    3.10
  -8  -4   6   10.20    3.20
   7   4  -6  306.17   10.60
   7   4  -6  307.87   11.80
  -7  -4   6  318.17   12.70
   6   4  -6  499.85   13.90
   6   4  -6  518.45   15.70
  -6  -4   6  533.55   16.60
  -6  -4   6  519.35   13.70
   5   4  -6 1867.81   37.80
   5   4  -6 1876.51   40.50
  -5  -4   6 1857.91   38.10
  -5  -4   6 1893.41   41.30
   4   4  -6    5.00    1.60
   4   4  -6    3.90    1.10
  -4  -4   6    5.30    1.30
  -4  -4   6    6.60    2.00
   3   4  -6  424.86   12.50
   3   4  -6  427.96   10.20
  -3  -4   6  443.96   13.30
  -3  -4   6  425.56   11.60
   2   4  -6    4.30    1.40
   2   4  -6    6.90    1.10
  -2  -4   6   11.80    2.40
  -2  -4   6    7.90    1.70
   1   4  -6 2523.05   47.30
   1   4  -6 2504.25   49.90
  -1  -4   6 2626.24   51.69
  -1  -4   6 2547.84   50.69
   0   4  -6    6.20    1.30
   0  -4   6    6.40    1.10
   0  -4   6    5.20    1.50
   0  -4   6    3.50    1.40
  -1   4  -6   50.49    2.80
   1  -4   6   51.89    2.60
   1  -4   6   55.49    3.80
   1  -4   6   48.20    3.80
  -2   4  -6  726.73   15.20
  -2   4  -6  697.63   18.00
   2  -4   6  716.73   15.90
   2  -4   6  693.23   18.90
  -3   4  -6  428.26   12.80
  -3   4  -6  419.26    9.40
   3  -4   6  409.76   13.90
   3  -4   6  443.96   11.30
  -4   4  -6  140.29    6.80
   4  -4   6  146.89    6.00
   4  -4   6  121.99    7.30
  -5   4  -6  205.28    8.70
   5  -4   6  195.38    7.80
   5  -4   6  210.98   10.30
  -6   4  -6  106.39    6.60
   6  -4   6   92.09    7.10
   6  -4   6   90.79    5.60
  -7   4  -6   14.50    3.50
   7  -4   6   19.70    3.30
   7  -4   6   15.70    3.90
  -8   4  -6  353.46   14.00
   8  -4   6  350.76   15.80
   8  -4   6  346.77   13.30
  -9   4  -6  238.78   12.10
  -9   4  -6  230.18   13.60
   9  -4   6  227.88   11.00
 -10   4  -6    5.90    3.40
 -10   4  -6   11.10    3.90
  10  -4   6    9.90    3.20
  10   3  -6  135.39    8.10
  10   3  -6  121.79    8.20
 -10  -3   6  110.19    8.60
   9   3  -6   -0.70    1.30
   9   3  -6   -0.50    1.40
  -9  -3   6    0.30    2.10
   8   3  -6   82.39    6.00
   8   3  -6   82.49    5.80
  -8  -3   6   85.39    6.70
   7   3  -6  327.57   11.90
   7   3  -6  322.87   11.10
  -7  -3   6  319.97   12.60
   6   3  -6  893.81   21.50
   6   3  -6  915.21   23.10
  -6  -3   6  917.91   23.90
  -6  -3   6  892.01   20.00
   5   3  -6   49.70    4.00
   5   3  -6   59.79    3.60
  -5  -3   6   49.70    4.20
  -5  -3   6   55.09    3.20
   4   3  -6   43.00    2.90
   4   3  -6   44.70    3.60
  -4  -3   6   39.30    3.60
  -4  -3   6   43.00    2.70
   3   3  -6  782.32   18.90
   3   3  -6  756.52   16.80
  -3  -3   6  796.42   19.50
  -3  -3   6  756.52   17.30
   2   3  -6 1379.36   29.00
   2   3  -6 1343.67   26.80
  -2  -3   6 1357.96   28.20
  -2  -3   6 1348.07   29.70
   1   3  -6 1525.15   31.10
   1   3  -6 1533.85   29.50
  -1  -3   6 1489.15   32.10
  -1  -3   6 1462.05   31.10
   0   3  -6   50.69    3.00
   0  -3   6   47.20    3.40
   0  -3   6   58.29    3.70
   0  -3   6   54.29    2.80
  -1   3  -6  118.19    4.40
   1  -3   6  122.29    5.80
   1  -3   6  122.49    4.40
   1  -3   6  128.29    5.60
  -2   3  -6  279.27    9.10
  -2   3  -6  268.67    7.00
   2  -3   6  257.57    9.70
   2  -3   6  267.07    7.80
  -3   3  -6 1247.78   27.40
  -3   3  -6 1242.08   23.60
   3  -3   6 1174.68   25.90
   3  -3   6 1235.18   29.20
  -4   3  -6    3.00    1.40
   4  -3   6    8.20    2.40
  -5   3  -6   44.80    4.00
   5  -3   6   33.90    4.70
   5  -3   6   41.20    3.50
  -6   3  -6   53.09    4.60
   6  -3   6   54.69    6.50
   6  -3   6   51.69    4.20
  -7   3  -6  318.57   12.30
   7  -3   6  306.17   13.90
   7  -3   6  306.07   11.60
  -8   3  -6    7.60    3.30
  -8   3  -6    2.30    2.30
   8  -3   6    2.00    1.60
  -9   3  -6  312.77   13.90
  -9   3  -6  304.87   15.70
   9  -3   6  312.67   13.10
 -10   3  -6   -1.00    2.10
 -10   3  -6   -1.90    2.10
  10  -3   6    0.60    1.60
  10   2  -6   64.09    6.80
  10   2  -6   55.99    6.70
 -10  -2   6   51.89    6.90
   9   2  -6   58.49    5.10
   9   2  -6   56.89    5.20
  -9  -2   6   65.39    6.20
   8   2  -6   36.50    4.70
   8   2  -6   42.40    5.00
  -8  -2   6   28.20    4.40
   7   2  -6  556.44   16.40
   7   2  -6  547.65   15.80
  -7  -2   6  528.15   16.90
   6   2  -6    1.40    1.10
   6   2  -6    3.60    1.40
  -6  -2   6    4.10    1.90
  -6  -2   6    3.30    1.00
   5   2  -6  680.53   18.10
   5   2  -6  700.83   17.10
  -5  -2   6  710.03   18.60
  -5  -2   6  667.93   15.00
   4   2  -6  404.16   12.00
   4   2  -6  397.36   10.80
  -4  -2   6  381.96    9.50
  -4  -2   6  400.16   12.20
   3   2  -6  972.30   22.30
   3   2  -6  953.80   20.70
  -3  -2   6  972.00   20.10
  -3  -2   6  961.70   22.40
   2   2  -6  818.12   17.90
  -2  -2   6  854.11   19.70
  -2  -2   6  847.62   19.40
  -2  -2   6  817.92   18.00
   1   2  -6  721.03   16.30
  -1  -2   6  753.52   17.20
  -1  -2   6  758.82   17.10
  -1  -2   6  757.72   17.80
   0  -2   6 1157.98   25.10
   0  -2   6 1148.99   24.10
   0  -2   6 1179.98   24.00
   0  -2   6 1134.79   25.00
   1  -2   6 1518.95   30.90
   1  -2   6 1542.25   32.90
   1  -2   6 1593.74   30.70
   1  -2   6 1530.05   32.00
  -2   2  -6  262.57    8.50
   2  -2   6  271.57    8.00
   2  -2   6  268.57    7.00
   2  -2   6  272.47    9.60
  -3   2  -6    2.50    1.10
   3  -2   6    2.40    1.40
   3  -2   6    2.50    0.60
   3  -2   6    2.40    1.00
  -4   2  -6  468.65   13.30
   4  -2   6  492.85   15.60
   4  -2   6  485.55   13.30
  -5   2  -6  879.41   21.90
   5  -2   6  887.21   21.80
   5  -2   6  906.81   24.70
  -6   2  -6  148.39    7.50
   6  -2   6  147.09    7.30
   6  -2   6  166.58    9.20
  -7   2  -6   17.50    3.60
  -7   2  -6   19.00    4.40
   7  -2   6   18.50    3.30
  -8   2  -6  195.48   11.60
  -8   2  -6  187.28    9.70
   8  -2   6  190.08    9.40
  -9   2  -6   64.79    7.60
  -9   2  -6   47.20    7.60
   9  -2   6   63.49    5.90
 -10   2  -6   95.19    8.90
 -10   2  -6   91.99    8.20
  10  -2   6   99.99    7.80
  10   1  -6    2.20    1.90
  10   1  -6    1.90    2.10
 -10  -1   6    1.40    2.40
   9   1  -6  367.46   13.80
   9   1  -6  355.66   13.20
  -9  -1   6  383.86   14.90
   8   1  -6  167.28    8.40
   8   1  -6  187.18    8.60
  -8  -1   6  166.68    8.90
   7   1  -6  166.58    7.70
   7   1  -6  169.78    7.90
  -7  -1   6  167.78    8.40
   6   1  -6   73.99    4.90
   6   1  -6   87.29    5.10
  -6  -1   6   80.29    5.40
   5   1  -6    7.30    1.70
   5   1  -6    9.30    2.10
  -5  -1   6   14.30    2.60
  -5  -1   6   10.20    1.20
   4   1  -6  130.39    5.40
  -4  -1   6  135.19    6.10
  -4  -1   6  128.19    6.00
  -4  -1   6  126.59    3.90
   3   1  -6  292.27    8.50
  -3  -1   6  293.27    9.40
  -3  -1   6  286.67    7.10
  -3  -1   6  292.87    9.20
   2   1  -6 1209.28   24.60
  -2  -1   6 1173.28   25.50
  -2  -1   6 1155.58   23.40
  -2  -1   6 1133.89   25.10
   1   1  -6  324.37    9.00
  -1  -1   6  317.87    9.20
  -1  -1   6  322.37    9.20
  -1  -1   6  319.07    8.60
   0  -1   6   84.99    3.90
   0  -1   6   92.99    4.10
   0  -1   6   80.79    4.00
   0  -1   6   82.79    3.80
   1  -1   6    3.10    0.90
   1  -1   6    5.00    1.20
   1  -1   6    6.50    1.40
   1  -1   6    1.70    0.90
  -2   1  -6 2084.09   41.90
   2  -1   6 2146.49   42.20
   2  -1   6 2101.09   43.80
   2  -1   6 2163.08   40.80
  -3   1  -6  803.02   18.70
   3  -1   6  812.02   17.00
   3  -1   6  831.32   21.10
   3  -1   6  818.32   19.10
  -4   1  -6  373.76   11.00
   4  -1   6  373.16   11.30
   4  -1   6  375.16    8.70
   4  -1   6  377.36   13.10
  -5   1  -6  233.68    8.80
  -5   1  -6  241.48   10.80
   5  -1   6  246.18    9.10
  -6   1  -6  438.56   16.00
  -6   1  -6  438.16   13.60
   6  -1   6  405.16   13.40
  -7   1  -6  113.19    6.80
  -7   1  -6   89.49    7.30
   7  -1   6  109.69    6.70
  -8   1  -6   97.59    7.10
  -8   1  -6   93.79    8.10
   8  -1   6  101.19    7.00
  -9   1  -6  135.19   10.20
  -9   1  -6  130.29    8.80
   9  -1   6  126.59    8.30
 -10   1  -6   22.20    5.60
 -10   1  -6   15.50    4.70
  10  -1   6   16.60    4.00
  11   0  -6   39.80    6.10
 -11   0   6   31.80    5.80
  10   0  -6    1.70    1.80
  10   0  -6    1.70    1.80
 -10   0   6    0.90    2.40
   9   0  -6  920.11   24.10
   9   0  -6  938.41   25.40
  -9   0   6  878.31   25.50
   8   0  -6   16.40    3.20
   8   0  -6   21.00    3.60
  -8   0   6   18.40    3.60
   7   0  -6  173.08    8.00
   7   0  -6  160.08    7.70
  -7   0   6  163.38    8.00
   6   0  -6    2.50    1.60
   6   0  -6    4.60    1.60
  -6   0   6    1.00    1.10
   5   0  -6 1089.09   25.00
  -5   0   6 1101.39   25.50
  -5   0   6 1102.19   25.80
   4   0  -6  388.86   11.10
  -4   0   6  372.06   11.20
  -4   0   6  399.66   12.00
   3   0  -6   18.80    2.30
  -3   0   6   17.90    1.00
  -3   0   6   19.90    2.50
  -3   0   6   18.10    2.70
   2   0  -6  184.68    6.50
  -2   0   6  182.08    6.90
  -2   0   6  193.68    5.10
  -2   0   6  192.08    6.40
  -1   0   6    1.00    0.70
  -1   0   6    0.60    0.60
  -1   0   6    0.70    0.60
  -1   0   6    0.60    0.60
   0   0   6  529.65   12.60
   0   0   6  526.65   13.20
   0   0   6  545.25   13.10
   0   0   6  521.35   13.20
   1   0   6  879.01   18.90
   1   0   6  889.61   20.40
   1   0   6  876.81   19.80
   1   0   6  882.81   19.40
  -2   0  -6 1380.66   28.90
   2   0   6 1455.15   30.20
   2   0   6 1481.25   29.20
   2   0   6 1447.16   31.50
  -3   0  -6  113.49    4.70
  -3   0  -6  116.69    6.20
   3   0   6  118.59    4.40
   3   0   6  108.99    5.20
  -4   0  -6   37.20    3.00
  -4   0  -6   41.90    3.90
   4   0   6   41.60    3.40
   4   0   6   35.40    2.20
  -5   0  -6  191.98    7.60
  -5   0  -6  191.08    9.30
   5   0   6  206.28    8.30
  -6   0  -6 1666.23   40.80
  -6   0  -6 1749.22   37.60
   6   0   6 1784.72   38.70
  -7   0  -6   48.10    5.40
  -7   0  -6   42.60    5.90
   7   0   6   45.20    5.30
  -8   0  -6    0.50    1.80
  -8   0  -6    2.90    2.10
   8   0   6    4.20    2.10
  -9   0  -6   13.10    5.40
  -9   0  -6   10.80    3.70
   9   0   6   11.30    3.10
 -10   0  -6  471.75   20.10
  10   0   6  483.65   18.20
  11  -1  -6   41.30    6.20
 -11   1   6   25.30    5.10
  10  -1  -6   28.70    5.10
  10  -1  -6   38.40    5.00
 -10   1   6   32.30    5.30
   9  -1  -6  289.27   12.30
   9  -1  -6  300.87   11.50
  -9   1   6  314.07   13.10
   8  -1  -6 1113.69   27.80
   8  -1  -6 1115.99   28.30
  -8   1   6 1171.38   29.20
   7  -1  -6  403.96   13.40
   7  -1  -6  401.86   13.30
  -7   1   6  401.06   13.60
   6  -1  -6  222.48    8.80
  -6   1   6  226.68    9.00
  -6   1   6  220.58    8.90
   5  -1  -6  540.25   14.80
  -5   1   6  556.64   15.70
  -5   1   6  536.65   14.80
   4  -1  -6  983.00   22.90
  -4   1   6 1034.90   22.80
  -4   1   6  998.30   24.00
   3  -1  -6  893.81   20.60
  -3   1   6  899.01   21.60
  -3   1   6  895.11   20.00
   2  -1  -6  804.22   15.80
   2  -1  -6  768.82   18.30
  -2   1   6  787.02   17.50
  -2   1   6  788.12   19.20
   1  -1  -6    1.80    0.70
  -1   1   6    3.20    1.10
  -1   1   6    1.40    0.70
   0  -1  -6  678.13   15.80
   0   1   6  669.53   16.50
   0   1   6  692.93   16.50
   0   1   6  694.63   14.90
  -1  -1  -6  701.63   14.90
  -1  -1  -6  675.43   16.70
   1   1   6  695.33   16.20
   1   1   6  696.63   16.70
  -2  -1  -6  133.19    6.10
  -2  -1  -6  132.59    4.50
   2   1   6  134.59    5.00
   2   1   6  138.19    5.80
  -3  -1  -6  628.54   14.50
  -3  -1  -6  623.94   17.20
   3   1   6  652.43   16.40
   3   1   6  632.24   14.50
  -4  -1  -6   62.89    3.60
  -4  -1  -6   50.99    4.30
   4   1   6   61.29    4.20
   4   1   6   61.99    3.10
  -5  -1  -6  129.09    7.50
  -5  -1  -6  126.89    5.70
   5   1   6  133.69    6.70
   5   1   6  129.19    4.70
  -6  -1  -6   74.29    4.90
  -6  -1  -6   71.29    6.10
   6   1   6   75.99    5.40
  -7  -1  -6  808.12   21.30
  -7  -1  -6  764.32   24.00
   7   1   6  800.12   22.10
  -8  -1  -6   52.29    7.10
   8   1   6   42.80    5.70
  -9  -1  -6   19.10    4.80
   9   1   6   18.00    3.90
  11  -2  -6   41.40    6.40
 -11   2   6   33.20    5.80
  10  -2  -6   13.10    3.40
  10  -2  -6   13.90    3.10
 -10   2   6   18.10    4.40
   9  -2  -6  276.47   11.00
   9  -2  -6  276.57   11.90
  -9   2   6  265.87   12.00
   8  -2  -6  526.45   16.60
   8  -2  -6  534.55   16.30
  -8   2   6  497.85   16.50
   7  -2  -6   73.89    5.30
  -7   2   6   77.39    5.40
  -7   2   6   84.09    5.70
   6  -2  -6  171.48    7.70
  -6   2   6  169.18    7.50
  -6   2   6  167.48    7.90
   5  -2  -6  645.94   17.20
  -5   2   6  649.14   18.00
  -5   2   6  665.33   17.00
   4  -2  -6 2224.98   45.90
  -4   2   6 2261.67   47.10
  -4   2   6 2274.87   45.10
   3  -2  -6   59.19    3.80
   3  -2  -6   60.99    2.00
  -3   2   6   73.49    3.60
  -3   2   6   59.79    4.20
   2  -2  -6    1.90    0.60
   2  -2  -6    1.20    0.90
  -2   2   6    0.40    0.60
  -2   2   6    1.60    1.00
   1  -2  -6 1317.57   25.60
  -1   2   6 1262.67   25.10
  -1   2   6 1217.68   27.20
  -1   2   6 1256.27   27.80
   0  -2  -6  991.90   21.10
   0   2   6  989.00   19.30
   0   2   6  938.61   21.80
   0   2   6  933.11   21.60
  -1  -2  -6   10.10    1.10
  -1  -2  -6   13.50    2.10
   1   2   6    9.40    1.70
   1   2   6   14.90    2.30
  -2  -2  -6   94.79    3.30
  -2  -2  -6   87.79    5.00
   2   2   6   98.09    4.30
   2   2   6   93.39    4.90
  -3  -2  -6  195.48    5.80
  -3  -2  -6  208.88    8.50
   3   2   6  194.28    7.60
   3   2   6  198.48    6.50
  -4  -2  -6   19.20    3.20
  -4  -2  -6   24.40    2.20
   4   2   6   24.50    3.40
   4   2   6   27.90    2.30
  -5  -2  -6  213.28    9.80
  -5  -2  -6  207.58    7.30
   5   2   6  198.88    8.60
  -6  -2  -6    8.80    2.90
  -6  -2  -6   11.50    2.40
   6   2   6   10.20    2.70
  -7  -2  -6  186.78   10.40
   7   2   6  190.98    9.40
  -8  -2  -6   34.50    5.90
   8   2   6   20.40    4.20
  -9  -2  -6   23.20    5.00
   9   2   6   20.00    4.30
  11  -3  -6    8.50    3.30
 -11   3   6    4.40    3.00
  10  -3  -6  124.79    8.50
 -10   3   6  139.49    9.00
   9  -3  -6   13.60    3.30
   9  -3  -6   10.90    2.80
  -9   3   6   10.70    3.50
   8  -3  -6   23.70    4.00
  -8   3   6   26.40    4.00
  -8   3   6   27.70    4.10
   7  -3  -6  243.48   10.10
  -7   3   6  240.38    9.90
  -7   3   6  244.18   10.10
   6  -3  -6  752.72   20.00
  -6   3   6  746.83   20.40
  -6   3   6  730.63   19.20
   5  -3  -6   46.40    3.90
  -5   3   6   45.30    5.00
  -5   3   6   48.70    3.70
   4  -3  -6 1316.17   29.40
  -4   3   6 1327.27   30.50
  -4   3   6 1305.87   28.00
   3  -3  -6  262.27    9.00
   3  -3  -6  255.77    6.30
  -3   3   6  255.37    7.70
  -3   3   6  264.97    9.70
   2  -3  -6 1356.86   28.90
   2  -3  -6 1309.57   25.90
  -2   3   6 1260.27   26.10
   1  -3  -6  958.40   20.20
  -1   3   6  951.30   22.00
  -1   3   6  930.01   21.90
  -1   3   6  939.91   19.00
   0  -3  -6  859.31   19.60
   0   3   6  889.61   20.80
   0   3   6  866.01   20.20
   0   3   6  884.31   17.00
  -1  -3  -6  239.88    8.30
   1   3   6  254.97    8.70
   1   3   6  246.68    8.00
  -2  -3  -6  494.25   13.80
  -2  -3  -6  450.55    9.30
   2   3   6  457.55   12.10
   2   3   6  469.75   13.40
  -3  -3  -6 1297.27   30.00
  -3  -3  -6 1309.07   25.10
   3   3   6 1290.67   29.20
   3   3   6 1281.37   27.30
  -4  -3  -6   57.09    4.80
  -4  -3  -6   47.00    2.70
   4   3   6   45.90    3.20
   4   3   6   41.10    3.70
  -5  -3  -6  103.19    6.90
   5   3   6   98.39    6.10
   5   3   6  105.49    5.00
  -6  -3  -6    5.90    2.50
   6   3   6    8.40    2.30
  -7  -3  -6  403.96   16.10
   7   3   6  391.46   14.50
  -8  -3  -6    7.50    3.20
   8   3   6    7.00    2.70
  -9  -3  -6  231.88   13.10
   9   3   6  196.58   10.90
  11  -4  -6  399.86   16.60
 -11   4   6  391.66   16.60
  10  -4  -6    4.10    2.10
 -10   4   6    4.60    2.60
   9  -4  -6   34.10    5.20
  -9   4   6   32.70    4.60
  -9   4   6   33.40    5.10
   8  -4  -6    1.20    1.50
  -8   4   6    0.80    1.50
  -8   4   6    0.70    1.50
   7  -4  -6   76.99    5.60
  -7   4   6   81.89    5.90
  -7   4   6   94.49    6.00
   6  -4  -6    7.90    2.30
  -6   4   6    6.40    2.20
  -6   4   6    7.60    2.10
   5  -4  -6  945.41   23.80
  -5   4   6  963.50   22.50
  -5   4   6  983.90   24.80
   4  -4  -6  926.31   22.30
   4  -4  -6  893.61   18.40
  -4   4   6  913.01   20.50
  -4   4   6  882.11   23.00
   3  -4  -6   49.90    3.70
   3  -4  -6   48.70    2.50
  -3   4   6   47.40    4.00
  -3   4   6   45.70    2.80
   2  -4  -6    7.40    1.70
   2  -4  -6    0.90    0.70
  -2   4   6    1.40    0.70
  -2   4   6    2.40    1.30
   1  -4  -6  755.42   17.00
  -1   4   6  721.23   14.90
  -1   4   6  728.73   18.30
  -1   4   6  754.92   18.60
   0  -4  -6 3188.78   59.19
   0   4   6 2962.40   59.79
   0   4   6 2946.41   59.19
  -1  -4  -6  133.49    6.00
   1   4   6  135.39    6.30
   1   4   6  125.69    5.50
  -2  -4  -6    5.40    1.60
   2   4   6    6.40    1.70
   2   4   6    4.50    1.30
  -3  -4  -6   78.39    5.40
   3   4   6   80.39    5.10
   3   4   6   73.49    4.20
  -4  -4  -6 2433.86   53.09
   4   4   6 2533.95   51.99
   4   4   6 2523.45   49.90
  -5  -4  -6    9.90    2.70
   5   4   6    8.00    1.80
   5   4   6    3.90    1.80
  -6  -4  -6  262.07   12.00
   6   4   6  255.27   11.00
  -7  -4  -6  132.89    9.10
   7   4   6  156.58    8.70
  -8  -4  -6  227.08   12.50
   8   4   6  225.68   11.30
  -9  -4  -6    3.40    3.20
   9   4   6    6.70    2.90
  11  -5  -6  319.07   14.60
 -11   5   6  273.57   13.80
  10  -5  -6  271.77   12.90
 -10   5   6  277.57   12.90
   9  -5  -6   21.10    4.30
  -9   5   6   17.90    3.60
  -9   5   6   23.10    4.50
   8  -5  -6   31.20    4.70
  -8   5   6   32.90    4.70
   7  -5  -6  166.58    8.60
  -7   5   6  165.38    8.10
  -7   5   6  166.58    8.60
   6  -5  -6   59.69    4.90
  -6   5   6   60.19    5.30
  -6   5   6   63.49    4.60
   5  -5  -6  269.47    7.90
   5  -5  -6  280.37   10.50
  -5   5   6  276.27   11.00
  -5   5   6  275.87    9.40
   4  -5  -6    1.40    0.70
   4  -5  -6    3.50    1.60
  -4   5   6   -0.10    0.80
  -4   5   6    1.70    1.40
   3  -5  -6  103.29    5.50
   3  -5  -6   91.29    4.10
  -3   5   6   99.19    4.20
  -3   5   6  101.09    5.80
   2  -5  -6   95.99    4.30
   2  -5  -6   93.49    5.30
  -2   5   6   95.09    3.60
  -2   5   6   99.29    5.40
   1  -5  -6 1485.65   30.90
   1  -5  -6 1515.35   32.60
  -1   5   6 1433.86   31.90
  -1   5   6 1454.75   27.80
   0  -5  -6  362.76   11.00
   0   5   6  368.76   11.70
   0   5   6  375.06   11.20
  -1  -5  -6  232.78    8.80
   1   5   6  244.28    8.50
   1   5   6  245.18    9.20
  -2  -5  -6    2.20    1.40
   2   5   6    1.30    1.20
   2   5   6    0.10    0.70
  -3  -5  -6  524.95   16.20
   3   5   6  515.45   14.30
   3   5   6  537.95   15.80
  -4  -5  -6  394.96   14.00
   4   5   6  357.26   12.70
   4   5   6  378.26   11.60
  -5  -5  -6   87.99    6.70
   5   5   6   87.09    6.30
   5   5   6   95.49    5.30
  -6  -5  -6   17.50    3.90
   6   5   6   14.90    3.30
  -7  -5  -6    0.70    1.90
   7   5   6    1.40    1.70
  -8  -5  -6  239.68   13.10
   8   5   6  258.17   12.20
  11  -6  -6    1.90    2.00
 -11   6   6    1.70    2.20
  10  -6  -6  521.25   18.70
 -10   6   6  486.85   18.10
   9  -6  -6  140.39    8.70
  -9   6   6  129.19    8.20
  -9   6   6  129.79    8.00
   8  -6  -6    4.20    2.20
  -8   6   6    9.50    2.70
  -8   6   6    5.30    2.40
   7  -6  -6   26.00    4.40
  -7   6   6   20.80    4.00
  -7   6   6   18.20    3.50
   6  -6  -6 1814.22   40.10
  -6   6   6 1758.12   40.50
  -6   6   6 1740.73   38.30
   5  -6  -6   80.89    4.10
   5  -6  -6   92.09    5.80
  -5   6   6   79.29    6.00
  -5   6   6   85.69    4.90
   4  -6  -6  283.37   10.50
   4  -6  -6  288.77    8.80
  -4   6   6  284.37    8.90
  -4   6   6  298.37   11.20
   3  -6  -6    9.40    2.20
   3  -6  -6   15.00    2.30
  -3   6   6    8.80    2.20
  -3   6   6   10.20    1.70
   2  -6  -6  694.73   16.90
   2  -6  -6  696.63   18.30
  -2   6   6  671.93   18.10
  -2   6   6  674.83   14.70
   1  -6  -6  201.08    8.30
   1  -6  -6  207.18    7.70
  -1   6   6  224.98    8.40
  -1   6   6  201.38    5.00
   0  -6  -6  569.14   15.50
   0   6   6  564.74   16.00
   0   6   6  568.14   15.50
  -1  -6  -6  215.98    8.70
   1   6   6  210.98    8.70
   1   6   6  206.08    8.10
  -2  -6  -6  261.97   10.30
   2   6   6  273.07    9.60
   2   6   6  247.18    9.90
  -3  -6  -6  170.98    8.60
   3   6   6  177.58    8.30
   3   6   6  179.08    7.60
  -4  -6  -6   86.19    6.30
   4   6   6   81.89    5.80
   4   6   6   78.29    5.10
  -5  -6  -6  404.76   15.60
   5   6   6  424.16   13.40
   5   6   6  443.26   15.10
  -6  -6  -6  144.09    9.20
   6   6   6  146.39    8.50
   6   6   6  153.48    7.50
  -7  -6  -6   13.90    4.10
   7   6   6   11.80    3.30
  -8  -6  -6    1.00    2.30
   8   6   6   -0.80    1.50
 -11   7   6   -0.10    1.80
  10  -7  -6   99.69    8.10
 -10   7   6  112.49    8.20
   9  -7  -6   51.59    7.00
  -9   7   6   32.10    4.90
   8  -7  -6  829.92   23.90
  -8   7   6  804.82   23.40
  -8   7   6  832.62   23.10
   7  -7  -6  181.28    9.20
  -7   7   6  180.98    9.50
  -7   7   6  184.38    8.70
   6  -7  -6  235.08   10.20
  -6   7   6  242.48    9.40
  -6   7   6  244.48   10.90
   5  -7  -6   17.50    3.30
   5  -7  -6   16.80    2.60
  -5   7   6   17.30    2.80
  -5   7   6   15.70    3.40
   4  -7  -6  221.88    9.30
   4  -7  -6  236.98    8.30
  -4   7   6  248.18   10.10
  -4   7   6  226.08    7.80
   3  -7  -6  870.51   20.70
   3  -7  -6  874.01   22.10
  -3   7   6  860.51   19.10
  -3   7   6  865.01   22.40
   2  -7  -6   72.49    4.90
   2  -7  -6   62.89    4.30
  -2   7   6   69.99    4.90
  -2   7   6   67.09    3.00
   1  -7  -6  385.56   12.60
   1  -7  -6  374.96   11.90
  -1   7   6  400.06   12.60
   0  -7  -6   35.70    4.10
   0   7   6   28.90    3.70
   0   7   6   30.90    4.00
  -1  -7  -6  403.76   13.60
   1   7   6  448.06   13.90
  -2  -7  -6   -0.40    1.30
   2   7   6    2.20    1.40
   2   7   6    1.50    1.50
  -3  -7  -6  865.71   24.10
   3   7   6  880.71   23.30
   3   7   6  879.21   22.40
  -4  -7  -6  233.48   11.20
   4   7   6  246.08    9.80
   4   7   6  258.17   10.80
  -5  -7  -6    5.60    2.80
   5   7   6    3.30    1.70
   5   7   6    8.00    2.70
  -6  -7  -6   13.00    3.60
   6   7   6    6.70    3.00
   6   7   6    8.50    2.40
  -7  -7  -6  355.16   16.30
   7   7   6  376.26   15.10
  10  -8  -6    8.60    3.10
 -10   8   6    3.80    2.60
   9  -8  -6    6.80    2.90
  -9   8   6    7.00    3.00
   8  -8  -6  437.36   16.00
  -8   8   6  416.66   15.70
  -8   8   6  436.06   15.30
   7  -8  -6  196.08    9.80
  -7   8   6  205.28    9.20
  -7   8   6  193.98   10.10
   6  -8  -6  327.07   12.50
  -6   8   6  320.87   11.30
  -6   8   6  302.97   12.80
   5  -8  -6   51.49    4.00
   5  -8  -6   59.09    4.90
  -5   8   6   54.59    4.10
  -5   8   6   52.19    5.80
   4  -8  -6  496.45   15.80
   4  -8  -6  535.05   15.10
  -4   8   6  552.04   16.80
  -4   8   6  544.55   14.00
   3  -8  -6   13.30    2.50
   3  -8  -6   11.60    2.60
  -3   8   6   11.00    2.60
  -3   8   6   11.20    2.00
   2  -8  -6  262.37    9.80
   2  -8  -6  276.27   10.30
  -2   8   6  263.77   10.30
   1  -8  -6   48.50    4.20
   1  -8  -6   54.99    4.40
  -1   8   6   51.09    4.40
   0  -8  -6   83.99    5.70
   0   8   6   77.89    5.30
   0   8   6   81.19    5.50
  -1  -8  -6  345.37   12.60
   1   8   6  334.07   11.90
   1   8   6  332.37   12.10
  -2  -8  -6   19.10    3.60
   2   8   6   22.50    3.70
   2   8   6   18.00    3.30
  -3  -8  -6   70.29    6.00
   3   8   6   81.29    5.70
   3   8   6   80.99    6.00
  -4  -8  -6   51.09    6.40
   4   8   6   59.99    5.10
   4   8   6   69.59    5.70
  -5  -8  -6  238.98   12.10
   5   8   6  250.37   11.30
   5   8   6  239.78   10.40
  -6  -8  -6   54.19    7.10
   6   8   6   65.79    5.50
   6   8   6   62.99    7.30
  10  -9  -6    0.70    2.00
 -10   9   6    1.40    2.40
   9  -9  -6    3.20    2.20
  -9   9   6    4.70    2.60
   8  -9  -6    8.90    2.90
  -8   9   6    5.10    2.30
  -8   9   6    5.40    2.70
   7  -9  -6  958.60   26.10
  -7   9   6  918.71   24.40
  -7   9   6  931.01   26.60
   6  -9  -6   12.50    3.10
  -6   9   6   11.90    3.50
  -6   9   6   13.30    3.00
   4  -9  -6  182.58    8.70
   4  -9  -6  183.58    8.20
  -4   9   6  185.98    9.20
  -4   9   6  186.48    7.10
   3  -9  -6 1243.48   30.00
   3  -9  -6 1263.17   29.80
  -3   9   6 1283.27   30.90
   2  -9  -6  475.65   14.80
   2  -9  -6  452.65   14.60
  -2   9   6  474.05   15.20
   1  -9  -6  170.58    8.30
   1  -9  -6  170.28    8.20
  -1   9   6  167.48    8.40
   0  -9  -6   34.20    4.60
   0  -9  -6   35.10    4.40
   0   9   6   38.70    4.60
  -1  -9  -6  157.98    8.50
   1   9   6  154.38    8.10
   1   9   6  156.58    8.00
  -2  -9  -6  373.96   14.20
   2   9   6  372.46   13.40
   2   9   6  345.77   13.00
  -3  -9  -6   63.49    6.10
   3   9   6   74.09    5.90
   3   9   6   59.09    5.30
  -4  -9  -6   48.80    6.70
   4   9   6   60.29    6.40
   4   9   6   59.19    5.50
  -5  -9  -6    3.10    2.30
   5   9   6    0.00    1.40
   5   9   6    2.10    1.80
  -6  -9  -6  101.39    8.60
   6   9   6   99.79    7.10
   6   9   6  110.39    7.90
   9 -10  -6    3.10    2.50
  -9  10   6    2.50    2.40
   8 -10  -6  106.59    7.70
  -8  10   6   99.89    7.80
  -8  10   6  100.59    7.10
   7 -10  -6   29.50    4.80
  -7  10   6   22.10    4.60
  -7  10   6   19.00    3.60
   6 -10  -6  309.17   12.60
  -6  10   6  316.87   13.60
  -6  10   6  321.77   11.60
   5 -10  -6   72.19    5.60
   5 -10  -6   84.49    6.10
  -5  10   6   80.19    6.60
  -5  10   6   80.69    5.10
   4 -10  -6  161.98    8.30
   4 -10  -6  164.48    8.30
  -4  10   6  159.98    8.80
   3 -10  -6  306.17   11.70
   3 -10  -6  314.57   11.90
  -3  10   6  322.67   12.60
   2 -10  -6  248.68   10.20
   2 -10  -6  235.18   10.30
  -2  10   6  226.48   10.30
   1 -10  -6  136.19    7.80
   1 -10  -6  133.49    7.40
  -1  10   6  132.29    7.70
   0 -10  -6  279.07   11.80
   0 -10  -6  294.17   11.50
   0  10   6  279.47   11.60
  -1 -10  -6  272.17   12.20
   1  10   6  306.27   11.90
   1  10   6  305.77   12.20
  -2 -10  -6    0.40    1.70
   2  10   6    1.40    1.80
   2  10   6    1.00    1.60
  -3 -10  -6   28.30    5.30
   3  10   6   19.00    3.70
   3  10   6   18.90    3.90
  -4 -10  -6  174.78   10.50
   4  10   6  181.58    9.70
   4  10   6  168.18    9.40
  -5 -10  -6   18.30    4.50
   5  10   6   14.70    3.40
   9 -11  -6    2.80    2.70
  -9  11   6   -2.10    1.70
   8 -11  -6   13.40    3.70
  -8  11   6   13.30    3.60
  -8  11   6    8.50    4.10
   7 -11  -6    2.10    2.10
  -7  11   6    1.40    2.00
  -7  11   6    3.50    2.70
   6 -11  -6   60.39    5.60
  -6  11   6   53.09    6.90
  -6  11   6   61.89    5.00
   5 -11  -6   11.00    3.00
   5 -11  -6    8.20    2.70
  -5  11   6    4.40    2.40
   4 -11  -6    1.30    1.60
   4 -11  -6    1.50    1.90
  -4  11   6    8.90    3.20
   3 -11  -6  112.19    7.40
   3 -11  -6  119.89    7.10
  -3  11   6  132.49    8.10
   2 -11  -6  596.54   18.70
   2 -11  -6  548.35   17.10
  -2  11   6  563.44   18.40
   1 -11  -6  230.98   10.00
   1 -11  -6  225.68   10.90
  -1  11   6  231.58   10.90
   0 -11  -6   41.10    5.60
   0 -11  -6   55.49    5.00
   0  11   6   53.19    6.30
  -1 -11  -6  235.28   11.50
  -1 -11  -6  235.28   10.50
   1  11   6  223.58   10.90
  -2 -11  -6  268.87   13.10
   2  11   6  293.27   12.10
   2  11   6  280.57   12.30
  -3 -11  -6  121.79    8.80
   3  11   6  100.79    7.40
  -4 -11  -6  172.28   11.00
   4  11   6  189.78   10.30
   8 -12  -6    5.40    2.40
  -8  12   6    0.10    2.20
   7 -12  -6    1.30    2.10
  -7  12   6    5.30    3.10
   6 -12  -6  163.38    9.20
  -6  12   6  150.78    9.70
   5 -12  -6   16.90    3.50
   5 -12  -6   13.40    3.60
  -5  12   6   18.50    4.30
   4 -12  -6  127.69    7.60
   4 -12  -6  108.39    7.60
  -4  12   6  108.69    8.00
   3 -12  -6   41.50    5.10
   3 -12  -6   35.70    5.20
  -3  12   6   27.10    4.70
   2 -12  -6   23.50    3.80
   2 -12  -6    8.50    3.00
  -2  12   6   15.00    3.80
   1 -12  -6   34.70    4.70
   1 -12  -6   19.50    4.20
  -1  12   6   18.30    4.00
   0 -12  -6  156.38    9.50
   0 -12  -6  172.28    8.80
   0  12   6  149.09    9.20
  -1 -12  -6  361.46   15.30
   1  12   6  352.66   14.60
  -2 -12  -6   44.10    6.60
   2  12   6   56.49    7.00
  -3 -12  -6   22.00    5.20
   3  12   6   17.00    4.10
   7 -13  -6    3.00    2.10
  -7  13   6    9.90    3.90
   6 -13  -6  168.88    9.40
  -6  13   6  159.68   10.30
   5 -13  -6  115.19    7.60
  -5  13   6  137.49    9.30
   4 -13  -6   25.40    4.20
   4 -13  -6   23.50    4.80
  -4  13   6   21.80    4.60
   3 -13  -6   52.69    4.90
   3 -13  -6   48.10    6.30
  -3  13   6   43.40    6.30
   2 -13  -6    1.50    1.70
   2 -13  -6    1.60    2.20
  -2  13   6    0.80    2.10
   1 -13  -6   42.80    6.30
  -1  13   6   57.59    7.10
   0 -13  -6   18.40    4.50
   0  13   6   21.10    4.30
  -1 -13  -6   19.20    4.70
   1  13   6   11.60    3.40
   5 -14  -6  382.76   15.40
  -5  14   6  374.16   16.50
   4 -14  -6    3.50    2.60
  -4  14   6    6.50    3.10
  -3  14   6   22.30    5.00
   2 -14  -6   36.20    6.10
  -2  14   6   30.40    5.40
   1 -14  -6  126.89    9.40
  -1  14   6  127.29    9.20
   0  14  -7  290.07   12.90
   0  14  -7  300.47   14.10
   0 -14   7  267.37   14.40
  -1  14  -7  119.79    8.90
  -1  14  -7  109.29    7.60
   1 -14   7  105.69    9.00
  -2  14  -7   11.60    3.20
  -2  14  -7   13.00    3.90
   2 -14   7   15.40    4.60
  -3  14  -7  142.89    9.80
   3 -14   7  145.09   10.80
  -4  14  -7  345.17   15.80
   4 -14   7  344.67   17.40
   2  13  -7   13.50    3.50
  -2 -13   7   13.10    3.90
  -2 -13   7   13.50    4.10
   1  13  -7    2.40    2.30
  -1 -13   7    3.20    2.70
  -1 -13   7    1.60    2.10
   0  13  -7    4.40    2.30
   0  13  -7    1.60    2.20
   0 -13   7    3.30    2.50
  -1  13  -7  577.04   20.30
  -1  13  -7  575.04   18.20
   1 -13   7  565.94   21.30
  -2  13  -7   22.80    3.90
  -2  13  -7   20.00    4.50
   2 -13   7   20.80    5.00
  -3  13  -7   17.30    4.30
   3 -13   7   18.90    4.70
  -4  13  -7    9.90    3.60
   4 -13   7    5.20    3.30
  -5  13  -7  411.56   17.50
   5 -13   7  452.65   19.80
  -6  13  -7    1.40    2.50
   6 -13   7    3.20    2.90
   4  12  -7   20.10    4.70
  -4 -12   7   23.10    5.20
  -4 -12   7   22.50    4.50
   3  12  -7    0.10    1.90
  -3 -12   7    5.90    3.10
  -3 -12   7    5.60    2.80
   2  12  -7    3.10    2.20
  -2 -12   7    3.40    2.40
  -2 -12   7    5.00    2.70
   1  12  -7   12.20    3.00
  -1 -12   7    8.40    3.20
  -1 -12   7   10.30    3.40
   0  12  -7  162.38    9.80
   0  12  -7  160.98    8.60
   0 -12   7  165.58   10.20
  -1  12  -7  207.78    9.60
  -1  12  -7  217.08   11.10
   1 -12   7  186.58   11.10
  -2  12  -7  135.09    8.90
  -2  12  -7  127.59    7.20
   2 -12   7  117.09    9.00
  -3  12  -7    2.70    2.60
   3 -12   7    0.50    2.30
  -4  12  -7   61.19    7.60
   4 -12   7   42.00    6.70
  -5  12  -7  574.74   20.60
   5 -12   7  558.14   22.00
  -6  12  -7  128.39    9.50
   6 -12   7  139.49   10.50
  -7  12  -7    3.10    2.70
   7 -12   7    7.50    3.60
   5  11  -7  297.97   13.40
  -5 -11   7  283.97   13.10
  -5 -11   7  265.37   13.60
   4  11  -7   76.39    6.50
  -4 -11   7   65.89    7.60
  -4 -11   7   68.59    6.30
   3  11  -7  152.68    8.90
  -3 -11   7  158.48    9.80
  -3 -11   7  161.08    9.50
   2  11  -7    8.30    2.80
  -2 -11   7   12.40    3.60
  -2 -11   7    8.30    3.00
   1  11  -7  171.68    8.80
  -1 -11   7  155.38    9.40
  -1 -11   7  163.78    9.60
   0  11  -7   10.10    2.70
   0 -11   7    9.70    3.20
   0 -11   7    6.70    2.80
  -1  11  -7   90.39    7.10
  -1  11  -7   86.09    5.70
   1 -11   7   75.39    6.90
  -2  11  -7  391.46   15.10
  -2  11  -7  358.56   12.20
   2 -11   7  353.16   15.50
  -3  11  -7  147.89    9.20
   3 -11   7  152.38   10.00
  -4  11  -7    4.60    2.50
   4 -11   7    6.40    3.10
  -5  11  -7    2.50    2.30
   5 -11   7    4.00    2.60
  -6  11  -7  437.56   17.50
   6 -11   7  425.86   18.70
  -7  11  -7  110.99    9.00
   7 -11   7  132.39   10.30
  -8  11  -7   -1.10    2.20
   8 -11   7    0.00    2.50
   6  10  -7  224.48   11.60
  -6 -10   7  223.18   11.20
  -6 -10   7  211.78   12.00
   5  10  -7  161.58    9.40
  -5 -10   7  150.28    8.80
  -5 -10   7  156.78    9.90
   4  10  -7   35.50    5.20
  -4 -10   7   38.00    6.10
  -4 -10   7   46.00    5.90
   3  10  -7  150.08    8.60
  -3 -10   7  173.28    9.40
  -3 -10   7  170.28    9.70
   2  10  -7  510.15   16.30
  -2 -10   7  485.45   17.60
  -2 -10   7  500.05   17.30
   1  10  -7   95.69    6.20
  -1 -10   7   91.69    6.90
  -1 -10   7   94.79    7.10
   0  10  -7   15.00    2.90
   0 -10   7   14.30    3.40
   0 -10   7    9.60    3.00
  -1  10  -7    2.30    1.40
  -1  10  -7    0.80    1.60
   1 -10   7    0.30    1.50
  -2  10  -7   26.80    4.50
  -2  10  -7   27.30    3.40
   2 -10   7   31.00    5.00
  -3  10  -7   27.50    3.30
  -3  10  -7   28.00    4.60
   3 -10   7   25.10    4.60
  -4  10  -7   64.99    6.20
   4 -10   7   69.49    8.10
  -5  10  -7   32.20    5.20
   5 -10   7   17.40    4.30
  -6  10  -7  200.28   11.20
   6 -10   7  208.18   12.30
  -7  10  -7    0.80    2.10
   7 -10   7    2.90    2.50
   8 -10   7  237.68   14.00
   8 -10   7  236.08   11.70
   7   9  -7  203.08   11.20
  -7  -9   7  228.98   12.50
   6   9  -7    2.90    2.20
  -6  -9   7   -0.70    1.30
  -6  -9   7    0.80    2.20
   5   9  -7  139.19    8.30
  -5  -9   7  129.29    9.00
  -5  -9   7  132.09    7.80
   4   9  -7   89.59    6.40
  -4  -9   7   90.39    7.10
  -4  -9   7   91.59    6.50
   3   9  -7  757.02   21.30
  -3  -9   7  763.42   22.80
  -3  -9   7  740.63   21.60
   2   9  -7  274.27   10.80
  -2  -9   7  270.27   11.50
  -2  -9   7  273.47   12.00
   1   9  -7  408.76   13.10
  -1  -9   7  371.96   14.00
  -1  -9   7  389.96   14.50
   0   9  -7  120.79    6.40
   0  -9   7  118.79    7.50
   0  -9   7  115.09    7.40
  -1   9  -7  488.15   13.90
   1  -9   7  474.75   16.20
   1  -9   7  490.05   17.10
  -2   9  -7  771.52   19.00
  -2   9  -7  777.62   22.40
   2  -9   7  777.92   23.30
  -3   9  -7  124.59    7.80
  -3   9  -7  131.19    5.70
   3  -9   7  133.69    8.70
  -4   9  -7  257.17   11.50
   4  -9   7  240.58   12.20
  -5   9  -7   11.40    3.20
   5  -9   7   12.70    3.50
   5  -9   7   10.80    2.60
  -6   9  -7  325.67   14.00
   6  -9   7  284.97   14.20
   6  -9   7  291.97   10.50
  -7   9  -7   -0.50    2.00
   7  -9   7    2.50    1.60
   7  -9   7    2.30    2.50
  -8   9  -7  318.87   15.00
   8  -9   7  324.17   12.60
   8  -9   7  323.77   16.20
  -9   9  -7   38.50    6.90
   9  -9   7   24.70    5.80
   9  -9   7   29.90    4.80
   7   8  -7    1.90    1.90
  -7  -8   7    1.10    2.10
   6   8  -7  494.55   17.10
  -6  -8   7  497.85   16.10
  -6  -8   7  484.35   18.10
   5   8  -7  246.38   10.90
  -5  -8   7  242.88   10.40
  -5  -8   7  243.48   11.80
   4   8  -7   25.70    4.10
  -4  -8   7   31.00    4.80
  -4  -8   7   40.20    4.90
   3   8  -7   66.89    5.20
  -3  -8   7   75.49    5.50
  -3  -8   7   62.79    5.70
   2   8  -7  463.55   14.50
  -2  -8   7  454.25   15.10
  -2  -8   7  484.65   16.10
   1   8  -7 1060.19   24.90
  -1  -8   7  962.90   26.40
  -1  -8   7 1052.09   26.50
   0   8  -7    2.80    1.40
   0  -8   7    0.10    1.20
   0  -8   7    0.40    1.30
  -1   8  -7  165.48    6.80
   1  -8   7  156.88    8.30
   1  -8   7  176.38    9.10
  -2   8  -7   12.80    2.90
  -2   8  -7   21.00    2.70
   2  -8   7   15.00    3.30
  -3   8  -7 1404.56   33.80
  -3   8  -7 1371.96   28.80
   3  -8   7 1364.46   34.80
  -4   8  -7   27.90    4.30
   4  -8   7   33.30    2.70
   4  -8   7   40.90    5.70
  -5   8  -7    1.10    1.80
   5  -8   7    1.70    1.80
  -6   8  -7   -0.70    1.50
   6  -8   7   -0.40    1.00
   6  -8   7    2.40    2.10
  -7   8  -7  328.67   14.40
   7  -8   7  334.77   15.60
   7  -8   7  319.47   12.00
  -8   8  -7    4.40    2.80
   8  -8   7    6.90    2.40
   8  -8   7    4.40    3.00
  -9   8  -7  249.18   13.50
   9  -8   7  246.38   14.10
   9  -8   7  235.58   11.30
   8   7  -7    8.00    2.90
  -8  -7   7   17.30    4.40
   7   7  -7  161.38    9.10
  -7  -7   7  161.38    9.90
   6   7  -7   30.70    4.70
  -6  -7   7   24.90    4.70
  -6  -7   7   30.20    4.20
   5   7  -7  153.48    8.20
  -5  -7   7  148.09    8.80
  -5  -7   7  151.68    7.50
   4   7  -7   12.40    2.80
  -4  -7   7   13.70    2.60
  -4  -7   7   13.50    3.20
   3   7  -7  216.88    9.20
  -3  -7   7  211.78    9.00
  -3  -7   7  219.28   10.10
   2   7  -7  535.95   15.60
  -2  -7   7  540.05   17.10
  -2  -7   7  560.44   16.30
   1   7  -7    6.60    1.70
  -1  -7   7    7.40    2.30
  -1  -7   7    3.60    1.90
   0   7  -7  552.74   14.90
   0  -7   7  584.54   17.30
   0  -7   7  541.25   16.70
  -1   7  -7  701.73   17.30
   1  -7   7  742.73   20.70
   1  -7   7  705.73   20.00
  -2   7  -7  265.67   10.90
  -2   7  -7  276.97    8.50
   2  -7   7  272.27   11.50
   2  -7   7  285.17    8.30
  -3   7  -7  116.59    4.70
  -3   7  -7  130.49    7.40
   3  -7   7  121.29    7.70
   3  -7   7  115.29    4.80
  -4   7  -7  214.98   10.00
   4  -7   7  224.98    7.80
   4  -7   7  239.58   11.30
  -5   7  -7   62.39    6.80
   5  -7   7   59.89    7.00
   5  -7   7   48.70    3.80
  -6   7  -7   64.99    6.00
   6  -7   7   69.59    4.90
   6  -7   7   73.39    8.40
  -7   7  -7  166.98    9.90
   7  -7   7  180.68    8.50
   7  -7   7  171.78   11.00
  -8   7  -7    1.00    2.60
   8  -7   7    5.50    2.80
   8  -7   7    1.70    1.60
  -9   7  -7   21.00    5.00
   9  -7   7   29.00    6.10
   9  -7   7   22.50    4.30
   9   6  -7    8.60    3.00
  -9  -6   7   13.60    4.10
   8   6  -7    7.90    2.80
  -8  -6   7    7.50    3.20
   7   6  -7  252.47   11.30
  -7  -6   7  249.68   12.00
   6   6  -7   19.10    3.60
  -6  -6   7   24.20    4.40
  -6  -6   7   28.30    3.80
   5   6  -7   70.79    5.30
  -5  -6   7   82.29    6.20
  -5  -6   7   58.99    4.50
   4   6  -7   54.19    4.40
  -4  -6   7   46.80    3.80
  -4  -6   7   39.20    4.80
   3   6  -7  425.46   13.50
  -3  -6   7  424.46   13.20
  -3  -6   7  458.35   14.90
   2   6  -7  261.77    9.40
  -2  -6   7  258.37   10.40
  -2  -6   7  260.87    9.70
   1   6  -7  892.11   21.40
  -1  -6   7  898.11   22.60
  -1  -6   7  915.51   23.30
   0   6  -7  628.94   15.90
   0  -6   7  626.54   17.80
   0  -6   7  625.24   17.80
  -1   6  -7  827.32   18.80
   1  -6   7  801.12   21.30
   1  -6   7  798.02   17.10
   1  -6   7  824.42   21.90
  -2   6  -7  769.62   20.70
  -2   6  -7  749.53   17.20
   2  -6   7  775.62   21.60
   2  -6   7  764.22   16.80
  -3   6  -7  735.23   20.30
  -3   6  -7  725.93   16.00
   3  -6   7  722.43   16.90
   3  -6   7  744.53   21.40
  -4   6  -7  461.05   15.10
   4  -6   7  467.15   16.40
   4  -6   7  435.76   12.40
  -5   6  -7 1024.80   26.50
   5  -6   7  992.80   28.30
   5  -6   7 1000.70   23.70
  -6   6  -7  243.18   11.00
   6  -6   7  229.08   12.00
   6  -6   7  221.58    9.10
  -7   6  -7  126.29    8.40
   7  -6   7  131.69    9.40
   7  -6   7  146.89    7.60
  -8   6  -7  129.69    9.00
   8  -6   7  160.38   10.70
   8  -6   7  137.99    7.90
  -9   6  -7  175.98   10.90
   9  -6   7  163.78    9.30
   9  -6   7  176.78   12.00
   9   5  -7  627.64   20.50
  -9  -5   7  640.14   22.00
   8   5  -7   13.90    3.40
  -8  -5   7    1.20    2.10
   7   5  -7   54.49    6.10
  -7  -5   7   65.49    7.30
   6   5  -7   23.10    3.70
  -6  -5   7   26.50    4.50
   5   5  -7  421.66   14.00
  -5  -5   7  471.95   13.00
  -5  -5   7  407.56   14.50
   4   5  -7  269.07   10.20
  -4  -5   7  276.47   11.00
  -4  -5   7  280.37    9.40
   3   5  -7    6.30    1.10
   3   5  -7    1.60    1.00
  -3  -5   7    4.20    1.70
  -3  -5   7   -0.60    0.80
   2   5  -7  501.55   10.80
   2   5  -7  482.05   13.90
  -2  -5   7  505.25   14.10
  -2  -5   7  505.95   15.30
   1   5  -7    5.30    0.90
   1   5  -7    1.70    1.10
  -1  -5   7    0.90    1.00
  -1  -5   7    2.70    1.30
   0   5  -7  395.86   11.00
   0  -5   7  392.06   12.70
   0  -5   7  391.86    9.30
   0  -5   7  383.36   12.40
  -1   5  -7  218.38    7.10
   1  -5   7  222.28    9.20
   1  -5   7  223.98    8.90
   1  -5   7  228.78    6.60
  -2   5  -7 1869.51   35.40
  -2   5  -7 1673.73   38.60
   2  -5   7 1827.82   35.60
   2  -5   7 1788.52   39.90
  -3   5  -7  424.76   13.60
  -3   5  -7  401.66    9.80
   3  -5   7  413.26   11.20
   3  -5   7  425.06   14.60
  -4   5  -7    4.00    1.90
   4  -5   7    2.40    1.10
   4  -5   7    3.90    1.80
  -5   5  -7  121.99    7.10
   5  -5   7  110.49    5.70
   5  -5   7  102.39    7.50
  -6   5  -7 1703.63   39.10
   6  -5   7 1675.33   37.00
   6  -5   7 1653.03   41.80
  -7   5  -7   88.29    6.80
   7  -5   7   85.89    7.60
   7  -5   7   87.59    5.90
  -8   5  -7   14.10    3.80
   8  -5   7    8.70    2.60
   8  -5   7   12.80    3.90
  -9   5  -7   -0.90    2.00
   9  -5   7   -1.70    1.90
   9  -5   7    2.70    1.70
 -10   5  -7  358.96   16.20
 -10   5  -7  359.96   18.20
  10  -5   7  372.86   15.40
   9   4  -7  231.18   11.10
  -9  -4   7  223.88   11.90
   8   4  -7  401.96   14.60
  -8  -4   7  368.76   14.90
   7   4  -7  157.58    8.10
   7   4  -7  165.48    8.50
  -7  -4   7  161.08    9.00
   6   4  -7   -1.10    1.10
   6   4  -7    2.40    1.20
  -6  -4   7    8.10    2.70
   5   4  -7  966.70   24.40
   5   4  -7  972.30   21.80
  -5  -4   7  963.80   25.10
  -5  -4   7  971.30   21.90
   4   4  -7  267.67    7.90
   4   4  -7  254.17    9.60
  -4  -4   7  261.47   10.20
  -4  -4   7  268.27    8.60
   3   4  -7   87.99    3.70
   3   4  -7   88.89    5.10
  -3  -4   7   85.99    4.40
  -3  -4   7   89.59    5.60
   2   4  -7   12.50    1.50
   2   4  -7    7.20    1.80
  -2  -4   7    9.20    1.90
  -2  -4   7   12.70    2.50
   1   4  -7  220.48    6.30
   1   4  -7  219.58    7.70
  -1  -4   7  211.28    8.00
  -1  -4   7  224.38    8.70
   0   4  -7    1.50    0.90
   0  -4   7    2.90    0.80
   0  -4   7    5.90    1.80
  -1   4  -7   50.79    3.00
   1  -4   7   50.89    2.90
   1  -4   7   43.20    3.60
   1  -4   7   54.09    4.10
  -2   4  -7  190.38    7.90
  -2   4  -7  189.88    5.90
   2  -4   7  188.48    8.50
   2  -4   7  187.28    6.40
  -3   4  -7  502.85   14.70
  -3   4  -7  490.85   10.90
   3  -4   7  469.85   15.60
   3  -4   7  487.45   12.80
  -4   4  -7   24.90    3.70
   4  -4   7   21.20    3.70
   4  -4   7   19.20    2.60
  -5   4  -7   85.39    5.70
   5  -4   7   90.49    5.20
   5  -4   7   84.29    6.70
  -6   4  -7  390.76   13.90
   6  -4   7  401.96   15.90
   6  -4   7  392.46   13.00
  -7   4  -7  656.53   20.20
   7  -4   7  657.53   19.20
   7  -4   7  680.03   22.80
  -8   4  -7    6.00    2.90
   8  -4   7    3.80    1.80
   8  -4   7    4.10    2.90
  -9   4  -7   28.30    5.30
  -9   4  -7   29.60    6.10
   9  -4   7   31.60    4.90
 -10   4  -7  418.86   19.90
 -10   4  -7  420.36   17.60
  10  -4   7  411.76   16.50
  10   3  -7   43.30    5.80
 -10  -3   7   36.80    6.20
   9   3  -7    0.90    1.50
   9   3  -7   -0.80    1.40
  -9  -3   7    1.50    2.30
   8   3  -7 1134.09   27.80
   8   3  -7 1093.09   28.80
  -8  -3   7 1151.68   30.30
   7   3  -7   25.20    4.00
   7   3  -7   27.40    3.70
  -7  -3   7   30.00    4.80
   6   3  -7   16.20    2.60
   6   3  -7   16.70    3.10
  -6  -3   7   19.40    3.70
   5   3  -7  181.28    7.00
   5   3  -7  176.88    8.10
  -5  -3   7  196.78    8.70
  -5  -3   7  193.58    6.40
   4   3  -7 2306.87   45.20
   4   3  -7 2242.68   47.50
  -4  -3   7 2353.96   48.30
  -4  -3   7 2265.17   44.70
   3   3  -7  235.08    7.20
   3   3  -7  230.68    8.60
  -3  -3   7  235.48    7.50
  -3  -3   7  236.88    9.00
   2   3  -7    3.30    1.00
   2   3  -7    6.20    1.60
  -2  -3   7    2.80    1.00
  -2  -3   7    3.90    1.40
   1   3  -7  254.27    8.30
   1   3  -7  244.88    7.30
  -1  -3   7  251.67    8.40
  -1  -3   7  263.47    9.10
   0   3  -7 1540.45   31.50
   0  -3   7 1522.15   32.90
   0  -3   7 1568.24   31.00
   0  -3   7 1504.55   32.80
  -1   3  -7  547.85   12.90
   1  -3   7  515.25   14.90
   1  -3   7  536.75   14.50
   1  -3   7  527.35   13.00
  -2   3  -7  312.97    8.20
  -2   3  -7  306.87   10.20
   2  -3   7  313.27    9.00
   2  -3   7  306.77   11.00
  -3   3  -7   81.19    3.10
  -3   3  -7   73.49    4.70
   3  -3   7   75.79    5.40
   3  -3   7   85.19    4.40
  -4   3  -7  261.07    9.70
   4  -3   7  264.77   11.20
   4  -3   7  247.48    8.80
  -5   3  -7   17.80    3.20
   5  -3   7   14.70    3.40
   5  -3   7   14.30    2.60
  -6   3  -7   49.70    5.50
   6  -3   7   44.10    4.00
   6  -3   7   48.50    6.50
  -7   3  -7  457.25   15.60
   7  -3   7  436.76   17.40
   7  -3   7  422.66   14.60
  -8   3  -7   20.20    4.80
  -8   3  -7   24.40    4.60
   8  -3   7   16.30    3.60
  -9   3  -7    5.00    3.00
  -9   3  -7    2.70    2.70
   9  -3   7    3.80    2.10
 -10   3  -7   12.80    4.20
 -10   3  -7    5.80    4.00
  10  -3   7   12.80    3.70
  10   2  -7   16.30    3.60
  10   2  -7   10.50    3.10
 -10  -2   7   15.70    4.40
   9   2  -7   15.00    3.30
   9   2  -7   14.20    3.40
  -9  -2   7   15.30    4.00
   8   2  -7    3.70    1.90
   8   2  -7    6.30    2.40
  -8  -2   7    5.80    2.50
   7   2  -7  231.08   10.20
   7   2  -7  251.87    9.70
  -7  -2   7  242.98   10.70
   6   2  -7  226.18    9.40
   6   2  -7  203.28    8.10
  -6  -2   7  209.48    9.30
   5   2  -7  279.97   10.40
   5   2  -7  300.47    9.60
  -5  -2   7  281.27    7.60
  -5  -2   7  293.27   10.80
   4   2  -7  483.95   14.20
   4   2  -7  474.05   12.60
  -4  -2   7  466.15   13.90
  -4  -2   7  477.85   11.30
   3   2  -7  676.63   17.30
   3   2  -7  657.03   15.60
  -3  -2   7  639.74   14.80
  -3  -2   7  666.33   17.30
   2   2  -7  472.65   12.00
  -2  -2   7  482.15   13.30
  -2  -2   7  477.55   13.10
  -2  -2   7  475.25   12.00
   1   2  -7 1596.74   32.30
  -1  -2   7 1575.64   33.00
  -1  -2   7 1613.44   33.70
  -1  -2   7 1576.74   32.70
   0  -2   7 1340.97   29.00
   0  -2   7 1354.36   28.20
   0  -2   7 1321.87   29.10
   0  -2   7 1387.36   28.10
   1  -2   7  185.38    6.10
   1  -2   7  182.98    6.40
   1  -2   7  177.88    7.30
   1  -2   7  182.38    6.90
  -2   2  -7  227.88    8.00
   2  -2   7  215.48    7.30
   2  -2   7  226.58    8.90
   2  -2   7  217.38    6.50
  -3   2  -7 1643.44   35.00
   3  -2   7 1647.94   34.60
   3  -2   7 1655.93   32.00
   3  -2   7 1673.93   37.40
  -4   2  -7  149.59    6.70
   4  -2   7  139.89    6.40
   4  -2   7  140.89    4.10
   4  -2   7  137.39    7.80
  -5   2  -7  271.87   10.20
   5  -2   7  292.37   10.30
   5  -2   7  288.87   12.30
  -6   2  -7    3.30    1.80
   6  -2   7    4.80    1.80
   6  -2   7    6.00    2.80
  -7   2  -7  105.29    8.40
  -7   2  -7  107.29    7.00
   7  -2   7  118.49    7.00
  -8   2  -7   16.00    3.80
  -8   2  -7    7.10    3.30
   8  -2   7   19.00    3.90
  -9   2  -7  125.29   10.00
  -9   2  -7  113.79    8.30
   9  -2   7  124.39    8.20
 -10   2  -7   -5.40    1.90
 -10   2  -7    3.00    2.90
  10  -2   7    0.90    2.00
  10   1  -7    3.90    2.20
  10   1  -7   -0.40    1.10
 -10  -1   7   -0.30    2.00
   9   1  -7   43.60    5.30
   9   1  -7   35.70    5.10
  -9  -1   7   61.69    7.30
   8   1  -7    5.70    2.10
   8   1  -7    3.80    1.80
  -8  -1   7    5.70    2.50
   7   1  -7   -0.20    1.40
   7   1  -7    2.80    1.60
  -7  -1   7    1.90    1.70
   6   1  -7   46.00    3.80
   6   1  -7   47.30    4.20
  -6  -1   7   45.50    4.20
   5   1  -7  178.48    7.30
   5   1  -7  184.98    8.10
  -5  -1   7  175.78    7.80
   4   1  -7  287.27    9.20
  -4  -1   7  287.47   10.20
  -4  -1   7  289.57    9.90
   3   1  -7  351.26   10.20
  -3  -1   7  346.67    8.50
  -3  -1   7  363.36   11.20
  -3  -1   7  352.66   10.80
   2   1  -7  438.26   11.60
  -2  -1   7  421.16   10.50
  -2  -1   7  423.26   12.20
  -2  -1   7  447.56   12.20
  -1  -1   7    3.10    1.20
  -1  -1   7    3.20    1.30
  -1  -1   7    4.60    1.30
  -1  -1   7    2.30    1.00
   0  -1   7 2317.27   44.70
   0  -1   7 2232.88   44.90
   0  -1   7 2265.47   44.80
   0  -1   7 2206.78   44.60
   1  -1   7  908.01   19.90
   1  -1   7  901.61   21.40
   1  -1   7  898.51   20.50
   1  -1   7  899.61   20.40
  -2   1  -7  154.28    6.20
   2  -1   7  164.18    5.60
   2  -1   7  161.88    7.20
   2  -1   7  167.78    6.40
  -3   1  -7  621.44   15.60
   3  -1   7  625.24   14.00
   3  -1   7  604.54   17.60
   3  -1   7  619.54   15.90
  -4   1  -7  965.10   22.70
   4  -1   7  944.81   23.10
   4  -1   7 1029.00   25.90
   4  -1   7  977.30   20.10
  -5   1  -7  368.36   11.80
  -5   1  -7  343.67   13.70
   5  -1   7  382.36   12.30
  -6   1  -7   35.20    5.30
  -6   1  -7   36.30    4.50
   6  -1   7   27.80    3.70
  -7   1  -7  541.35   17.00
  -7   1  -7  546.05   19.70
   7  -1   7  537.15   17.10
  -8   1  -7   28.40    5.70
  -8   1  -7   31.10    5.10
   8  -1   7   26.70    4.50
  -9   1  -7  107.19    9.30
  -9   1  -7  107.19    9.30
   9  -1   7  103.89    7.80
 -10   1  -7    7.30    3.90
  11   0  -7  426.96   16.90
 -11   0   7  408.56   17.40
  10   0  -7   55.59    6.40
  10   0  -7   62.79    7.20
 -10   0   7   54.09    7.00
   9   0  -7   28.90    4.50
   9   0  -7   20.80    4.00
  -9   0   7   26.80    4.70
   8   0  -7    9.90    2.60
   8   0  -7   13.00    3.10
  -8   0   7    9.40    2.80
   7   0  -7  814.52   21.90
   7   0  -7  854.41   22.70
  -7   0   7  819.22   22.40
   6   0  -7   47.40    4.00
  -6   0   7   41.40    4.60
   5   0  -7 1309.37   28.90
  -5   0   7 1309.97   30.10
  -5   0   7 1243.98   29.20
   4   0  -7  348.67   10.90
  -4   0   7  353.36   11.80
  -4   0   7  392.66   11.50
   3   0  -7   14.40    2.40
  -3   0   7   16.20    2.40
  -3   0   7   16.80    1.10
  -3   0   7   18.80    2.70
   2   0  -7  205.48    7.40
  -2   0   7  225.78    8.20
  -2   0   7  206.28    7.20
  -2   0   7  221.48    6.10
  -1   0   7 1665.73   34.00
  -1   0   7 1707.23   33.40
  -1   0   7 1637.54   34.50
  -1   0   7 1676.83   35.10
   0   0   7 1423.26   30.00
   0   0   7 1519.35   31.10
   0   0   7 1433.86   30.50
   0   0   7 1498.25   31.00
   1   0   7  385.56   11.50
   1   0   7  376.46   11.00
   1   0   7  392.56   10.30
   1   0   7  389.26   10.70
  -2   0  -7    2.30    0.90
   2   0   7    2.00    1.10
   2   0   7    1.80    0.80
   2   0   7    2.30    1.00
  -3   0  -7  430.06   13.90
  -3   0  -7  443.76   11.80
   3   0   7  444.26   12.80
   3   0   7  459.45   11.40
  -4   0  -7 2229.68   44.70
  -4   0  -7 2174.98   48.20
   4   0   7 2224.78   43.10
   4   0   7 2239.18   46.10
  -5   0  -7   75.79    4.80
  -5   0  -7   70.39    5.90
   5   0   7   70.79    5.00
  -6   0  -7    3.50    2.10
  -6   0  -7    2.90    1.80
   6   0   7    0.70    1.40
  -7   0  -7   14.80    3.90
  -7   0  -7   19.40    3.60
   7   0   7   15.90    3.30
  -8   0  -7  590.44   21.80
   8   0   7  589.44   19.10
  -9   0  -7   -2.80    1.60
   9   0   7   -1.50    1.30
  11  -1  -7   18.20    4.30
 -11   1   7   19.80    4.70
  10  -1  -7  604.04   19.30
  10  -1  -7  636.94   20.80
 -10   1   7  641.94   21.30
   9  -1  -7  139.49    8.20
   9  -1  -7  136.59    7.80
  -9   1   7  128.69    8.30
   8  -1  -7   -2.00    0.90
   8  -1  -7   -0.10    1.30
  -8   1   7    4.00    2.00
   7  -1  -7  184.58    8.50
  -7   1   7  139.79    7.60
  -7   1   7  171.18    8.40
   6  -1  -7  722.13   19.10
  -6   1   7  686.23   19.50
  -6   1   7  675.53   18.70
   5  -1  -7   37.50    4.20
  -5   1   7   34.20    4.40
  -5   1   7   26.90    3.40
   4  -1  -7  291.37    9.70
  -4   1   7  287.17   10.50
  -4   1   7  276.77    9.20
   3  -1  -7    3.60    1.40
   3  -1  -7    4.70    0.60
  -3   1   7    1.90    1.20
  -3   1   7    1.20    0.90
   2  -1  -7  671.53   17.20
   2  -1  -7  714.13   14.70
  -2   1   7  701.73   18.00
  -2   1   7  686.33   16.10
   1  -1  -7  240.28    7.20
  -1   1   7  241.88    7.30
  -1   1   7  255.87    8.80
  -1   1   7  249.28    8.40
   0  -1  -7   58.09    3.50
   0   1   7   66.19    3.20
   0   1   7   67.59    4.10
   0   1   7   65.39    4.00
  -1  -1  -7  763.02   17.00
  -1  -1  -7  783.82   19.10
   1   1   7  790.42   18.60
   1   1   7  821.02   19.20
  -2  -1  -7  461.85   13.70
  -2  -1  -7  456.95   11.20
   2   1   7  472.65   12.20
   2   1   7  476.45   13.30
  -3  -1  -7  529.35   15.90
  -3  -1  -7  522.05   13.00
   3   1   7  557.64   15.00
   3   1   7  551.64   13.40
  -4  -1  -7    4.80    1.40
  -4  -1  -7    2.00    1.70
   4   1   7    3.00    1.40
   4   1   7    4.20    1.20
  -5  -1  -7  359.96   11.00
  -5  -1  -7  362.46   13.90
   5   1   7  369.46   12.50
  -6  -1  -7  204.38   10.60
  -6  -1  -7  193.48    8.20
   6   1   7  209.18    9.30
  -7  -1  -7   37.40    6.00
   7   1   7   29.30    4.60
  -8  -1  -7   60.79    8.00
   8   1   7   64.29    5.90
  -9  -1  -7  143.69   10.60
   9   1   7  146.89    9.30
  11  -2  -7   16.50    4.20
 -11   2   7   12.30    3.70
  10  -2  -7  291.77   13.20
  10  -2  -7  284.07   12.00
 -10   2   7  291.67   13.40
   9  -2  -7    2.00    1.80
   9  -2  -7    2.20    1.80
  -9   2   7    3.60    2.40
   8  -2  -7  291.67   12.00
  -8   2   7  310.77   12.30
  -8   2   7  312.47   12.30
   7  -2  -7   43.50    5.10
  -7   2   7   43.30    5.00
  -7   2   7   39.80    5.00
   6  -2  -7 1256.77   29.60
  -6   2   7 1278.37   29.30
  -6   2   7 1212.68   30.20
   5  -2  -7   15.60    2.80
  -5   2   7   14.60    2.40
  -5   2   7   12.60    2.90
   4  -2  -7   70.39    4.60
  -4   2   7   72.89    5.10
  -4   2   7   77.89    4.30
   3  -2  -7  208.38    8.00
   3  -2  -7  216.08    5.10
  -3   2   7  209.28    7.10
  -3   2   7  226.38    9.00
   2  -2  -7 1168.18   26.60
   2  -2  -7 1204.88   23.60
  -2   2   7 1189.28   27.40
  -2   2   7 1161.38   24.60
   1  -2  -7  170.98    5.70
  -1   2   7  167.58    6.90
  -1   2   7  166.08    5.50
  -1   2   7  164.18    7.10
   0  -2  -7 1243.38   26.40
   0   2   7 1228.08   27.40
   0   2   7 1245.48   24.60
   0   2   7 1205.68   27.40
  -1  -2  -7   83.99    3.20
  -1  -2  -7   91.29    4.90
   1   2   7   88.19    4.50
   1   2   7   85.89    4.80
  -2  -2  -7  140.19    4.50
  -2  -2  -7  152.48    7.00
   2   2   7  144.99    6.60
   2   2   7  145.79    5.80
  -3  -2  -7  694.63   19.10
  -3  -2  -7  672.03   15.10
   3   2   7  703.53   18.20
   3   2   7  672.83   16.30
  -4  -2  -7  823.72   22.60
  -4  -2  -7  830.92   18.40
   4   2   7  836.52   19.10
   4   2   7  815.42   21.20
  -5  -2  -7  175.58    9.30
   5   2   7  185.08    6.60
   5   2   7  185.28    8.50
  -6  -2  -7   62.39    6.00
   6   2   7   59.09    5.20
  -7  -2  -7  235.28   12.20
   7   2   7  235.08   10.90
  -8  -2  -7  165.38   10.90
   8   2   7  168.48    9.60
  -9  -2  -7  239.28   13.90
   9   2   7  253.57   12.40
  11  -3  -7   34.60    6.00
 -11   3   7   28.00    5.70
  10  -3  -7    5.10    2.80
  10  -3  -7    4.80    2.30
 -10   3   7    8.20    3.30
   9  -3  -7  272.47   12.00
  -9   3   7  260.57   12.00
   8  -3  -7  985.40   26.70
  -8   3   7 1020.50   26.60
  -8   3   7 1016.90   26.60
   7  -3  -7   24.70    4.10
  -7   3   7   23.40    4.20
  -7   3   7   27.00    4.10
   6  -3  -7  190.78    8.60
  -6   3   7  170.88    8.70
  -6   3   7  182.78    8.00
   5  -3  -7  430.76   13.60
  -5   3   7  438.56   14.50
  -5   3   7  433.66   12.80
   4  -3  -7 1166.88   27.10
  -4   3   7 1143.89   25.50
  -4   3   7 1157.48   28.20
   3  -3  -7  283.17    7.00
   3  -3  -7  308.77   10.20
  -3   3   7  269.17    8.40
  -3   3   7  301.57   10.90
   2  -3  -7  109.19    4.10
   2  -3  -7  104.29    5.50
  -2   3   7  113.99    6.10
  -2   3   7  109.89    4.30
   1  -3  -7  948.21   20.70
  -1   3   7  996.40   23.00
  -1   3   7  952.30   19.60
  -1   3   7  927.11   22.70
   0  -3  -7  455.65   12.40
   0   3   7  448.06   12.80
   0   3   7  445.56   13.10
   0   3   7  462.45   10.00
  -1  -3  -7  821.32   16.30
  -1  -3  -7  838.22   20.50
   1   3   7  902.41   21.30
   1   3   7  844.72   20.10
  -2  -3  -7   49.40    4.00
  -2  -3  -7   43.20    1.70
   2   3   7   48.20    3.40
   2   3   7   48.70    3.90
  -3  -3  -7  737.83   20.30
   3   3   7  735.73   17.90
   3   3   7  773.22   19.90
  -4  -3  -7  196.48    9.40
   4   3   7  182.78    7.00
   4   3   7  188.28    8.40
  -5  -3  -7  127.29    7.90
   5   3   7  127.99    5.70
   5   3   7  139.79    7.50
  -6  -3  -7   71.29    6.30
   6   3   7   60.19    5.30
  -7  -3  -7  460.45   18.00
   7   3   7  455.25   16.20
  -8  -3  -7   94.29    8.30
   8   3   7   88.99    7.20
  -9  -3  -7   11.40    4.00
   9   3   7    9.00    3.20
  11  -4  -7  178.08   10.90
 -11   4   7  166.08   10.80
  10  -4  -7    4.80    3.00
  10  -4  -7    0.80    2.00
 -10   4   7   -2.70    1.70
   9  -4  -7   31.90    5.00
  -9   4   7   23.30    4.50
  -9   4   7   36.40    5.20
   8  -4  -7   27.70    4.40
  -8   4   7   21.20    4.10
  -8   4   7   24.30    4.30
   7  -4  -7 1247.68   30.90
  -7   4   7 1271.47   30.00
  -7   4   7 1225.38   31.20
   6  -4  -7  103.29    6.40
  -6   4   7   92.49    5.50
  -6   4   7   97.69    6.60
   5  -4  -7   26.40    3.80
  -5   4   7   30.80    4.60
  -5   4   7   21.90    3.10
   4  -4  -7  326.57    7.90
   4  -4  -7  317.37   11.20
  -4   4   7  329.07   12.10
  -4   4   7  336.87    9.90
   3  -4  -7 1389.76   27.90
   3  -4  -7 1447.06   31.80
  -3   4   7 1371.96   28.90
  -3   4   7 1415.06   32.60
   2  -4  -7  574.24   13.60
   2  -4  -7  580.64   16.10
  -2   4   7  569.14   13.10
  -2   4   7  599.54   16.60
   1  -4  -7  148.79    5.80
  -1   4   7  155.98    7.10
  -1   4   7  155.38    6.90
  -1   4   7  152.78    4.60
   0  -4  -7  274.37    9.10
   0   4   7  263.77    9.70
   0   4   7  285.77    9.60
  -1  -4  -7  161.08    7.00
   1   4   7  149.99    6.50
   1   4   7  156.98    7.20
  -2  -4  -7  291.27   10.60
   2   4   7  290.17   10.50
   2   4   7  296.17    9.60
  -3  -4  -7    1.70    1.60
   3   4   7    0.40    1.30
   3   4   7    0.50    0.90
  -4  -4  -7    6.00    2.30
   4   4   7    7.70    1.90
   4   4   7    7.40    2.20
  -5  -4  -7    6.50    2.50
   5   4   7    7.70    2.00
   5   4   7    7.60    2.40
  -6  -4  -7    6.60    2.80
   6   4   7    3.80    2.00
  -7  -4  -7    1.60    2.10
   7   4   7    7.10    2.70
  -8  -4  -7  213.88   12.60
   8   4   7  220.88   11.50
  11  -5  -7    0.70    2.20
 -11   5   7    1.20    2.50
  10  -5  -7    9.00    3.10
 -10   5   7    8.30    3.60
   9  -5  -7   26.30    4.70
  -9   5   7   28.10    4.90
  -9   5   7   22.60    4.60
   8  -5  -7   30.40    4.60
  -8   5   7   28.30    4.80
  -8   5   7   22.00    3.80
   7  -5  -7  386.06   13.90
  -7   5   7  359.16   13.80
  -7   5   7  346.97   12.50
   6  -5  -7  200.98    9.20
  -6   5   7  187.38    9.40
  -6   5   7  167.68    7.80
   5  -5  -7    5.80    2.20
  -5   5   7    6.50    2.20
  -5   5   7    4.40    1.60
   4  -5  -7   28.90    3.70
   4  -5  -7   31.40    2.30
  -4   5   7   33.30    4.60
  -4   5   7   36.10    2.90
   3  -5  -7 2085.99   40.90
   3  -5  -7 1971.10   43.80
  -3   5   7 2082.69   40.80
  -3   5   7 2168.78   45.30
   2  -5  -7    1.10    1.10
   2  -5  -7    1.20    0.90
  -2   5   7    1.00    0.70
  -2   5   7    6.40    2.00
   1  -5  -7   14.60    2.40
   1  -5  -7   14.10    2.70
  -1   5   7    9.70    1.10
  -1   5   7    8.20    1.90
   0  -5  -7  153.88    6.60
   0   5   7  141.99    7.00
   0   5   7  141.49    6.70
  -1  -5  -7 1564.74   33.70
   1   5   7 1494.65   32.70
   1   5   7 1453.55   33.70
  -2  -5  -7   55.99    4.70
   2   5   7   63.39    4.80
   2   5   7   73.19    4.50
  -3  -5  -7  138.49    7.70
   3   5   7  147.19    6.60
   3   5   7  149.59    7.70
  -4  -5  -7    4.80    2.10
   4   5   7    7.10    2.20
   4   5   7    6.80    1.90
  -5  -5  -7  247.58   11.70
   5   5   7  233.88   10.70
   5   5   7  238.88    9.20
  -6  -5  -7   60.39    7.20
   6   5   7   65.69    5.90
   6   5   7   66.89    4.70
  -7  -5  -7   47.90    7.10
   7   5   7   44.80    6.00
  -8  -5  -7  132.49   10.10
   8   5   7  143.39    9.20
  11  -6  -7   53.09    7.10
 -11   6   7   65.39    7.80
  10  -6  -7   -1.20    1.70
 -10   6   7   -0.50    1.70
   9  -6  -7   22.30    4.60
  -9   6   7   12.40    3.20
  -9   6   7   13.00    3.60
   8  -6  -7  190.48   10.00
  -8   6   7  200.98   10.20
  -8   6   7  187.28    9.60
   7  -6  -7   33.70    4.80
  -7   6   7   40.00    5.50
  -7   6   7   35.50    4.50
   6  -6  -7  676.73   19.40
  -6   6   7  645.64   19.70
  -6   6   7  581.54   17.00
   5  -6  -7  175.88    8.50
  -5   6   7  178.48    9.20
  -5   6   7  175.58    7.30
   4  -6  -7  124.59    6.80
   4  -6  -7  123.09    5.30
  -4   6   7  124.49    7.30
  -4   6   7  125.59    5.50
   3  -6  -7   78.99    5.30
   3  -6  -7   84.19    4.30
  -3   6   7   86.79    5.70
  -3   6   7   79.29    3.80
   2  -6  -7 1179.28   25.90
   2  -6  -7 1154.98   27.90
  -2   6   7 1202.08   28.10
  -2   6   7 1148.69   23.50
   1  -6  -7  297.27   10.90
   1  -6  -7  282.57    9.60
  -1   6   7  295.97   10.60
   0  -6  -7  245.98    9.20
   0   6   7  235.48    9.60
   0   6   7  252.87    9.40
  -1  -6  -7  488.45   15.00
   1   6   7  508.15   14.70
   1   6   7  493.75   15.30
  -2  -6  -7  803.82   22.00
   2   6   7  829.12   22.00
   2   6   7  840.32   21.00
  -3  -6  -7  446.26   15.10
   3   6   7  428.66   14.50
   3   6   7  414.06   13.20
  -4  -6  -7  932.61   25.80
   4   6   7  925.91   24.90
   4   6   7  904.91   23.00
  -5  -6  -7  117.89    8.20
   5   6   7  105.09    7.20
   5   6   7  123.69    6.60
  -6  -6  -7  160.58   10.10
   6   6   7  158.28    7.80
   6   6   7  171.08    9.50
  -7  -6  -7   39.30    6.60
   7   6   7   42.00    6.20
  10  -7  -7  487.45   18.70
 -10   7   7  518.25   18.60
   9  -7  -7   17.70    4.20
  -9   7   7   17.30    4.00
  -9   7   7   14.20    3.80
   8  -7  -7   15.10    3.60
  -8   7   7   21.30    4.70
  -8   7   7   18.20    4.00
   7  -7  -7   45.80    5.50
  -7   7   7   47.50    6.00
  -7   7   7   48.00    4.50
   6  -7  -7  252.67   11.00
  -6   7   7  231.28    9.40
  -6   7   7  262.47   11.60
   5  -7  -7   39.20    4.80
  -5   7   7   39.20    3.30
  -5   7   7   35.60    5.00
   4  -7  -7   97.69    6.20
   4  -7  -7   89.49    4.90
  -4   7   7   88.69    6.30
  -4   7   7   94.99    4.70
   3  -7  -7   23.00    3.60
   3  -7  -7   23.70    3.00
  -3   7   7   24.60    2.20
  -3   7   7   23.50    3.80
   2  -7  -7   98.09    6.00
   2  -7  -7   96.49    5.30
  -2   7   7   96.39    6.00
   1  -7  -7   38.70    4.50
   1  -7  -7   35.30    4.00
  -1   7   7   42.00    4.70
   0  -7  -7  137.99    7.00
   0   7   7  140.49    7.30
   0   7   7  128.59    6.80
  -1  -7  -7  596.84   17.40
   1   7   7  591.54   17.40
   1   7   7  535.25   16.30
  -2  -7  -7  446.56   15.30
   2   7   7  449.86   14.20
   2   7   7  457.95   15.10
  -3  -7  -7   35.60    5.20
   3   7   7   28.70    4.30
   3   7   7   31.40    4.20
  -4  -7  -7    6.70    2.70
   4   7   7   10.80    2.90
   4   7   7    6.50    2.10
  -5  -7  -7  443.16   17.50
   5   7   7  480.75   16.80
   5   7   7  487.55   15.40
  -6  -7  -7   68.09    8.20
   6   7   7   58.19    6.80
   6   7   7   66.39    5.30
  -7  -7  -7    7.80    3.50
   7   7   7    7.80    2.80
  10  -8  -7  351.06   15.50
 -10   8   7  337.97   14.70
   9  -8  -7  249.08   12.60
  -9   8   7  273.87   12.30
  -9   8   7  249.48   13.70
   8  -8  -7   45.20    6.00
  -8   8   7   39.70    5.20
  -8   8   7   35.70    5.50
   7  -8  -7   17.20    3.50
  -7   8   7   17.60    3.50
  -7   8   7   12.10    3.60
   6  -8  -7  523.65   17.30
  -6   8   7  552.84   18.50
  -6   8   7  521.45   15.50
   5  -8  -7   26.00    3.90
  -5   8   7   32.00    5.00
  -5   8   7   33.30    3.80
   4  -8  -7   28.70    3.70
   4  -8  -7   29.50    4.20
  -4   8   7   22.40    3.90
  -4   8   7   26.90    3.00
   3  -8  -7    4.00    1.60
   3  -8  -7    3.70    1.90
  -3   8   7    0.30    1.30
   2  -8  -7  138.69    7.00
   2  -8  -7  160.08    8.00
  -2   8   7  155.48    8.00
   1  -8  -7   76.39    5.50
   1  -8  -7   70.99    5.10
  -1   8   7   66.19    5.20
   0  -8  -7  331.47   12.00
   0   8   7  328.67   12.20
   0   8   7  309.37   11.70
  -1  -8  -7    9.00    2.50
   1   8   7   14.60    3.20
   1   8   7    5.30    2.00
  -2  -8  -7    7.70    2.70
   2   8   7   12.10    2.90
   2   8   7    7.90    2.50
  -3  -8  -7  107.19    7.60
   3   8   7  131.09    7.80
   3   8   7  112.39    7.00
  -4  -8  -7  280.17   13.00
   4   8   7  275.17   12.10
   4   8   7  286.87   11.50
  -5  -8  -7  191.48   11.10
   5   8   7  193.18    9.50
   5   8   7  195.68   10.30
  -6  -8  -7   93.49    8.30
   6   8   7   99.19    7.70
   6   8   7  100.29    7.00
  10  -9  -7    7.50    3.20
 -10   9   7   18.70    4.40
   9  -9  -7  658.53   22.20
  -9   9   7  662.03   21.20
   8  -9  -7    5.40    2.70
  -8   9   7    4.80    2.80
  -8   9   7   -1.70    1.40
   7  -9  -7   29.80    4.70
  -7   9   7   35.50    5.70
  -7   9   7   29.30    4.40
   6  -9  -7   36.20    5.10
  -6   9   7   35.90    5.60
  -6   9   7   37.70    4.40
   5  -9  -7 1227.38   30.90
  -5   9   7 1264.77   29.00
  -5   9   7 1209.18   31.70
   4  -9  -7   54.79    4.40
   4  -9  -7   63.49    5.30
  -4   9   7   63.19    5.70
   3  -9  -7   84.29    5.60
   3  -9  -7   95.59    6.30
  -3   9   7   94.79    6.60
   2  -9  -7   44.70    4.30
   2  -9  -7   41.00    5.00
  -2   9   7   46.20    5.60
   1  -9  -7  592.84   17.80
   1  -9  -7  610.04   18.20
  -1   9   7  573.24   17.80
   0  -9  -7   -2.20    1.10
   0  -9  -7    2.40    1.90
   0   9   7    0.20    1.20
  -1  -9  -7  426.26   15.10
   1   9   7  418.16   14.60
   1   9   7  417.46   14.50
  -2  -9  -7   11.50    3.30
   2   9   7   17.00    3.50
   2   9   7   14.40    3.30
  -3  -9  -7   78.89    6.90
   3   9   7   86.39    6.50
   3   9   7   87.19    6.60
  -4  -9  -7   38.70    6.30
   4   9   7   51.89    6.40
   4   9   7   34.80    4.80
  -5  -9  -7  131.69    9.60
   5   9   7  142.49    8.50
   5   9   7  155.28    9.30
   9 -10  -7   75.79    8.60
  -9  10   7   85.99    7.00
   8 -10  -7   17.20    4.00
  -8  10   7   15.80    3.60
  -8  10   7   20.50    4.50
   7 -10  -7  193.98   10.30
  -7  10   7  203.98   11.30
  -7  10   7  197.98    9.40
   6 -10  -7    1.60    2.00
  -6  10   7    3.20    2.30
  -6  10   7    0.60    1.40
   5 -10  -7  519.05   17.20
  -5  10   7  525.25   18.10
   4 -10  -7  100.09    6.70
   4 -10  -7   81.09    5.90
  -4  10   7   89.89    6.90
   3 -10  -7   70.19    5.60
   3 -10  -7   62.19    5.20
  -3  10   7   71.09    7.40
   2 -10  -7  176.28    8.80
   2 -10  -7  165.28    8.60
  -2  10   7  158.08    8.80
   1 -10  -7  486.55   16.30
   1 -10  -7  484.95   16.10
  -1  10   7  475.25   16.30
   0 -10  -7  174.58    9.40
   0 -10  -7  170.58    9.00
   0  10   7  182.58    9.40
  -1 -10  -7   21.70    4.50
   1  10   7   20.90    3.90
   1  10   7   28.10    4.60
  -2 -10  -7  172.98   10.00
   2  10   7  174.58    9.30
   2  10   7  173.98    9.20
  -3 -10  -7  118.59    8.60
   3  10   7  110.89    7.70
   3  10   7  127.89    8.00
  -4 -10  -7   90.09    7.90
   4  10   7   97.29    7.20
   4  10   7  111.49    7.90
   8 -11  -7   91.19    7.60
  -8  11   7   94.19    7.10
  -8  11   7  103.89    8.30
   7 -11  -7   92.99    7.30
  -7  11   7  101.19    8.30
  -7  11   7   94.49    6.80
   6 -11  -7   69.99    6.40
  -6  11   7   61.39    7.60
   5 -11  -7   10.30    3.00
  -5  11   7    8.70    3.30
   4 -11  -7  396.86   14.60
   4 -11  -7  405.46   14.60
  -4  11   7  406.46   15.70
   3 -11  -7  320.77   12.70
   3 -11  -7  349.57   13.20
  -3  11   7  307.37   13.30
   2 -11  -7    2.00    1.90
   2 -11  -7    5.00    2.30
  -2  11   7    3.50    2.20
   1 -11  -7  100.29    7.20
   1 -11  -7  119.69    7.50
  -1  11   7  119.19    8.00
   0 -11  -7  435.96   16.30
   0 -11  -7  439.56   15.60
   0  11   7  426.16   15.90
  -1 -11  -7  230.78   10.80
  -1 -11  -7  215.58   11.40
   1  11   7  215.48   10.80
  -2 -11  -7  207.58   11.50
   2  11   7  198.78   10.30
   2  11   7  203.18   10.70
  -3 -11  -7   16.10    4.20
   3  11   7    9.50    3.20
   3  11   7   16.30    3.80
  -8  12   7  128.49   10.10
  -7  12   7   28.00    5.80
   6 -12  -7  513.45   17.90
  -6  12   7  490.55   18.80
   5 -12  -7   -1.70    1.30
  -5  12   7    1.00    2.30
   4 -12  -7    2.20    2.20
   4 -12  -7    8.30    2.60
  -4  12   7    2.40    2.20
   3 -12  -7    1.00    1.80
   3 -12  -7    0.90    1.90
  -3  12   7    0.90    2.10
   2 -12  -7  476.35   17.30
   2 -12  -7  494.85   16.50
  -2  12   7  463.45   17.40
   1 -12  -7   18.80    3.70
   1 -12  -7   22.30    4.60
  -1  12   7   28.50    5.30
   0 -12  -7    2.70    2.20
   0 -12  -7    1.60    2.00
   0  12   7    1.60    2.10
  -1 -12  -7    1.30    1.90
  -1 -12  -7   -0.50    1.80
   1  12   7    1.40    1.80
  -2 -12  -7  158.58   10.40
   2  12   7  150.58    9.60
   6 -13  -7    9.10    3.10
  -6  13   7   -0.30    1.90
   5 -13  -7  112.49    7.90
  -5  13   7  115.79    8.70
   4 -13  -7   74.09    6.20
   4 -13  -7   62.79    7.10
  -4  13   7   58.69    7.50
   3 -13  -7    4.70    2.40
   3 -13  -7    4.20    2.60
  -3  13   7    0.10    2.10
   2 -13  -7  245.28   11.10
   2 -13  -7  230.28   11.90
  -2  13   7  223.48   11.90
   1 -13  -7  150.98    9.80
   1 -13  -7  164.38   11.00
  -1  13   7  146.69    9.70
   0 -13  -7    4.60    3.10
   0  13   7    6.30    3.00
  -3  14   7   18.40    4.60
  -1  14  -8   29.50    4.70
  -2  14  -8  173.08   10.90
   2 -14   8  153.28   11.10
   2  13  -8   41.70    5.90
  -2 -13   8   46.10    6.80
  -2 -13   8   41.30    6.60
   1  13  -8  288.47   12.80
  -1 -13   8  298.07   14.20
  -1 -13   8  268.47   14.00
   0  13  -8   42.50    5.50
   0  13  -8   61.59    8.00
   0 -13   8   40.50    6.30
  -1  13  -8   70.29    8.40
  -1  13  -8   47.40    5.70
   1 -13   8   53.19    7.60
  -2  13  -8    0.10    1.70
  -2  13  -8    2.70    2.40
   2 -13   8    0.20    2.30
  -3  13  -8  269.87   13.50
   3 -13   8  261.67   14.50
  -4  13  -8   20.30    4.80
   4 -13   8   24.20    5.90
  -5  13  -8   -0.60    2.20
   5 -13   8    7.00    3.60
   3  12  -8   10.80    3.40
  -3 -12   8   10.90    3.70
  -3 -12   8    7.00    3.20
   2  12  -8  464.45   16.90
  -2 -12   8  477.75   18.40
  -2 -12   8  484.25   18.40
   1  12  -8   53.59    6.20
  -1 -12   8   55.09    7.10
  -1 -12   8   71.89    8.40
   0  12  -8    1.00    1.80
   0 -12   8    3.90    2.80
   0 -12   8    5.30    2.40
  -1  12  -8    3.40    2.50
  -1  12  -8    5.90    2.10
   1 -12   8    4.30    2.90
  -2  12  -8  491.95   15.60
  -2  12  -8  476.35   18.40
   2 -12   8  509.15   19.70
  -3  12  -8  323.27   14.60
   3 -12   8  321.67   15.60
  -4  12  -8   -1.10    2.00
   4 -12   8   -0.90    2.30
  -5  12  -8    4.70    3.10
   5 -12   8    2.20    2.50
  -6  12  -8   86.89    8.30
   6 -12   8   92.39    9.00
   5  11  -8  145.49    9.40
  -5 -11   8  147.49    9.20
  -5 -11   8  136.69   10.10
   4  11  -8    1.80    2.00
  -4 -11   8   -2.70    1.50
  -4 -11   8    4.10    2.40
   3  11  -8   89.99    7.00
  -3 -11   8  101.79    7.60
  -3 -11   8   91.89    7.70
   2  11  -8   47.20    5.80
  -2 -11   8   41.60    6.10
  -2 -11   8   53.19    6.60
   1  11  -8  403.96   14.50
  -1 -11   8  417.46   16.40
  -1 -11   8  404.76   16.10
   0  11  -8  157.58    8.20
   0 -11   8  151.48    9.50
   0 -11   8  166.68   10.00
  -1  11  -8  418.46   16.40
  -1  11  -8  423.16   14.00
   1 -11   8  425.16   17.10
  -2  11  -8  388.66   13.00
  -2  11  -8  434.46   16.50
   2 -11   8  419.06   17.10
  -3  11  -8   83.89    7.20
   3 -11   8   94.89    8.10
  -4  11  -8  286.07   13.40
   4 -11   8  266.27   14.00
  -5  11  -8  316.67   14.60
   5 -11   8  307.97   15.40
  -6  11  -8  125.79    9.40
   6 -11   8  126.39   10.10
  -7  11  -8    4.90    3.00
   7 -11   8    1.70    2.50
   6  10  -8    0.10    1.70
  -6 -10   8   -0.30    2.70
   5  10  -8   26.60    5.00
  -5 -10   8   32.10    5.00
  -5 -10   8   35.50    6.30
   4  10  -8   34.50    5.00
  -4 -10   8   29.30    5.50
  -4 -10   8   30.20    4.70
   3  10  -8   78.69    6.20
  -3 -10   8   85.09    7.10
  -3 -10   8   76.99    6.50
   2  10  -8  115.69    7.30
  -2 -10   8  124.09    8.50
  -2 -10   8  114.49    7.80
   1  10  -8  155.28    8.10
  -1 -10   8  150.88    9.10
  -1 -10   8  163.48    9.40
   0  10  -8   26.90    3.90
   0 -10   8   31.40    5.10
   0 -10   8   30.00    4.90
  -1  10  -8   27.10    4.70
  -1  10  -8   23.40    3.50
   1 -10   8   25.60    4.60
  -2  10  -8  343.97   14.10
  -2  10  -8  325.47   11.00
   2 -10   8  325.47   14.50
  -3  10  -8  477.55   17.40
   3 -10   8  477.55   18.40
  -4  10  -8   45.70    6.20
   4 -10   8   54.59    7.50
  -5  10  -8   13.00    3.80
   5 -10   8   10.80    3.50
  -6  10  -8  442.16   17.80
   6 -10   8  462.35   19.30
  -7  10  -8  111.09    8.80
   7 -10   8  123.59   10.00
  -8  10  -8  112.89    9.30
   8 -10   8   94.89    9.20
   6   9  -8  128.19    8.60
  -6  -9   8  126.19    9.20
   5   9  -8  535.75   18.40
  -5  -9   8  585.04   20.30
  -5  -9   8  549.25   18.00
   4   9  -8   10.60    3.00
  -4  -9   8    5.80    3.00
  -4  -9   8    8.40    2.70
   3   9  -8    5.40    2.30
  -3  -9   8    1.10    2.10
  -3  -9   8    2.50    1.90
   2   9  -8  182.18    8.80
  -2  -9   8  177.88    9.30
  -2  -9   8  175.98    9.70
   1   9  -8  123.99    6.90
  -1  -9   8  124.09    7.80
  -1  -9   8  122.29    7.90
   0   9  -8  299.97   10.80
   0  -9   8  288.77   12.60
   0  -9   8  306.27   12.70
  -1   9  -8  111.29    5.90
   1  -9   8  116.79    7.60
   1  -9   8  118.09    7.90
  -2   9  -8  401.46   11.80
  -2   9  -8  398.66   14.80
   2  -9   8  361.36   15.00
  -3   9  -8   54.09    6.20
   3  -9   8   45.90    6.10
  -4   9  -8  203.38   10.70
   4  -9   8  214.28   11.50
  -5   9  -8  381.56   15.40
   5  -9   8  387.66   16.60
  -6   9  -8  621.14   21.00
   6  -9   8  581.04   21.90
   6  -9   8  571.24   19.40
  -7   9  -8  122.99    9.20
   7  -9   8  107.89    9.30
   7  -9   8  125.09    7.00
  -8   9  -8   -1.80    2.20
   8  -9   8    2.60    2.80
   8  -9   8    3.00    1.90
   7   8  -8   10.00    3.20
  -7  -8   8    5.10    3.00
   6   8  -8    0.80    1.70
  -6  -8   8    0.10    2.00
   5   8  -8   68.59    6.00
  -5  -8   8   72.99    5.50
  -5  -8   8   66.89    6.40
   4   8  -8 1079.59   28.10
  -4  -8   8 1067.49   29.40
  -4  -8   8 1114.89   27.90
   3   8  -8  133.89    7.40
  -3  -8   8  137.19    8.50
  -3  -8   8  130.99    7.50
   2   8  -8   11.90    2.80
  -2  -8   8    9.10    2.70
  -2  -8   8    9.60    2.90
   1   8  -8   97.19    5.80
  -1  -8   8   81.49    6.00
  -1  -8   8  112.99    7.30
   0   8  -8  494.45   14.40
   0  -8   8  501.65   16.80
   0  -8   8  493.75   16.50
  -1   8  -8   11.50    2.20
   1  -8   8    5.90    2.30
   1  -8   8   10.70    2.90
  -2   8  -8   22.40    2.80
  -2   8  -8   16.10    3.40
   2  -8   8   16.50    3.50
  -3   8  -8   47.70    5.70
  -3   8  -8   49.40    3.70
   3  -8   8   44.90    6.10
  -4   8  -8  111.99    7.70
   4  -8   8  111.69    8.00
   4  -8   8  122.49    5.50
  -5   8  -8    2.50    2.20
   5  -8   8    4.70    2.60
  -6   8  -8    6.10    2.90
   6  -8   8   12.30    3.90
   6  -8   8   12.10    2.60
  -7   8  -8  462.45   17.80
   7  -8   8  471.65   19.40
   7  -8   8  443.56   14.80
  -8   8  -8    1.00    2.40
   8  -8   8    1.40    2.60
   8  -8   8    1.40    1.40
  -9   8  -8   35.00    6.50
   9  -8   8   30.30    4.80
   9  -8   8   32.30    6.40
   8   7  -8  140.49    9.10
  -8  -7   8  146.59    9.90
   7   7  -8   57.39    6.70
  -7  -7   8   42.50    6.10
   6   7  -8   24.70    4.40
  -6  -7   8   22.90    4.60
   5   7  -8   27.60    4.20
  -5  -7   8   33.10    5.30
  -5  -7   8   36.70    4.50
   4   7  -8  992.00   25.60
  -4  -7   8  990.50   24.80
  -4  -7   8  966.10   26.80
   3   7  -8  125.79    7.00
  -3  -7   8  137.09    7.10
  -3  -7   8  116.99    7.50
   2   7  -8  166.98    7.80
  -2  -7   8  175.18    8.30
  -2  -7   8  160.58    8.70
   1   7  -8  211.98    8.50
  -1  -7   8  208.08    9.30
  -1  -7   8  197.08    9.50
   0   7  -8 1113.59   25.70
   0  -7   8 1138.09   28.40
   0  -7   8 1110.29   28.10
  -1   7  -8   37.20    3.10
   1  -7   8   39.30    5.10
   1  -7   8   39.80    4.90
  -2   7  -8    9.40    2.70
  -2   7  -8   12.40    1.90
   2  -7   8   14.70    3.30
  -3   7  -8   66.69    3.50
  -3   7  -8   63.59    5.40
   3  -7   8   65.99    3.70
   3  -7   8   66.59    5.90
  -4   7  -8   90.29    6.50
   4  -7   8   91.89    4.80
   4  -7   8   90.29    7.00
  -5   7  -8   47.10    6.10
   5  -7   8   45.60    6.60
   5  -7   8   45.90    3.70
  -6   7  -8  135.69    8.60
   6  -7   8  119.49    6.50
   6  -7   8  124.29    9.10
  -7   7  -8   94.89    7.80
   7  -7   8  100.99    8.70
   7  -7   8   98.29    6.40
  -8   7  -8    1.30    2.70
   8  -7   8    5.70    2.30
   8  -7   8    0.10    2.20
  -9   7  -8   55.39    7.90
   9  -7   8   50.89    6.20
   9  -7   8   60.89    8.80
   8   6  -8   58.09    7.20
  -8  -6   8   36.60    6.10
   7   6  -8  183.08    9.80
  -7  -6   8  188.68   10.70
   6   6  -8  317.07   12.80
  -6  -6   8  327.27   13.70
   5   6  -8    6.90    2.30
  -5  -6   8    7.20    2.00
  -5  -6   8    5.60    2.30
   4   6  -8   65.29    5.10
  -4  -6   8   58.59    4.40
  -4  -6   8   55.59    5.30
   3   6  -8 1189.08   28.80
  -3  -6   8 1227.78   30.40
  -3  -6   8 1235.58   28.50
   2   6  -8  732.03   19.20
  -2  -6   8  697.13   20.40
  -2  -6   8  748.43   19.60
   1   6  -8  252.77    9.10
  -1  -6   8  253.37   10.30
  -1  -6   8  226.58    9.60
   0   6  -8  577.64   15.20
   0  -6   8  564.74   17.10
   0  -6   8  580.84   17.30
  -1   6  -8 1178.38   25.80
   1  -6   8 1179.38   24.40
   1  -6   8 1218.18   29.50
   1  -6   8 1162.48   28.80
  -2   6  -8  583.44   14.20
  -2   6  -8  615.74   17.90
   2  -6   8  563.54   13.90
   2  -6   8  577.64   18.10
  -3   6  -8  429.56   14.60
  -3   6  -8  412.46   10.50
   3  -6   8  416.36   15.20
   3  -6   8  408.86   11.40
  -4   6  -8  372.76   13.60
   4  -6   8  358.16   11.00
   4  -6   8  369.26   14.70
  -5   6  -8  344.37   13.30
   5  -6   8  326.67   14.30
   5  -6   8  317.37   10.80
  -6   6  -8   97.69    7.20
   6  -6   8   86.69    5.70
   6  -6   8   98.69    8.10
  -7   6  -8  163.78    9.80
   7  -6   8  179.28    8.80
   7  -6   8  179.38   11.30
  -8   6  -8    2.50    2.60
   8  -6   8    0.90    1.50
   8  -6   8    3.60    2.70
  -9   6  -8  153.08   10.40
   9  -6   8  174.98   12.10
   9  -6   8  168.08    9.60
   9   5  -8   31.20    5.20
  -9  -5   8   33.40    6.20
   8   5  -8    7.30    2.60
  -8  -5   8    5.50    2.80
   7   5  -8  205.18   10.30
  -7  -5   8  215.58   11.20
   6   5  -8   30.10    4.50
  -6  -5   8   23.00    4.20
   5   5  -8   82.49    5.80
  -5  -5   8   78.79    6.10
  -5  -5   8   77.39    4.60
   4   5  -8   39.50    4.70
  -4  -5   8   34.40    3.10
  -4  -5   8   30.50    4.40
   3   5  -8    7.50    2.10
  -3  -5   8   11.80    2.80
  -3  -5   8   10.20    2.00
   2   5  -8   28.20    3.60
   2   5  -8   32.30    2.10
  -2  -5   8   33.90    4.40
  -2  -5   8   33.80    3.30
   1   5  -8  503.55   11.80
   1   5  -8  508.35   14.20
  -1  -5   8  532.45   15.30
  -1  -5   8  546.75   16.00
   0   5  -8  697.93   16.90
   0  -5   8  686.73   18.80
   0  -5   8  651.93   18.60
   0  -5   8  680.23   15.30
  -1   5  -8  448.06   12.00
   1  -5   8  433.36   14.00
   1  -5   8  466.25   14.70
   1  -5   8  457.55   11.50
  -2   5  -8  131.39    5.10
  -2   5  -8  141.29    7.30
   2  -5   8  131.79    7.40
   2  -5   8  131.29    5.30
  -3   5  -8  201.08    6.10
  -3   5  -8  213.08    9.30
   3  -5   8  192.18    9.60
   3  -5   8  199.48    7.20
  -4   5  -8 1007.10   26.00
   4  -5   8 1007.70   23.50
   4  -5   8 1039.40   28.10
  -5   5  -8  338.07   12.80
   5  -5   8  309.07   13.80
   5  -5   8  327.67   11.10
  -6   5  -8   48.30    6.00
   6  -5   8   51.89    7.10
   6  -5   8   50.89    5.40
  -7   5  -8   38.90    5.60
   7  -5   8   38.00    4.80
   7  -5   8   23.70    5.00
  -8   5  -8  438.06   16.90
   8  -5   8  429.76   18.70
   8  -5   8  436.66   15.60
  -9   5  -8   31.10    5.60
   9  -5   8   26.60    4.60
   9  -5   8   42.60    7.60
   9   4  -8   19.00    4.10
  -9  -4   8   11.00    3.50
   8   4  -8   14.40    3.50
  -8  -4   8    7.50    2.90
   7   4  -8  547.85   17.90
  -7  -4   8  564.14   18.70
   6   4  -8   79.89    6.70
   6   4  -8   74.99    5.70
  -6  -4   8   81.29    6.30
   5   4  -8   34.60    2.90
   5   4  -8   29.50    4.10
  -5  -4   8   30.10    2.70
  -5  -4   8   23.30    3.80
   4   4  -8   71.69    5.10
   4   4  -8   66.19    3.80
  -4  -4   8   69.39    5.20
  -4  -4   8   69.69    4.10
   3   4  -8  184.28    6.30
   3   4  -8  190.28    8.10
  -3  -4   8  218.68    9.20
  -3  -4   8  195.98    7.40
   2   4  -8   14.50    2.60
   2   4  -8   16.80    2.00
  -2  -4   8   12.60    2.60
  -2  -4   8   15.70    2.50
   1   4  -8  705.23   17.50
   1   4  -8  673.13   15.70
  -1  -4   8  698.33   18.80
  -1  -4   8  695.23   18.00
   0   4  -8   59.69    3.80
   0  -4   8   67.79    4.70
   0  -4   8   65.99    3.40
   0  -4   8   60.79    4.30
  -1   4  -8   17.30    2.20
   1  -4   8   18.40    2.40
   1  -4   8   15.70    2.80
   1  -4   8   15.40    2.70
  -2   4  -8    2.20    1.50
  -2   4  -8    3.50    1.10
   2  -4   8    4.10    1.80
   2  -4   8    2.50    1.10
  -3   4  -8  916.91   23.20
  -3   4  -8  906.61   18.90
   3  -4   8  883.91   20.90
   3  -4   8  898.41   24.50
  -4   4  -8  108.09    6.40
   4  -4   8   97.19    6.90
   4  -4   8  101.39    5.30
  -5   4  -8  144.89    7.80
   5  -4   8  138.99    8.90
   5  -4   8  145.49    6.90
  -6   4  -8    4.60    2.50
   6  -4   8    4.50    2.60
   6  -4   8    2.00    1.40
  -7   4  -8  377.06   14.50
   7  -4   8  372.66   13.40
   7  -4   8  341.07   15.80
  -8   4  -8  288.57   13.10
   8  -4   8  272.07   14.40
   8  -4   8  282.27   12.00
  -9   4  -8   28.70    6.30
  -9   4  -8   23.60    5.00
   9  -4   8   23.20    4.50
  10   3  -8  398.16   15.90
 -10  -3   8  418.16   17.50
   9   3  -8   35.10    5.30
  -9  -3   8   40.80    6.20
   8   3  -8   12.60    3.00
   8   3  -8    9.70    3.00
  -8  -3   8   11.00    3.80
   7   3  -8   79.19    5.30
   7   3  -8   97.59    6.60
  -7  -3   8   81.19    6.30
   6   3  -8  943.51   23.00
   6   3  -8  928.21   25.10
  -6  -3   8 1009.90   25.90
   5   3  -8   69.09    4.30
   5   3  -8   63.89    4.90
  -5  -3   8   64.59    5.10
   4   3  -8  119.69    5.30
   4   3  -8  123.09    6.50
  -4  -3   8  120.29    5.00
  -4  -3   8  122.09    6.70
   3   3  -8   11.20    2.40
  -3  -3   8    2.70    1.40
  -3  -3   8    7.50    1.60
   2   3  -8 1370.56   28.70
   2   3  -8 1411.96   30.80
  -2  -3   8 1396.96   31.50
  -2  -3   8 1376.06   29.60
   1   3  -8   18.80    2.60
   1   3  -8   16.10    2.10
  -1  -3   8   18.70    2.70
  -1  -3   8   15.40    2.60
   0   3  -8 1884.01   38.10
   0  -3   8 1860.81   39.50
   0  -3   8 1826.32   37.40
   0  -3   8 1880.61   39.40
   1  -3   8  168.68    6.30
   1  -3   8  172.68    7.60
   1  -3   8  173.68    6.20
   1  -3   8  166.88    7.20
  -2   3  -8  691.43   18.30
   2  -3   8  705.23   19.50
   2  -3   8  702.93   17.00
  -3   3  -8  117.59    4.40
  -3   3  -8  114.19    6.20
   3  -3   8  117.99    5.60
   3  -3   8  139.09    7.60
  -4   3  -8 1111.49   26.40
   4  -3   8 1082.99   28.50
   4  -3   8 1053.19   25.10
  -5   3  -8  460.15   14.50
   5  -3   8  433.46   13.60
   5  -3   8  434.56   16.30
  -6   3  -8   88.89    6.20
   6  -3   8   77.79    6.90
   6  -3   8   87.39    5.70
  -7   3  -8  167.08    9.10
   7  -3   8  157.08    8.40
   7  -3   8  152.78   10.30
  -8   3  -8   36.90    7.10
  -8   3  -8   45.60    6.20
   8  -3   8   43.90    5.60
  -9   3  -8  265.17   15.10
  -9   3  -8  280.47   13.30
   9  -3   8  279.57   12.70
  10   2  -8    6.40    2.70
  10   2  -8    7.10    2.70
 -10  -2   8    6.90    3.30
   9   2  -8   91.09    6.70
   9   2  -8  102.09    7.30
  -9  -2   8  101.19    7.80
   8   2  -8  713.23   21.20
   8   2  -8  680.53   20.00
  -8  -2   8  710.63   21.90
   7   2  -8   13.90    3.10
   7   2  -8   17.00    3.10
  -7  -2   8   15.40    3.40
   6   2  -8  326.17   12.30
   6   2  -8  328.37   11.20
  -6  -2   8  329.97   12.40
   5   2  -8  445.36   14.50
   5   2  -8  458.25   13.10
  -5  -2   8  444.46   14.30
   4   2  -8  762.52   18.30
   4   2  -8  721.73   19.80
  -4  -2   8  747.43   16.50
  -4  -2   8  776.92   20.00
   3   2  -8  268.17    8.60
  -3  -2   8  258.47    9.60
  -3  -2   8  269.17    7.80
  -3  -2   8  280.27    9.90
   2   2  -8  709.43   17.00
  -2  -2   8  718.63   18.20
  -2  -2   8  708.03   16.70
  -2  -2   8  730.43   18.50
   1   2  -8  220.98    7.60
  -1  -2   8  217.68    8.20
  -1  -2   8  220.98    7.70
  -1  -2   8  224.38    8.00
   0  -2   8   78.79    4.60
   0  -2   8   83.09    4.70
   0  -2   8   71.49    4.00
   0  -2   8   78.49    4.20
   1  -2   8  156.98    7.10
   1  -2   8  156.58    5.80
   1  -2   8  152.28    6.10
   1  -2   8  157.38    6.60
  -2   2  -8   72.59    4.50
   2  -2   8   71.49    5.00
   2  -2   8   67.39    3.40
   2  -2   8   70.19    4.10
  -3   2  -8  387.66   12.10
   3  -2   8  416.96   10.00
   3  -2   8  396.26   13.70
   3  -2   8  377.26   11.70
  -4   2  -8  451.55   13.40
   4  -2   8  429.66   13.10
   4  -2   8  437.66   15.40
  -5   2  -8    9.00    2.30
   5  -2   8    7.80    2.10
   5  -2   8    4.00    2.20
  -6   2  -8   10.40    3.40
  -6   2  -8    9.30    2.70
   6  -2   8   12.40    2.70
  -7   2  -8  559.04   21.00
  -7   2  -8  575.64   18.30
   7  -2   8  592.54   18.10
  -8   2  -8  272.97   12.30
  -8   2  -8  255.57   14.20
   8  -2   8  281.17   12.10
  -9   2  -8   26.80    5.90
  -9   2  -8   28.40    5.40
   9  -2   8   17.70    3.80
  10   1  -8    4.50    2.30
  10   1  -8    5.80    2.50
 -10  -1   8    3.70    2.80
   9   1  -8    9.30    3.10
   9   1  -8    3.30    2.00
  -9  -1   8   11.10    3.40
   8   1  -8  303.27   12.10
   8   1  -8  317.67   12.80
  -8  -1   8  325.47   13.30
   7   1  -8  603.24   18.60
   7   1  -8  581.54   17.30
  -7  -1   8  593.94   18.40
   6   1  -8   30.10    3.80
   6   1  -8   31.10    4.20
  -6  -1   8   21.20    3.50
   5   1  -8  229.18    9.70
   5   1  -8  232.08    8.60
  -5  -1   8  226.08    9.30
   4   1  -8 1040.90   24.10
  -4  -1   8 1053.09   20.80
  -4  -1   8 1035.60   25.00
  -4  -1   8 1094.49   25.90
   3   1  -8  521.65   13.90
  -3  -1   8  508.75   11.80
  -3  -1   8  517.75   14.50
  -3  -1   8  519.35   15.00
   2   1  -8   77.89    4.30
  -2  -1   8   84.59    4.90
  -2  -1   8   78.69    4.50
  -2  -1   8   73.39    3.60
  -1  -1   8  580.34   15.30
  -1  -1   8  580.94   14.40
  -1  -1   8  583.44   15.20
  -1  -1   8  577.34   14.90
   0  -1   8 1030.40   23.50
   0  -1   8 1019.20   23.20
   0  -1   8 1013.90   23.20
   0  -1   8 1067.69   23.50
   1  -1   8  101.29    5.40
   1  -1   8   99.89    5.00
   1  -1   8  104.19    5.00
   1  -1   8   97.79    4.70
  -2   1  -8   32.80    2.90
   2  -1   8   29.10    2.40
   2  -1   8   30.40    3.80
   2  -1   8   26.80    3.20
  -3   1  -8  261.07    8.80
   3  -1   8  244.58   10.20
   3  -1   8  250.07    7.40
   3  -1   8  245.48    8.90
  -4   1  -8    2.30    1.30
   4  -1   8    1.70    1.10
   4  -1   8    2.40    1.80
  -5   1  -8  202.08    8.50
  -5   1  -8  209.48   10.60
   5  -1   8  190.58    8.50
  -6   1  -8  118.89    8.60
  -6   1  -8  129.09    7.10
   6  -1   8  123.09    7.10
  -7   1  -8  235.48   12.80
  -7   1  -8  256.07   11.00
   7  -1   8  263.27   11.30
  -8   1  -8  183.08   10.70
  -8   1  -8  154.88   11.10
   8  -1   8  182.98    9.70
  -9   1  -8  112.79   10.10
   9  -1   8  120.09    8.40
  10   0  -8    3.50    2.10
  10   0  -8    4.30    2.50
 -10   0   8    6.80    3.30
   9   0  -8  148.89    8.50
   9   0  -8  142.49    8.50
  -9   0   8  130.19    8.50
   8   0  -8   20.50    3.80
   8   0  -8   17.30    3.60
  -8   0   8   11.40    2.90
   7   0  -8 1053.89   26.40
   7   0  -8 1017.80   27.10
  -7   0   8 1054.89   27.00
   6   0  -8    2.30    1.50
  -6   0   8    1.80    1.50
  -6   0   8    1.20    1.40
   5   0  -8    8.20    2.10
  -5   0   8    7.10    2.20
  -5   0   8    5.30    1.80
   4   0  -8   19.00    3.00
  -4   0   8   17.80    3.20
  -4   0   8   15.60    2.60
   3   0  -8 4884.81   92.99
  -3   0   8 4959.20   94.39
  -3   0   8 4921.81   89.09
  -3   0   8 4791.82   92.79
   2   0  -8   35.00    3.10
  -2   0   8   35.30    2.90
  -2   0   8   36.50    4.10
  -2   0   8   35.20    2.30
  -1   0   8    5.60    1.70
  -1   0   8    6.70    1.80
  -1   0   8    7.90    1.70
  -1   0   8    6.20    1.50
   0   0   8  269.77    8.40
   0   0   8  275.57    8.90
   0   0   8  256.67    8.90
   0   0   8  264.07    8.90
   1   0   8 3127.99   59.49
   1   0   8 3157.08   61.39
   1   0   8 3018.90   59.99
   1   0   8 3049.09   60.79
  -2   0  -8  228.28    7.70
  -2   0  -8  240.28    9.40
   2   0   8  245.58    7.90
   2   0   8  239.28    8.70
  -3   0  -8   68.39    4.00
  -3   0  -8   74.39    5.50
   3   0   8   83.89    4.10
   3   0   8   83.69    5.00
  -4   0  -8   62.69    4.10
  -4   0  -8   66.79    5.50
   4   0   8   70.89    3.70
   4   0   8   61.79    4.60
  -5   0  -8  502.55   17.40
  -5   0  -8  501.35   14.50
   5   0   8  490.65   15.40
  -6   0  -8  209.88   11.20
  -6   0  -8  203.88    8.90
   6   0   8  193.58    9.30
  -7   0  -8   34.10    5.70
   7   0   8   42.50    5.60
  -8   0  -8  314.07   15.70
   8   0   8  306.27   13.20
  -9   0  -8   -1.90    1.90
   9   0   8    1.20    1.70
  10  -1  -8    4.30    2.70
  10  -1  -8    3.80    2.30
 -10   1   8    5.20    2.90
   9  -1  -8    1.50    1.60
   9  -1  -8    1.60    1.80
  -9   1   8    1.50    2.00
   8  -1  -8  122.89    7.50
   8  -1  -8  122.69    7.70
  -8   1   8  119.29    7.60
   7  -1  -8   46.80    5.40
  -7   1   8   54.39    6.40
  -7   1   8   55.29    4.90
   6  -1  -8  212.28    9.10
  -6   1   8  224.98   10.00
  -6   1   8  205.78    8.90
   5  -1  -8   10.10    2.40
  -5   1   8    9.40    2.50
  -5   1   8    9.10    2.30
   4  -1  -8  218.68    8.60
  -4   1   8  217.38    8.20
  -4   1   8  220.88    9.40
   3  -1  -8  933.61   18.30
   3  -1  -8  932.81   22.40
  -3   1   8  902.21   23.20
  -3   1   8  944.31   21.60
   2  -1  -8 1492.15   28.70
   2  -1  -8 1416.46   31.50
  -2   1   8 1450.85   32.30
  -2   1   8 1397.06   30.20
   1  -1  -8  279.27    8.20
  -1   1   8  272.87    9.60
  -1   1   8  268.47    8.30
  -1   1   8  257.77    9.20
   0  -1  -8  311.07    9.70
   0   1   8  305.87    8.80
   0   1   8  316.37   10.40
   0   1   8  323.37   10.30
  -1  -1  -8 2759.72   55.79
   1   1   8 2771.52   55.69
   1   1   8 2817.82   55.29
  -2  -1  -8  170.48    5.90
  -2  -1  -8  173.48    7.80
   2   1   8  174.88    7.50
   2   1   8  185.78    6.90
  -3  -1  -8  106.99    4.80
  -3  -1  -8  130.69    7.10
   3   1   8  110.29    5.10
   3   1   8  102.89    5.90
  -4  -1  -8   26.60    3.00
  -4  -1  -8   17.10    3.40
   4   1   8   29.70    4.00
  -5  -1  -8  918.31   21.90
  -5  -1  -8  912.61   25.80
   5   1   8  905.61   23.80
  -6  -1  -8   -1.10    1.50
   6   1   8    2.90    1.80
  -7  -1  -8   10.90    3.60
   7   1   8    7.30    2.70
  -8  -1  -8   -0.30    2.20
   8   1   8    0.20    1.30
  -9  -1  -8    2.50    2.90
   9   1   8    2.90    2.30
  11  -2  -8    0.70    2.10
 -11   2   8    2.60    2.30
  10  -2  -8  223.08   11.50
  10  -2  -8  205.58   10.60
 -10   2   8  201.78   11.00
   9  -2  -8  104.09    7.30
   9  -2  -8  100.39    7.00
  -9   2   8  108.49    7.60
   8  -2  -8   99.29    6.90
  -8   2   8   94.79    6.70
  -8   2   8   93.09    6.90
   7  -2  -8   68.89    5.50
  -7   2   8   67.49    5.70
  -7   2   8   65.79    5.20
   6  -2  -8    0.70    1.20
  -6   2   8    2.20    1.90
  -6   2   8    4.60    1.80
   5  -2  -8   33.30    4.10
  -5   2   8   33.60    4.70
  -5   2   8   36.80    4.00
   4  -2  -8   49.70    4.00
  -4   2   8   48.20    5.40
  -4   2   8   50.29    3.60
   3  -2  -8   13.80    1.20
   3  -2  -8   14.70    2.60
  -3   2   8   15.10    2.30
  -3   2   8   12.70    2.60
   2  -2  -8 1297.27   25.90
   2  -2  -8 1302.77   29.20
  -2   2   8 1241.08   29.50
  -2   2   8 1282.97   26.90
   1  -2  -8  141.89    5.50
  -1   2   8  144.49    5.30
  -1   2   8  139.39    6.60
  -1   2   8  146.19    6.80
   0  -2  -8    8.70    1.80
   0   2   8   12.70    1.70
   0   2   8   15.60    2.50
   0   2   8    8.70    2.00
  -1  -2  -8  135.09    4.80
  -1  -2  -8  155.88    6.90
   1   2   8  167.38    6.80
   1   2   8  151.08    6.90
  -2  -2  -8 1837.22   39.60
  -2  -2  -8 1779.52   35.10
   2   2   8 1812.72   39.20
   2   2   8 1826.92   37.70
  -3  -2  -8  348.67   12.80
  -3  -2  -8  365.66    9.60
   3   2   8  383.06   11.00
   3   2   8  375.66   12.40
  -4  -2  -8  112.79    7.20
  -5  -2  -8  315.97   13.40
   5   2   8  342.27   12.50
   5   2   8  342.67   11.30
  -6  -2  -8  514.25   18.50
   6   2   8  493.25   16.60
  -7  -2  -8   40.20    6.20
   7   2   8   52.29    6.40
  -8  -2  -8  156.18   10.90
   8   2   8  156.48    9.50
  -9  -2  -8   35.60    6.70
  11  -3  -8  148.69   10.00
  10  -3  -8  589.04   19.20
  10  -3  -8  536.95   19.40
 -10   3   8  560.14   19.80
   9  -3  -8  175.88    9.80
  -9   3   8  166.08    9.50
  -9   3   8  182.28    9.90
   8  -3  -8   27.60    4.40
  -8   3   8   36.50    5.40
  -8   3   8   32.80    4.80
   7  -3  -8  115.09    7.10
  -7   3   8  105.09    6.70
  -7   3   8  108.29    7.30
   6  -3  -8 1002.40   25.60
  -6   3   8  970.80   24.50
  -6   3   8 1019.20   26.80
   5  -3  -8    5.40    1.90
  -5   3   8    4.10    1.50
  -5   3   8    4.00    1.90
   4  -3  -8  268.37   10.20
  -4   3   8  267.57    8.90
  -4   3   8  252.17   10.60
   3  -3  -8   45.20    2.30
   3  -3  -8   40.30    3.70
  -3   3   8   41.50    2.90
  -3   3   8   48.70    4.30
   2  -3  -8  449.86   11.00
   2  -3  -8  440.46   13.60
  -2   3   8  417.26   11.10
  -2   3   8  454.75   14.20
   1  -3  -8  469.25   12.20
  -1   3   8  453.45   11.10
  -1   3   8  440.26   13.70
  -1   3   8  464.05   14.00
   0  -3  -8  745.33   18.30
   0   3   8  744.93   15.60
   0   3   8  762.82   19.50
   0   3   8  707.13   18.80
  -1  -3  -8  203.28    5.40
  -1  -3  -8  208.08    8.30
   1   3   8  229.18    9.00
   1   3   8  234.48    8.40
  -2  -3  -8   95.89    5.90
   2   3   8   93.99    5.70
   2   3   8   90.89    5.00
  -3  -3  -8  440.56   14.80
   3   3   8  451.35   14.30
   3   3   8  435.66   12.70
  -4  -3  -8  377.26   14.10
   4   3   8  369.06   11.30
   4   3   8  383.96   13.30
  -5  -3  -8  479.45   17.30
   5   3   8  509.55   16.30
  -6  -3  -8  293.57   13.70
   6   3   8  296.77   12.40
  -7  -3  -8   62.09    8.10
   7   3   8   36.50    5.20
  -8  -3  -8   59.89    8.40
   8   3   8   63.59    7.50
  11  -4  -8   29.70    5.50
 -11   4   8   25.70    5.10
  10  -4  -8   16.40    4.10
 -10   4   8   12.40    4.20
   9  -4  -8  800.92   24.10
  -9   4   8  745.73   23.00
  -9   4   8  795.42   23.50
   8  -4  -8   14.70    3.40
  -8   4   8   15.50    3.70
  -8   4   8   10.10    2.90
   7  -4  -8  134.19    7.90
  -7   4   8  140.39    7.60
  -7   4   8  135.19    8.30
   6  -4  -8  436.16   14.90
  -6   4   8  444.86   15.80
  -6   4   8  455.55   14.10
   5  -4  -8 1176.18   28.70
  -5   4   8 1191.18   29.80
  -5   4   8 1147.09   26.70
   4  -4  -8   25.80    3.70
  -4   4   8   27.80    4.00
  -4   4   8   28.80    3.20
   3  -4  -8    1.70    1.40
   3  -4  -8    1.90    0.80
  -3   4   8    8.50    1.70
  -3   4   8    1.50    1.50
   2  -4  -8  552.54   16.20
   2  -4  -8  564.44   13.70
  -2   4   8  547.85   16.50
  -2   4   8  571.94   13.30
   1  -4  -8  376.26   10.70
  -1   4   8  364.06   12.10
  -1   4   8  366.76    8.90
  -1   4   8  342.97   11.90
   0  -4  -8   80.69    4.70
   0   4   8   92.49    5.60
   0   4   8   85.99    5.10
  -1  -4  -8  257.07    9.60
   1   4   8  254.77    9.90
   1   4   8  254.67    9.30
  -2  -4  -8    8.20    2.30
   2   4   8    2.60    1.30
  -3  -4  -8   33.10    4.60
   3   4   8   21.00    3.60
   3   4   8   25.80    3.40
  -4  -4  -8  213.48   10.50
   4   4   8  225.78    8.50
   4   4   8  213.48    9.80
  -5  -4  -8    2.60    2.30
   5   4   8    1.00    1.40
   5   4   8    2.40    1.70
  -6  -4  -8  178.08   10.50
   6   4   8  169.68    9.50
  -7  -4  -8   26.60    5.50
   7   4   8   31.00    4.90
  -8  -4  -8  135.99   10.30
   8   4   8  108.49    8.20
  10  -5  -8   78.99    7.00
 -10   5   8   68.79    6.60
   9  -5  -8  391.76   15.80
  -9   5   8  392.96   15.40
  -9   5   8  413.46   15.40
   8  -5  -8   32.00    5.20
  -8   5   8   33.60    5.50
  -8   5   8   26.10    4.30
   7  -5  -8  175.18    9.20
  -7   5   8  170.08    9.50
  -7   5   8  178.18    8.50
   6  -5  -8    6.90    2.30
  -6   5   8    9.00    2.90
  -6   5   8    6.60    2.30
   5  -5  -8 1737.03   39.50
  -5   5   8 1700.43   36.90
  -5   5   8 1777.02   40.60
   4  -5  -8   20.90    3.70
   4  -5  -8   20.40    2.50
  -4   5   8   22.40    2.90
  -4   5   8   13.70    3.00
   3  -5  -8    5.50    1.30
   3  -5  -8    5.90    2.00
  -3   5   8    3.90    1.80
  -3   5   8    6.20    1.40
   2  -5  -8  157.68    7.70
   2  -5  -8  156.58    6.10
  -2   5   8  150.88    5.20
  -2   5   8  161.58    7.90
   1  -5  -8 1633.94   37.70
   1  -5  -8 1758.32   35.80
  -1   5   8 1682.83   37.40
  -1   5   8 1695.83   32.20
   0  -5  -8   23.30    3.10
   0   5   8   20.80    3.20
   0   5   8   19.30    3.20
  -1  -5  -8  307.87   11.10
   1   5   8  296.97   11.30
   1   5   8  328.77   11.10
  -2  -5  -8   -0.40    1.30
   2   5   8    1.60    1.30
   2   5   8   -0.70    1.00
  -3  -5  -8  141.89    8.10
   3   5   8  140.59    6.80
   3   5   8  144.49    7.80
  -4  -5  -8    0.70    1.60
   4   5   8    1.50    1.40
   4   5   8    1.00    1.40
  -5  -5  -8  499.65   18.20
   5   5   8  523.75   15.30
   5   5   8  517.05   17.40
  -6  -5  -8   68.59    8.20
   6   5   8   51.29    6.10
  -7  -5  -8   22.80    5.00
   7   5   8   18.40    4.20
  10  -6  -8    2.50    2.20
 -10   6   8   -1.80    2.00
   9  -6  -8   21.70    4.50
  -9   6   8   17.40    3.90
  -9   6   8   23.60    4.80
   8  -6  -8  205.38   10.70
  -8   6   8  183.28   10.20
  -8   6   8  196.98    9.70
   7  -6  -8  316.37   13.00
  -7   6   8  311.37   11.70
  -7   6   8  307.97   13.20
   6  -6  -8    2.80    1.90
  -6   6   8    6.90    2.70
  -6   6   8    2.20    1.70
   5  -6  -8   35.50    4.80
  -5   6   8   28.30    4.50
  -5   6   8   33.40    3.70
   4  -6  -8 1083.19   23.90
   4  -6  -8 1107.39   27.70
  -4   6   8 1097.59   28.40
  -4   6   8 1107.09   24.40
   3  -6  -8  662.13   16.60
   3  -6  -8  728.93   19.80
  -3   6   8  679.23   16.00
  -3   6   8  700.43   20.10
   2  -6  -8   44.30    5.00
   2  -6  -8   47.30    3.50
  -2   6   8   42.10    4.90
   1  -6  -8  392.06   12.00
   1  -6  -8  371.66   13.20
  -1   6   8  389.36   13.10
   0  -6  -8  669.33   18.20
   0   6   8  671.93   19.10
   0   6   8  671.03   18.60
  -1  -6  -8  245.98   10.10
   1   6   8  248.38   10.40
   1   6   8  251.57    9.80
  -2  -6  -8  524.05   16.70
   2   6   8  516.75   16.60
   2   6   8  533.75   15.70
  -3  -6  -8  104.89    7.20
   3   6   8   92.59    6.50
   3   6   8  100.39    6.00
  -4  -6  -8  396.16   15.50
   4   6   8  399.86   13.30
   4   6   8  407.96   14.90
  -5  -6  -8    6.10    3.00
   5   6   8    8.20    2.70
   5   6   8    3.90    1.70
  -6  -6  -8  203.38   11.70
   6   6   8  197.48   10.70
  -7  -6  -8    5.70    3.30
   7   6   8    3.50    2.30
  10  -7  -8    3.70    2.70
 -10   7   8    4.20    2.90
   9  -7  -8   26.10    5.10
  -9   7   8   32.00    5.50
  -9   7   8   27.00    4.60
   8  -7  -8   23.20    4.60
  -8   7   8   24.60    4.20
  -8   7   8   23.80    5.00
   7  -7  -8   27.40    4.80
  -7   7   8   28.10    5.00
  -7   7   8   29.30    4.30
   6  -7  -8  201.88   10.10
  -6   7   8  195.98   10.40
  -6   7   8  205.68    8.70
   5  -7  -8   49.00    6.00
  -5   7   8   44.80    3.70
  -5   7   8   44.50    5.80
   4  -7  -8  148.49    8.10
   4  -7  -8  151.48    6.40
  -4   7   8  149.79    6.10
  -4   7   8  145.69    8.50
   3  -7  -8  238.98   10.30
   3  -7  -8  247.78    8.80
  -3   7   8  259.57   10.90
   2  -7  -8  514.05   14.80
   2  -7  -8  561.84   16.90
  -2   7   8  521.25   16.50
   1  -7  -8    9.60    2.30
   1  -7  -8    6.20    2.20
  -1   7   8    9.00    2.50
   0  -7  -8  552.94   16.40
   0   7   8  532.95   16.40
   0   7   8  541.05   16.90
  -1  -7  -8  440.86   14.80
   1   7   8  434.76   14.90
   1   7   8  425.46   14.10
  -2  -7  -8  225.48   10.50
   2   7   8  228.18   10.40
   2   7   8  225.08    9.60
  -3  -7  -8   60.69    5.90
   3   7   8   66.99    5.30
   3   7   8   59.79    5.50
  -4  -7  -8  221.28   11.40
   4   7   8  203.88    9.40
   4   7   8  210.78   10.40
  -5  -7  -8   20.40    4.60
   5   7   8   23.40    4.50
   5   7   8   23.30    3.80
  -6  -7  -8   33.10    6.00
   6   7   8   29.20    5.30
   6   7   8   29.30    7.00
  10  -8  -8   10.80    3.70
 -10   8   8   26.80    4.90
   9  -8  -8  137.89    9.40
  -9   8   8  143.39    9.40
  -9   8   8  141.09    8.90
   8  -8  -8  532.15   18.70
  -8   8   8  482.45   18.10
  -8   8   8  475.25   16.40
   7  -8  -8   14.80    3.70
  -7   8   8    7.60    2.70
  -7   8   8   12.40    3.80
   6  -8  -8  266.37   11.90
  -6   8   8  259.37   12.40
  -6   8   8  264.77   10.10
   5  -8  -8   29.50    4.60
  -5   8   8   22.50    4.40
  -5   8   8   22.40    3.20
   4  -8  -8  190.18    7.90
   4  -8  -8  191.78    9.50
  -4   8   8  186.28    9.70
   3  -8  -8    3.00    1.90
   3  -8  -8   -0.10    1.00
  -3   8   8    0.80    1.60
   2  -8  -8  942.51   24.60
   2  -8  -8  880.41   22.70
  -2   8   8  901.01   24.50
   1  -8  -8   69.49    5.70
   1  -8  -8   63.89    5.00
  -1   8   8   71.89    5.60
   0  -8  -8    1.90    1.80
   0   8   8    3.50    1.90
   0   8   8    2.30    1.70
  -1  -8  -8   31.50    4.50
   1   8   8   40.60    5.20
   1   8   8   40.70    5.20
  -2  -8  -8  707.93   21.50
   2   8   8  691.73   20.20
   2   8   8  701.63   21.00
  -3  -8  -8   35.00    5.60
   3   8   8   27.00    4.20
   3   8   8   30.70    4.70
  -4  -8  -8   37.70    6.00
   4   8   8   33.10    4.70
   4   8   8   41.10    5.80
  -5  -8  -8   15.50    4.30
[truncated: 191,610 more chars]
