# Supplementary material for: 5-{[4-(Di­methyl­amino)­phen­yl]ethyn­yl}pyrimidine–1,2,3,5-tetra­fluoro-4,6-di­iodo­benzene (1/2)
Source: IUCrdata. 2022 Apr 12;7(Pt 4):x220380. doi: 10.1107/S2414314622003807 (PMC9462022; doi:10.1107/S2414314622003807)
Supplement: Supplementary file 2 [file x-07-x220380-Isup2.hkl]

data_I                                                                          
_shelx_title ' eb770_a.res in P-1'                                              
_shelx_refln_list_code          4                                               
_shelx_F_calc_maximum      389.33                                               
_exptl_crystal_F_000       948.00                                               
_reflns_d_resolution_high  0.7801                                               
                                                                                
loop_                                                                           
 _space_group_symop_operation_xyz                                               
 'x, y, z'                                                                      
 '-x, -y, -z'                                                                   
                                                                                
_cell_length_a     9.1574                                                       
_cell_length_b    12.0339                                                       
_cell_length_c    14.0667                                                       
_cell_angle_alpha  91.989                                                       
_cell_angle_beta   96.924                                                       
_cell_angle_gamma 102.996                                                       
                                                                                
_shelx_F_squared_multiplier     1.000                                           
                                                                                
loop_                                                                           
 _refln_index_h                                                                 
 _refln_index_k                                                                 
 _refln_index_l                                                                 
 _refln_F_squared_calc                                                          
 _refln_F_squared_meas                                                          
 _refln_F_squared_sigma                                                         
 _refln_observed_status                                                         
   1   0   0        813.16        831.13        16.04 o                         
   2   0   0        504.91        435.68        16.75 o                         
   3   0   0       3535.60       3508.88        46.76 o                         
   4   0   0      96959.39      94152.96       879.77 o                         
   5   0   0        370.50        350.25        16.47 o                         
   6   0   0       1084.61        970.43        28.91 o                         
   7   0   0          9.96         20.41        10.66 o                         
   8   0   0       2700.66       2792.28        75.08 o                         
   9   0   0        105.55        142.91        25.06 o                         
  10   0   0       1793.30       1783.13        87.65 o                         
  11   0   0       2334.96       2556.70       112.88 o                         
 -11   1   0       3263.25       3592.56       133.38 o                         
 -10   1   0       1127.63       1123.53        70.33 o                         
  -9   1   0       4125.49       4153.47       100.35 o                         
  -8   1   0       3673.44       3512.92        84.70 o                         
  -7   1   0         49.30         80.87        11.30 o                         
  -6   1   0       3815.64       3947.66        67.18 o                         
  -5   1   0       3369.64       3400.08        59.74 o                         
  -4   1   0       4112.51       4307.62        58.84 o                         
  -3   1   0      18397.44      18184.32       180.12 o                         
  -2   1   0      13373.50      13640.24       134.16 o                         
  -1   1   0        210.39        254.75         7.81 o                         
   1   1   0      23926.63      24961.34       234.27 o                         
   2   1   0      13653.43      14038.10       138.64 o                         
   3   1   0        265.63        258.39        11.12 o                         
   4   1   0      34698.11      34420.81       397.73 o                         
   5   1   0       9871.97       9479.84       114.19 o                         
   6   1   0       3564.87       3555.53        61.30 o                         
   7   1   0        903.50        936.51        62.24 o                         
   8   1   0       5386.49       5490.49        98.76 o                         
   9   1   0       1185.08       1277.93        54.91 o                         
  10   1   0        241.66        259.98        43.57 o                         
  11   1   0         65.23         77.74        31.08 o                         
 -11   2   0       2551.09       2763.94       115.58 o                         
 -10   2   0       6265.43       6614.37       177.46 o                         
  -9   2   0        324.64        383.60        43.07 o                         
  -8   2   0        255.37        210.36        26.10 o                         
  -7   2   0       6639.12       6473.19       140.32 o                         
  -6   2   0       7512.53       7417.37       110.63 o                         
  -5   2   0       1337.80       1371.35        30.96 o                         
  -4   2   0       4822.57       4535.10        78.02 o                         
  -3   2   0        154.99        178.48        31.53 o                         
  -2   2   0       1741.47       1791.76        28.08 o                         
  -1   2   0          2.32         -5.93         5.93 o                         
   0   2   0       3000.58       3277.66        37.94 o                         
   1   2   0      25101.94      26768.02       292.96 o                         
   2   2   0       4135.70       4108.73        51.51 o                         
   3   2   0       7532.16       7443.26        87.09 o                         
   4   2   0       7401.85       7585.39        93.11 o                         
   5   2   0      28129.91      27167.81       276.66 o                         
   6   2   0       5146.26       5156.84        79.57 o                         
   7   2   0        373.09        353.22        26.58 o                         
   8   2   0       3880.33       4113.39        94.68 o                         
   9   2   0       7099.25       7287.62       141.34 o                         
  10   2   0        259.09        238.28        41.80 o                         
 -11   3   0       2276.91       2295.48       105.38 o                         
 -10   3   0       3669.29       3494.76       122.65 o                         
  -9   3   0       1779.02       1838.49        65.24 o                         
  -8   3   0       6469.87       6528.35       125.87 o                         
  -7   3   0      22062.74      21405.04       541.67 o                         
  -6   3   0       6858.94       6582.64        90.71 o                         
  -5   3   0       5578.57       5219.56        79.49 o                         
  -4   3   0       1245.46       1195.20        39.53 o                         
  -3   3   0      30057.63      28935.85       333.37 o                         
  -2   3   0       6214.99       6452.86        74.19 o                         
  -1   3   0      44252.17      44408.52       438.06 o                         
   0   3   0        348.91        357.61        12.74 o                         
   1   3   0       9149.14       9770.09       102.75 o                         
   2   3   0       1500.64       1411.58        26.94 o                         
   3   3   0      44957.32      45325.47       429.04 o                         
   4   3   0       6403.99       6522.14        85.72 o                         
   5   3   0         17.92         25.40         7.38 o                         
   6   3   0       4589.45       4478.06        83.68 o                         
   7   3   0      11001.82      10814.26       167.59 o                         
   8   3   0       3239.94       3284.30        69.69 o                         
   9   3   0       3172.94       3126.07        87.51 o                         
  10   3   0        613.12        688.56        82.86 o                         
 -11   4   0        266.48        304.24        48.88 o                         
 -10   4   0       4076.54       3968.99       132.39 o                         
  -9   4   0        309.31        330.86        34.76 o                         
  -8   4   0       3542.54       3395.15       117.76 o                         
  -7   4   0         31.52         42.21        13.63 o                         
  -6   4   0      31476.62      29870.92       417.07 o                         
  -5   4   0        349.11        318.18        17.48 o                         
  -4   4   0        409.10        454.55        18.62 o                         
  -3   4   0       3691.12       3700.36        54.25 o                         
  -2   4   0      45239.62      44069.54       413.37 o                         
  -1   4   0        107.50        173.99         9.57 o                         
   0   4   0       3759.98       3950.63        51.76 o                         
   1   4   0      10830.84      11277.65       121.15 o                         
   2   4   0        189.09        172.00        11.39 o                         
   3   4   0       1994.03       1844.99        36.47 o                         
   4   4   0       8598.24       8720.75       140.79 o                         
   5   4   0         32.62         78.03        12.08 o                         
   6   4   0        908.25        862.99        38.00 o                         
   7   4   0       6690.12       6815.61       106.09 o                         
   8   4   0        852.01        885.34        37.21 o                         
   9   4   0       1659.26       1763.53        66.43 o                         
  10   4   0        107.25         93.34        34.26 o                         
 -11   5   0       1659.63       1811.82        94.04 o                         
 -10   5   0         50.48         58.29        25.05 o                         
  -9   5   0         53.66         95.41        24.50 o                         
  -8   5   0       2650.99       2437.34        72.54 o                         
  -7   5   0      11176.80      10846.52       171.83 o                         
  -6   5   0      12712.17      12078.42       147.50 o                         
  -5   5   0        994.12        878.74        28.32 o                         
  -4   5   0       5144.60       5061.99        73.52 o                         
  -3   5   0       4978.46       4827.34        81.90 o                         
  -2   5   0      46468.87      46075.75       435.41 o                         
  -1   5   0        843.75        947.32        28.17 o                         
   0   5   0        143.82        175.13        12.74 o                         
   1   5   0          4.00         22.56         5.10 o                         
   2   5   0      18406.13      18336.62       251.25 o                         
   3   5   0         72.45        110.98        15.16 o                         
   4   5   0      10214.89      10317.12       127.11 o                         
   5   5   0        258.00        326.38        30.52 o                         
   6   5   0       4029.67       3937.60        73.67 o                         
   7   5   0        488.84        537.50        32.97 o                         
   8   5   0      10648.89      10832.44       154.73 o                         
   9   5   0        532.99        585.08        76.85 o                         
 -11   6   0        861.64       1004.89        84.99 o                         
 -10   6   0       3082.11       3163.90       117.23 o                         
  -9   6   0         43.87         55.04        18.28 o                         
  -8   6   0       8484.87       8215.07       150.44 o                         
  -7   6   0         52.02         68.61        24.72 o                         
  -6   6   0       2975.13       2832.66        75.12 o                         
  -5   6   0      10976.63      10566.83       133.06 o                         
  -4   6   0      22493.57      21921.82       231.95 o                         
  -3   6   0       3267.35       3080.58        52.02 o                         
  -2   6   0        860.70        825.18        33.80 o                         
  -1   6   0      40175.73      41523.06       398.20 o                         
   0   6   0      28630.31      30135.92       297.35 o                         
   1   6   0       3944.40       4399.75        64.17 o                         
   2   6   0        909.81        883.75        26.39 o                         
   3   6   0      12826.36      12545.00       147.51 o                         
   4   6   0       5137.46       5165.61        80.60 o                         
   5   6   0       1362.77       1343.09        40.00 o                         
   6   6   0         45.13         56.82        14.77 o                         
   7   6   0       3666.07       3833.80        78.80 o                         
   8   6   0         97.74        162.57        33.66 o                         
   9   6   0       2273.41       2272.13       103.03 o                         
 -11   7   0         93.96         76.34        30.65 o                         
 -10   7   0       1084.22       1079.98        83.85 o                         
  -9   7   0       4357.30       3996.06       110.08 o                         
  -8   7   0       1472.42       1434.01        57.37 o                         
  -7   7   0        262.17        332.35        50.72 o                         
  -6   7   0       2334.26       2316.86        53.61 o                         
  -5   7   0         32.11         39.31         9.66 o                         
  -4   7   0        536.28        508.86        22.65 o                         
  -3   7   0      26572.55      26291.79       270.88 o                         
  -2   7   0       2220.47       2249.95        50.06 o                         
  -1   7   0       5019.88       5181.04        73.06 o                         
   0   7   0       7353.95       7558.17       108.11 o                         
   1   7   0      31708.96      32069.28       321.27 o                         
   2   7   0          1.21         61.80        39.31 o                         
   3   7   0       7709.75       7805.22       106.90 o                         
   4   7   0       4438.35       4574.04        77.77 o                         
   5   7   0       4616.12       4650.38        86.66 o                         
   6   7   0        472.78        484.35        32.09 o                         
   7   7   0       1958.31       1921.57        80.98 o                         
   8   7   0        216.11        228.59        37.02 o                         
 -11   8   0          0.81        -19.33        19.88 o                         
 -10   8   0       3841.60       3690.28       143.73 o                         
  -9   8   0        944.30        990.76        67.26 o                         
  -8   8   0       1098.79       1130.29        52.83 o                         
  -7   8   0         88.73         95.06        26.71 o                         
  -6   8   0        328.36        398.21        27.75 o                         
  -5   8   0       4966.95       4884.58        81.89 o                         
  -4   8   0        932.27        969.00        31.21 o                         
  -3   8   0      11233.79      10870.61       134.21 o                         
  -2   8   0       2655.51       2606.30        49.81 o                         
  -1   8   0       2124.22       2159.10        43.73 o                         
   0   8   0        877.63        874.41        26.66 o                         
   1   8   0      38304.07      38774.07       452.13 o                         
   2   8   0       3107.85       3156.05        58.84 o                         
   3   8   0         59.44         47.49        11.60 o                         
   4   8   0        311.78        278.75        26.14 o                         
   5   8   0      22526.06      22643.52       375.37 o                         
   6   8   0         29.65         14.80        15.35 o                         
   7   8   0         32.88         35.11        47.17 o                         
   8   8   0         52.04         76.40        26.35 o                         
 -10   9   0       2977.89       2825.70       112.26 o                         
  -9   9   0       4934.91       4820.10       160.54 o                         
  -8   9   0       8557.40       8372.76       158.04 o                         
  -7   9   0        969.73        952.17        46.56 o                         
  -6   9   0        785.97        834.69        49.57 o                         
  -5   9   0       3150.70       3016.04        63.42 o                         
  -4   9   0       4485.79       4403.17        76.04 o                         
  -3   9   0       1092.70       1023.00        32.53 o                         
  -2   9   0       3185.81       3278.91        59.87 o                         
  -1   9   0       1381.85       1399.26        36.16 o                         
   0   9   0         76.57         73.61        11.36 o                         
   1   9   0         28.52         31.10        14.91 o                         
   2   9   0      18145.78      18081.23       245.55 o                         
   3   9   0       5944.64       5899.14       113.38 o                         
   4   9   0         99.14        120.89        59.35 o                         
   5   9   0       3153.27       3044.94       187.93 o                         
   6   9   0       7474.24       7767.93       186.41 o                         
   7   9   0       1144.84       1155.35        69.35 o                         
 -10  10   0       2238.33       2351.07       237.31 o                         
  -9  10   0       5621.63       5433.46       153.69 o                         
  -8  10   0         18.98         22.03        15.85 o                         
  -7  10   0       1691.12       1611.10        73.23 o                         
  -6  10   0       6012.32       6005.60       121.59 o                         
  -5  10   0       7373.43       7140.70       110.73 o                         
  -4  10   0        347.12        401.43        26.92 o                         
  -3  10   0        230.69        252.43        22.23 o                         
  -2  10   0       1679.71       1644.23        53.27 o                         
  -1  10   0       7149.71       7179.04       125.64 o                         
   0  10   0         14.82         32.77        13.80 o                         
   1  10   0        727.99        881.13        70.00 o                         
   2  10   0        647.17        615.11        42.59 o                         
   3  10   0         87.22         75.95        24.68 o                         
   4  10   0        251.42        276.02        38.74 o                         
   5  10   0        164.18        175.97        33.27 o                         
   6  10   0       4855.31       4917.24       172.72 o                         
  -9  11   0       1874.38       1841.03        88.61 o                         
  -8  11   0       3311.55       3380.06        96.60 o                         
  -7  11   0       4133.10       4107.52       102.97 o                         
  -6  11   0       5829.85       6047.09       124.36 o                         
  -5  11   0      11589.81      11577.73       239.18 o                         
  -4  11   0       4688.97       4502.91       113.56 o                         
  -3  11   0       3008.03       2927.38        65.55 o                         
  -2  11   0      16736.88      17069.52       242.52 o                         
  -1  11   0       2725.98       2729.47        73.02 o                         
   0  11   0       2101.32       2177.65        66.17 o                         
   1  11   0        121.74        125.77        27.42 o                         
   2  11   0       6819.26       6716.40       168.09 o                         
   3  11   0        799.02        765.08        64.77 o                         
   4  11   0       2765.41       2663.29       105.19 o                         
   5  11   0         58.35        100.17        30.65 o                         
   6  11   0         87.91         89.42        29.46 o                         
  -9  12   0       1129.64        992.48        72.57 o                         
  -8  12   0         51.13        105.72        24.38 o                         
  -7  12   0          1.04         47.41        17.39 o                         
  -6  12   0       3085.75       3103.48        86.32 o                         
  -5  12   0      10298.51      10437.02       208.15 o                         
  -4  12   0        593.95        583.64        44.06 o                         
  -3  12   0        183.15        233.25        47.44 o                         
  -2  12   0        884.77        913.35        45.88 o                         
  -1  12   0      18956.99      18805.18       266.10 o                         
   0  12   0        190.64        201.12        33.58 o                         
   1  12   0         63.95        115.21        50.98 o                         
   2  12   0        109.48        117.81        57.07 o                         
   3  12   0       4911.88       4543.06       141.73 o                         
   4  12   0          9.03         26.18        23.60 o                         
   5  12   0       1203.87       1296.52        79.73 o                         
  -8  13   0        428.93        496.93        62.94 o                         
  -7  13   0         43.40         10.40        22.97 o                         
  -6  13   0       1143.42       1274.98        78.84 o                         
  -5  13   0         50.40         34.95        18.46 o                         
  -4  13   0       1355.97       1430.95        86.64 o                         
  -3  13   0        328.43        429.14        40.54 o                         
  -2  13   0       2967.35       2955.66        84.52 o                         
  -1  13   0       2722.51       2546.08       101.80 o                         
   0  13   0       1153.05       1078.22        67.81 o                         
   1  13   0         60.71        101.54        29.46 o                         
   2  13   0        601.45        481.59        57.20 o                         
   3  13   0       6426.32       6106.98       208.48 o                         
  -7  14   0       1447.14       1813.52        97.05 o                         
  -6  14   0          2.48         40.19        27.42 o                         
  -5  14   0       3137.56       3075.04        95.96 o                         
  -4  14   0        178.71        240.34        39.79 o                         
  -3  14   0       2710.29       2651.51       256.41 o                         
  -2  14   0        176.65        204.77        38.19 o                         
  -1  14   0       1808.97       1732.60       263.26 o                         
   0  14   0       4895.06       4561.62       146.52 o                         
   1  14   0       1225.92       1070.36        85.36 o                         
   2  14   0        124.65        152.28        36.58 o                         
  -5  15   0         56.09         59.52        26.46 o                         
  -4  15   0       2360.73       2381.17       226.66 o                         
  -3  15   0         11.54          8.66        46.41 o                         
  -2  15   0       3177.79       3143.99       171.20 o                         
  -1  15   0        376.76        327.73        49.96 o                         
   0 -15   1        512.05        495.11        89.78 o                         
   1 -15   1         57.50         84.30        29.58 o                         
   2 -15   1       3113.69       3394.43       342.39 o                         
   3 -15   1        745.99        699.71        69.35 o                         
   4 -15   1        512.48        562.76        64.99 o                         
   5 -15   1       1183.76       1096.96       130.87 o                         
  -2 -14   1       3669.33       3499.18       207.72 o                         
  -1 -14   1        493.31        381.42        51.52 o                         
   0 -14   1        406.87        324.44        48.10 o                         
   1 -14   1        628.14        533.19        84.46 o                         
   2 -14   1        965.60        979.93        69.10 o                         
   3 -14   1       1424.17       1422.84        63.50 o                         
   4 -14   1       1042.10       1120.17        73.45 o                         
   5 -14   1        336.85        328.17        49.69 o                         
   6 -14   1        905.33        858.61        78.64 o                         
   7 -14   1         32.57         69.38        40.33 o                         
  -3 -13   1        125.22        120.22        34.43 o                         
  -2 -13   1       2884.45       2720.83       110.27 o                         
  -1 -13   1       4648.62       4482.57       149.13 o                         
   0 -13   1         54.10        105.27        30.07 o                         
   1 -13   1        848.77        765.24        53.72 o                         
   2 -13   1       5400.37       5252.60       118.25 o                         
   3 -13   1        265.39        271.73        32.33 o                         
   4 -13   1        367.63        300.63        35.39 o                         
   5 -13   1        524.88        550.95        68.48 o                         
   6 -13   1          3.72          5.31        19.88 o                         
   7 -13   1         23.35         54.78        29.46 o                         
   8 -13   1       1026.55       1003.47       226.74 o                         
  -5 -12   1       4362.30       4109.76       140.34 o                         
  -4 -12   1        506.51        537.38        70.00 o                         
  -3 -12   1         27.64         20.99        23.12 o                         
  -2 -12   1        285.98        297.09        43.49 o                         
  -1 -12   1      15455.06      15146.59       249.79 o                         
   0 -12   1        233.06        204.80        41.04 o                         
   1 -12   1       1076.86       1135.99        74.03 o                         
   2 -12   1        121.53        145.09        23.44 o                         
   3 -12   1      15021.95      14998.77       352.71 o                         
   4 -12   1        568.85        503.22        40.42 o                         
   5 -12   1        764.16        860.92        61.71 o                         
   6 -12   1         86.96         96.63        30.13 o                         
   7 -12   1       2437.67       2439.75        80.26 o                         
   8 -12   1        181.55        197.50        31.30 o                         
   9 -12   1       2902.83       3032.89       106.52 o                         
  -6 -11   1         16.16         30.58        22.67 o                         
  -5 -11   1        865.03        884.17        74.22 o                         
  -4 -11   1       3251.79       3348.85       143.80 o                         
  -3 -11   1       4060.86       4071.01       126.75 o                         
  -2 -11   1        498.37        414.87        94.35 o                         
  -1 -11   1       1654.96       1688.52        58.99 o                         
   0 -11   1       7115.90       7093.45       170.67 o                         
   1 -11   1       4897.53       4814.60       102.81 o                         
   2 -11   1         89.47        104.28        19.82 o                         
   3 -11   1       5504.12       5510.67       153.94 o                         
   4 -11   1       5145.60       5187.77       110.08 o                         
   5 -11   1       3203.19       3307.56        86.31 o                         
   6 -11   1       2721.73       2667.65        78.21 o                         
   7 -11   1       1480.46       1647.81        64.87 o                         
   8 -11   1        958.03       1118.29       102.59 o                         
   9 -11   1        176.37        196.74        30.80 o                         
  -6 -10   1        511.23        521.10        57.63 o                         
  -5 -10   1       1203.04       1217.13       114.13 o                         
  -4 -10   1        614.49        741.00       126.23 o                         
  -3 -10   1       1685.34       1627.43        59.65 o                         
  -2 -10   1       4752.73       4718.54       101.25 o                         
  -1 -10   1       2483.57       2567.65        79.81 o                         
   0 -10   1       1497.95       1502.00        51.17 o                         
   1 -10   1       6749.56       6669.00       121.02 o                         
   2 -10   1       5585.82       5627.89       108.30 o                         
   3 -10   1          2.94         24.88        13.11 o                         
   4 -10   1      10177.48       9956.15       134.86 o                         
   5 -10   1       4194.24       4287.43       110.26 o                         
   6 -10   1        528.03        629.29        44.51 o                         
   7 -10   1       1973.61       1938.52        94.69 o                         
   8 -10   1       4589.11       4620.50       113.30 o                         
   9 -10   1        457.95        535.89        47.66 o                         
  10 -10   1        200.94        176.47        37.61 o                         
  -7  -9   1        703.33        738.22        76.01 o                         
  -6  -9   1       2105.32       2046.03        88.73 o                         
  -5  -9   1        635.56        732.10        75.25 o                         
  -4  -9   1      13755.44      13791.45       210.05 o                         
  -3  -9   1         76.09        126.90        20.55 o                         
  -2  -9   1      13623.51      13841.03       247.68 o                         
  -1  -9   1         79.02        118.48        18.18 o                         
   0  -9   1       4330.16       4380.87        89.54 o                         
   1  -9   1       1855.50       1951.01        55.66 o                         
   2  -9   1      27415.29      27442.43       287.30 o                         
   3  -9   1          5.16         25.87        16.74 o                         
   4  -9   1       1987.15       2086.67        48.84 o                         
   5  -9   1        515.66        503.52        28.23 o                         
   6  -9   1      20900.76      21152.33       288.77 o                         
   7  -9   1       1944.63       1757.98        70.53 o                         
   8  -9   1       1615.09       1686.98        66.36 o                         
   9  -9   1        284.69        363.31        39.64 o                         
  10  -9   1       3796.17       3832.11       164.27 o                         
  -8  -8   1       2452.28       2647.97       103.23 o                         
  -7  -8   1       6406.07       6343.66       163.46 o                         
  -6  -8   1        778.00        723.75        53.77 o                         
  -5  -8   1         29.23         69.48        28.82 o                         
  -4  -8   1        141.02        171.46        34.32 o                         
  -3  -8   1       8580.77       8827.36       144.51 o                         
  -2  -8   1        118.74        150.66        14.87 o                         
  -1  -8   1       5925.91       6125.43        86.10 o                         
   0  -8   1       1949.40       2025.87        40.73 o                         
   1  -8   1       3009.74       2873.09        55.91 o                         
   2  -8   1       1578.72       1594.04        37.18 o                         
   3  -8   1      19520.60      19861.20       216.91 o                         
   4  -8   1         23.61         44.67        12.24 o                         
   5  -8   1         36.53         35.15        10.20 o                         
   6  -8   1      10305.62      10081.94       165.00 o                         
   7  -8   1       7025.58       6995.37       134.76 o                         
   8  -8   1       3100.69       3112.49        87.83 o                         
   9  -8   1        147.62        148.43        26.69 o                         
  10  -8   1       5333.54       5022.46       152.99 o                         
  -8  -7   1       5776.13       6049.62       157.42 o                         
  -7  -7   1        174.71        186.43        26.14 o                         
  -6  -7   1        258.19        317.98        31.53 o                         
  -5  -7   1       1244.13       1284.99        39.83 o                         
  -4  -7   1       5990.88       5869.84       105.87 o                         
  -3  -7   1       4237.24       4329.05        71.18 o                         
  -2  -7   1         13.99         27.17        15.01 o                         
  -1  -7   1        890.59        942.78        35.00 o                         
   0  -7   1         37.49         76.47        27.57 o                         
   1  -7   1       6992.25       6911.75       108.68 o                         
   2  -7   1        111.09        135.78        13.50 o                         
   3  -7   1       4621.49       4776.13        72.25 o                         
   4  -7   1        406.02        414.66        32.06 o                         
   5  -7   1       1087.75       1170.13        35.06 o                         
   6  -7   1       1579.09       1588.17        53.51 o                         
   7  -7   1      14974.56      14609.35       219.76 o                         
   8  -7   1        851.00        916.88        64.79 o                         
   9  -7   1        116.01        142.03        27.64 o                         
  10  -7   1       2902.00       2828.38       111.27 o                         
  11  -7   1       4438.49       4463.36       149.96 o                         
  -9  -6   1       1615.03       1708.04        78.46 o                         
  -8  -6   1       2260.94       2280.95        62.97 o                         
  -7  -6   1       4751.36       4783.18        89.20 o                         
  -6  -6   1       1609.84       1627.93        46.33 o                         
  -5  -6   1       8119.36       8239.38       115.29 o                         
  -4  -6   1      11293.35      11452.98       141.01 o                         
  -3  -6   1       3593.18       3608.28        60.77 o                         
  -2  -6   1      11102.03      10902.61       128.22 o                         
  -1  -6   1      38718.48      40260.65       433.09 o                         
   0  -6   1        184.69        141.29        13.33 o                         
   1  -6   1       7312.89       7725.92        93.16 o                         
   2  -6   1      18580.21      18963.96       417.72 o                         
   3  -6   1      17316.51      16956.54       182.55 o                         
   4  -6   1       3202.08       3076.07        53.88 o                         
   5  -6   1       1301.16       1270.25        35.01 o                         
   6  -6   1       2150.78       2177.02        61.82 o                         
   7  -6   1          6.52         19.26        12.74 o                         
   8  -6   1       2612.98       2535.64        76.93 o                         
   9  -6   1       2522.98       2489.90       125.71 o                         
  10  -6   1       3135.42       3142.82       116.57 o                         
  11  -6   1       2387.03       2268.18       106.57 o                         
  -9  -5   1         31.64          6.17        12.01 o                         
  -8  -5   1       3296.30       3378.88        87.81 o                         
  -7  -5   1          3.48         11.34         8.84 o                         
  -6  -5   1       4007.61       4029.07        74.12 o                         
  -5  -5   1        444.46        502.62        25.31 o                         
  -4  -5   1      36773.80      37317.59       400.81 o                         
  -3  -5   1       8810.25       9444.17       114.30 o                         
  -2  -5   1         60.79        108.70        10.28 o                         
  -1  -5   1       1592.55       1671.21        31.67 o                         
   0  -5   1      56313.17      57043.95       729.15 o                         
   1  -5   1       2465.99       2582.54        40.21 o                         
   2  -5   1       1283.50       1300.17        30.31 o                         
   3  -5   1       8548.97       8455.79       101.09 o                         
   4  -5   1      28125.43      27937.72       282.73 o                         
   5  -5   1        480.34        489.63        20.53 o                         
   6  -5   1        256.99        297.29        42.46 o                         
   7  -5   1       2862.13       2805.90        75.05 o                         
   8  -5   1        516.97        624.55        54.37 o                         
   9  -5   1         49.66         56.64        24.11 o                         
  10  -5   1         41.23         33.24        21.00 o                         
  11  -5   1         67.81        127.55        41.09 o                         
 -10  -4   1         12.33         58.31        35.00 o                         
  -9  -4   1         46.19        115.53        18.49 o                         
  -8  -4   1         74.45         55.65        15.16 o                         
  -7  -4   1         39.58         91.47        14.91 o                         
  -6  -4   1       3574.09       3618.61        67.06 o                         
  -5  -4   1        645.18        664.97        25.32 o                         
  -4  -4   1       9948.65      10103.46       121.66 o                         
  -3  -4   1       2758.20       2911.52        48.02 o                         
  -2  -4   1       3747.62       4271.79        58.14 o                         
  -1  -4   1       5328.24       5632.39        68.34 o                         
   0  -4   1      78907.36      79208.93       749.94 o                         
   1  -4   1      10496.03      11127.48       179.87 o                         
   2  -4   1       3341.45       3377.53        48.10 o                         
   3  -4   1        222.37        229.31        13.62 o                         
   4  -4   1      55049.34      51527.07       828.65 o                         
   5  -4   1        712.26        705.82        29.19 o                         
   6  -4   1          1.87         33.43         7.32 o                         
   7  -4   1         80.15        132.42        27.98 o                         
   8  -4   1       8501.96       8076.75       147.50 o                         
   9  -4   1         98.50         52.85        34.53 o                         
  10  -4   1        485.26        534.43        47.88 o                         
  11  -4   1        207.84        211.95        43.49 o                         
 -10  -3   1       6142.85       6144.95       169.35 o                         
  -9  -3   1       3516.94       3617.92        84.90 o                         
  -8  -3   1       1839.00       1932.30        52.45 o                         
  -7  -3   1        748.45        740.28        30.26 o                         
  -6  -3   1       8775.45       8774.24       137.50 o                         
  -5  -3   1       4946.07       4954.14        74.66 o                         
  -4  -3   1       3598.02       3373.25        54.36 o                         
  -3  -3   1       8576.69       9494.90       108.50 o                         
  -2  -3   1      17207.99      18244.68       182.32 o                         
  -1  -3   1        671.37        676.72        24.80 o                         
   0  -3   1       1104.29       1170.84        19.55 o                         
   1  -3   1      45111.25      47199.89       676.78 o                         
   2  -3   1      18607.05      18670.06       280.90 o                         
   3  -3   1        682.80        691.63        19.55 o                         
   4  -3   1       2380.57       2430.11        63.86 o                         
   5  -3   1      51287.80      48696.91      1016.31 o                         
   6  -3   1      13104.78      12536.38       222.26 o                         
   7  -3   1        690.61        726.01        39.25 o                         
   8  -3   1       4328.10       4340.95       100.38 o                         
   9  -3   1      10429.51      10583.34       184.18 o                         
  10  -3   1         12.10         45.01        17.87 o                         
  11  -3   1       1215.55       1160.50        92.83 o                         
 -10  -2   1       5906.84       6056.20       167.69 o                         
  -9  -2   1        618.48        637.82        45.76 o                         
  -8  -2   1       2372.38       2253.50        66.24 o                         
  -7  -2   1      11611.84      11556.10       146.82 o                         
  -6  -2   1      13157.20      12736.43       151.73 o                         
  -5  -2   1       4038.61       4238.28        65.37 o                         
  -4  -2   1          6.93         28.99         5.98 o                         
  -3  -2   1      44652.14      45014.57       422.95 o                         
  -2  -2   1       2072.38       2140.43        32.20 o                         
  -1  -2   1      25875.54      28563.24       523.15 o                         
   0  -2   1        130.99        174.77        16.80 o                         
   1  -2   1        212.38        198.89         7.94 o                         
   2  -2   1       2971.22       2983.10        38.71 o                         
   3  -2   1      21274.24      20541.23       202.99 o                         
   4  -2   1         52.80         93.34        16.69 o                         
   5  -2   1      25719.31      24664.56       438.34 o                         
   6  -2   1       1147.94       1195.17        29.59 o                         
   7  -2   1       5824.52       5772.61       111.25 o                         
   8  -2   1       2720.54       2578.94        74.04 o                         
   9  -2   1      10262.93      10126.80       177.69 o                         
  10  -2   1        585.68        616.70        50.12 o                         
  11  -2   1         10.41         12.78        21.20 o                         
 -11  -1   1         88.52        124.09        35.07 o                         
 -10  -1   1       2662.01       2835.69       152.17 o                         
  -9  -1   1       2715.58       2501.46        74.57 o                         
  -8  -1   1       5151.82       5113.32       142.18 o                         
  -7  -1   1       3538.85       3466.06        64.23 o                         
  -6  -1   1      12091.13      11922.36       178.99 o                         
  -5  -1   1       5070.33       4676.41        68.25 o                         
  -4  -1   1      12334.47      12150.54       152.86 o                         
  -3  -1   1      22501.43      22078.56       298.33 o                         
  -2  -1   1      13761.33      14679.83       144.35 o                         
  -1  -1   1         26.49         15.29         4.37 o                         
   0  -1   1         24.82         48.70         6.09 o                         
   1  -1   1      20351.30      20039.17       218.69 o                         
   2  -1   1       1383.97       1365.93        28.59 o                         
   3  -1   1      16476.67      15989.96       250.79 o                         
   4  -1   1        188.64        194.33        11.11 o                         
   5  -1   1        686.14        718.42        22.60 o                         
   6  -1   1       5842.90       5525.92        79.05 o                         
   7  -1   1      17778.88      17450.76       305.60 o                         
   8  -1   1          2.39         36.40        22.93 o                         
   9  -1   1       3708.00       3677.23        95.42 o                         
  10  -1   1       4135.34       4104.51       107.58 o                         
  11  -1   1       5624.13       5740.68       172.50 o                         
 -11   0   1       3248.50       3294.85       127.23 o                         
 -10   0   1        975.14       1110.44        69.84 o                         
  -9   0   1         18.01         41.14        17.01 o                         
  -8   0   1         58.93         72.56        12.96 o                         
  -7   0   1      14381.46      14315.87       200.60 o                         
  -6   0   1      13716.00      13341.84       165.59 o                         
  -5   0   1       3207.76       3265.90        77.97 o                         
  -4   0   1        358.45        408.95        15.32 o                         
  -3   0   1      20785.24      21206.55       207.08 o                         
  -2   0   1      64607.45      65118.93       616.90 o                         
  -1   0   1        155.75        173.46         7.61 o                         
   1   0   1       4295.39       4317.66        65.62 o                         
   2   0   1      47851.19      45897.34       810.26 o                         
   3   0   1        589.25        579.14        15.64 o                         
   4   0   1      17920.01      16962.75       189.55 o                         
   5   0   1        211.13        260.41        16.86 o                         
   6   0   1       2804.18       3051.57       106.32 o                         
   7   0   1       1482.67       1503.66        71.26 o                         
   8   0   1      18333.97      18133.10       280.38 o                         
   9   0   1       2029.70       2080.25        71.09 o                         
  10   0   1        564.14        541.58        46.83 o                         
  11   0   1       1002.04       1027.35       196.30 o                         
 -11   1   1         13.69         12.00        22.97 o                         
 -10   1   1       1743.91       1777.00        87.45 o                         
  -9   1   1        118.01        146.12        24.13 o                         
  -8   1   1       3001.31       3101.83        72.70 o                         
  -7   1   1      10012.98      10245.68       133.59 o                         
  -6   1   1       2737.94       2746.43        53.59 o                         
  -5   1   1       2770.78       2639.89        62.60 o                         
  -4   1   1      11803.75      12055.57       149.49 o                         
  -3   1   1      35552.99      35713.34       336.84 o                         
  -2   1   1        138.24        148.98        14.31 o                         
  -1   1   1       3310.85       3438.44        55.02 o                         
   0   1   1       5914.46       5853.52        69.10 o                         
   1   1   1       1740.11       1807.45        26.42 o                         
   2   1   1      10772.73      10949.76       111.91 o                         
   3   1   1       6415.93       6229.86        74.07 o                         
   4   1   1        588.90        631.03        25.04 o                         
   5   1   1       1398.90       1365.50        32.19 o                         
   6   1   1       5303.69       5413.67        86.93 o                         
   7   1   1        688.87        704.15        42.74 o                         
   8   1   1       5350.71       5329.92       111.28 o                         
   9   1   1        151.02        201.85        37.17 o                         
  10   1   1        483.12        497.18        45.38 o                         
  11   1   1        437.96        547.47       146.85 o                         
 -11   2   1        340.38        382.44        54.78 o                         
 -10   2   1        732.14        736.49        68.17 o                         
  -9   2   1        290.10        312.94        32.80 o                         
  -8   2   1       5494.32       5487.04       109.49 o                         
  -7   2   1        514.27        507.26        31.34 o                         
  -6   2   1      12458.34      12523.54       146.52 o                         
  -5   2   1        385.57        393.36        20.65 o                         
  -4   2   1       8400.19       8294.40        98.17 o                         
  -3   2   1       6578.02       6366.39        76.62 o                         
  -2   2   1      35579.58      35281.87       330.40 o                         
  -1   2   1      18509.91      19206.62       182.22 o                         
   0   2   1      11456.28      12198.17       118.96 o                         
   1   2   1      17235.37      17880.37       177.89 o                         
   2   2   1      10187.83      10428.21       115.09 o                         
   3   2   1      16543.86      15615.03       161.58 o                         
   4   2   1       9579.51       9088.17       107.66 o                         
   5   2   1         58.18         83.43        10.54 o                         
   6   2   1          9.62         21.17        12.74 o                         
   7   2   1       5839.66       5657.14        89.84 o                         
   8   2   1        617.81        730.02        44.65 o                         
   9   2   1       3375.46       3302.19        90.96 o                         
  10   2   1        109.66         95.05        23.74 o                         
 -11   3   1        144.19         72.28        70.00 o                         
 -10   3   1       7228.87       7237.05       184.99 o                         
  -9   3   1       2842.35       2814.07       116.77 o                         
  -8   3   1        508.01        496.28        37.76 o                         
  -7   3   1       3681.87       3556.26        63.91 o                         
  -6   3   1        398.21        389.39        20.92 o                         
  -5   3   1      12545.68      12089.53       373.81 o                         
  -4   3   1       1678.59       1728.26        35.32 o                         
  -3   3   1      42077.38      42185.12       456.57 o                         
  -2   3   1      25458.68      26489.39       254.12 o                         
  -1   3   1        181.30        228.90        12.78 o                         
   0   3   1       2715.73       2648.80        43.30 o                         
   1   3   1      98485.67      93454.77      2760.43 o                         
   2   3   1       3050.90       3152.22        45.46 o                         
   3   3   1        693.50        694.19        20.50 o                         
   4   3   1       1358.35       1358.72        45.47 o                         
   5   3   1      39689.49      39901.96       394.72 o                         
   6   3   1        156.22        165.50        16.75 o                         
   7   3   1        380.81        423.28        27.70 o                         
   8   3   1         41.82         83.59        15.13 o                         
   9   3   1       2253.98       2289.03        87.33 o                         
  10   3   1        300.88        363.92        40.17 o                         
 -11   4   1        240.71        212.74        41.33 o                         
 -10   4   1       5064.63       5018.91       150.03 o                         
  -9   4   1       3641.11       3741.20       119.31 o                         
  -8   4   1       6842.50       6604.58       293.57 o                         
  -7   4   1          4.71         16.99         9.66 o                         
  -6   4   1       5919.90       5309.44        93.96 o                         
  -5   4   1        288.33        315.99        38.06 o                         
  -4   4   1       8487.55       8299.99       103.82 o                         
  -3   4   1        272.57        277.64        17.33 o                         
  -2   4   1       1764.69       2006.34        34.57 o                         
  -1   4   1       9596.69      10063.25       108.32 o                         
   0   4   1       2094.81       2245.24        42.59 o                         
   1   4   1      29327.23      30011.59       375.58 o                         
   2   4   1      17520.45      17865.99       220.06 o                         
   3   4   1       1517.34       1688.29        41.29 o                         
   4   4   1       2416.82       2432.09        46.72 o                         
   5   4   1      23795.91      23469.49       314.92 o                         
   6   4   1       9053.64       8927.20       121.90 o                         
   7   4   1        988.95        936.36        35.72 o                         
   8   4   1         84.78        103.34        23.06 o                         
   9   4   1       9089.56       9383.40       223.86 o                         
  10   4   1        250.83        235.00        40.51 o                         
 -11   5   1         33.80         54.13        28.81 o                         
 -10   5   1       1374.09       1392.57        77.74 o                         
  -9   5   1      19388.63      18720.51       429.05 o                         
  -8   5   1       2806.24       2742.08        75.68 o                         
  -7   5   1        477.71        457.77        40.41 o                         
  -6   5   1       8266.10       7919.33       109.32 o                         
  -5   5   1      28831.54      27739.15       449.13 o                         
  -4   5   1       9999.65       9844.57       123.83 o                         
  -3   5   1       6003.06       6168.10        80.58 o                         
  -2   5   1       3073.52       3339.07        50.48 o                         
  -1   5   1       6582.35       6756.91        81.96 o                         
   0   5   1       5862.93       6399.85        90.29 o                         
   1   5   1       4752.26       4957.31        67.43 o                         
   2   5   1      11148.54      11062.95       126.81 o                         
   3   5   1       4617.74       4935.87        76.39 o                         
   4   5   1        335.61        400.05        33.61 o                         
   5   5   1        337.73        343.02        23.05 o                         
   6   5   1      23570.79      23686.30       262.56 o                         
   7   5   1       2292.76       2285.49        57.78 o                         
   8   5   1        168.92        190.18        25.95 o                         
   9   5   1        717.81        758.70       111.77 o                         
 -11   6   1       1323.91       1266.64        86.54 o                         
 -10   6   1       1452.45       1455.35        98.91 o                         
  -9   6   1       5153.15       5148.79       144.18 o                         
  -8   6   1       8437.69       7833.75       173.39 o                         
  -7   6   1       3418.27       3299.49        80.76 o                         
  -6   6   1      12465.26      11926.32       150.74 o                         
  -5   6   1      21184.01      20980.05       229.84 o                         
  -4   6   1      10073.60      10039.96       124.23 o                         
  -3   6   1       4969.86       4755.60        69.60 o                         
  -2   6   1      32650.63      32763.07       522.68 o                         
  -1   6   1       6648.26       6678.98        84.64 o                         
   0   6   1       9113.99       9472.84       111.19 o                         
   1   6   1       6468.44       6928.67        89.17 o                         
   2   6   1       8618.30       8522.93       106.93 o                         
   3   6   1        650.46        632.88        24.58 o                         
   4   6   1       2872.81       2717.21        54.73 o                         
   5   6   1          1.30         17.63        13.87 o                         
   6   6   1        216.63        260.16        23.21 o                         
   7   6   1       3232.36       3301.93        84.40 o                         
   8   6   1       2252.28       2240.97        71.72 o                         
   9   6   1        389.54        389.30        50.90 o                         
 -11   7   1          0.27         18.09        23.60 o                         
 -10   7   1         47.43         77.37        27.42 o                         
  -9   7   1       2276.89       2245.08        92.96 o                         
  -8   7   1       4331.35       4060.28        97.50 o                         
  -7   7   1        835.49        777.48        40.85 o                         
  -6   7   1        280.01        257.46        21.33 o                         
  -5   7   1      16829.00      16702.45       193.47 o                         
  -4   7   1      14225.89      14073.94       164.15 o                         
  -3   7   1       6487.29       6270.78        87.40 o                         
  -2   7   1        606.03        615.89        36.32 o                         
  -1   7   1      18480.48      18184.40       220.66 o                         
   0   7   1       3876.48       3780.79        59.73 o                         
   1   7   1       1907.57       1933.35        40.96 o                         
   2   7   1      11525.14      11606.16       139.82 o                         
   3   7   1        217.63        308.15        27.80 o                         
   4   7   1       4471.23       4406.52        80.17 o                         
   5   7   1        123.36        124.05        16.80 o                         
   6   7   1       1447.16       1550.43        56.52 o                         
   7   7   1        318.41        424.50        39.44 o                         
   8   7   1       1880.13       1870.18        83.85 o                         
 -11   8   1         35.38        -20.44        38.80 o                         
 -10   8   1        953.28       1078.15        70.47 o                         
  -9   8   1         17.92         19.11        17.97 o                         
  -8   8   1        183.21        206.07        27.81 o                         
  -7   8   1         59.15         41.19        25.80 o                         
  -6   8   1      12593.24      12194.25       159.01 o                         
  -5   8   1       5086.32       4970.84        83.66 o                         
  -4   8   1         31.51         32.60        10.54 o                         
  -3   8   1       1489.89       1528.53        38.52 o                         
  -2   8   1      21646.56      21742.08       231.93 o                         
  -1   8   1      23960.72      23745.06       248.92 o                         
   0   8   1       3358.25       3385.97        58.62 o                         
   1   8   1        236.34        251.73        18.58 o                         
   2   8   1       1696.25       1717.73        41.77 o                         
   3   8   1      15548.92      15107.30       180.23 o                         
   4   8   1       2255.23       2258.61        63.93 o                         
   5   8   1       2176.49       2273.30       129.06 o                         
   6   8   1        196.25        205.95        69.24 o                         
   7   8   1       3775.19       3808.51       122.78 o                         
   8   8   1         14.19        -18.26        18.26 o                         
 -10   9   1        407.32        473.06        57.56 o                         
  -9   9   1        762.52        720.74        64.93 o                         
  -8   9   1       1431.36       1451.11        65.75 o                         
  -7   9   1       5103.95       5050.26       110.40 o                         
  -6   9   1        214.72        245.13        27.89 o                         
  -5   9   1       5628.69       5635.94        93.18 o                         
  -4   9   1       2137.75       2127.64        50.37 o                         
  -3   9   1        834.86        814.26        29.62 o                         
  -2   9   1       6481.90       6619.83        95.63 o                         
  -1   9   1       1379.64       1436.05        37.56 o                         
   0   9   1      18419.16      18403.53       206.68 o                         
   1   9   1        778.94        752.77        29.01 o                         
   2   9   1       1512.98       1554.20        42.92 o                         
   3   9   1        250.54        259.29        45.65 o                         
   4   9   1       8784.82       9028.41       206.96 o                         
   5   9   1        412.63        385.39        57.07 o                         
   6   9   1        326.48        342.05        46.04 o                         
   7   9   1        761.31        661.59        70.00 o                         
 -10  10   1          6.29         12.48        20.26 o                         
  -9  10   1        535.21        489.31        54.75 o                         
  -8  10   1       2020.16       1964.28        70.49 o                         
  -7  10   1       4621.46       4558.12       115.37 o                         
  -6  10   1          7.76         33.69        16.03 o                         
  -5  10   1       1630.60       1711.36        50.74 o                         
  -4  10   1        260.11        301.29        23.54 o                         
  -3  10   1       1185.22       1160.63        36.88 o                         
  -2  10   1       1095.08       1103.92        35.15 o                         
  -1  10   1       4647.73       4576.39       102.79 o                         
   0  10   1       2257.11       2280.36        61.93 o                         
   1  10   1        288.06        311.16        37.47 o                         
   2  10   1       2617.09       2604.64        92.37 o                         
   3  10   1       2852.84       2824.42       176.52 o                         
   4  10   1       7451.98       7650.70       182.46 o                         
   5  10   1        559.84        519.98        55.67 o                         
   6  10   1        311.82        351.26        49.34 o                         
  -9  11   1       4911.93       4804.02       192.50 o                         
  -8  11   1        170.84        204.42        32.76 o                         
  -7  11   1       2856.18       3113.52        88.36 o                         
  -6  11   1       1235.71       1347.59        47.59 o                         
  -5  11   1       7361.95       7136.53       114.60 o                         
  -4  11   1       5969.09       5998.58       119.60 o                         
  -3  11   1        390.80        401.16        27.55 o                         
  -2  11   1       1692.60       1722.07        48.20 o                         
  -1  11   1        505.74        493.24        33.61 o                         
   0  11   1      10421.24      10062.04       271.55 o                         
   1  11   1       1613.26       1724.52        76.92 o                         
   2  11   1       9347.79       9168.60       205.22 o                         
   3  11   1       1294.45       1376.11        72.34 o                         
   4  11   1       1619.79       1419.52        77.87 o                         
   5  11   1       1016.43       1081.11        69.10 o                         
  -9  12   1        568.65        544.31       140.76 o                         
  -8  12   1       6056.45       6069.10       161.96 o                         
  -7  12   1       2875.50       2937.55        86.92 o                         
  -6  12   1         72.09        141.89        23.73 o                         
  -5  12   1       1017.72       1057.91        70.70 o                         
  -4  12   1       2183.95       2161.64        84.03 o                         
  -3  12   1       7049.57       6988.32       133.96 o                         
  -2  12   1          0.37         41.81        17.76 o                         
  -1  12   1        147.34        235.09        45.65 o                         
   0  12   1        191.99        135.17        30.32 o                         
   1  12   1       1496.08       1427.13       188.69 o                         
   2  12   1        215.46        233.27        39.00 o                         
   3  12   1       2355.69       2408.60       123.95 o                         
   4  12   1        542.96        381.86        50.90 o                         
  -8  13   1       6242.40       6586.53       172.75 o                         
  -7  13   1         61.86         57.74        29.58 o                         
  -6  13   1        317.46        360.69        48.63 o                         
  -5  13   1        388.56        344.48        37.40 o                         
  -4  13   1      10067.67       9950.03       176.79 o                         
  -3  13   1         92.73        101.12        22.61 o                         
  -2  13   1        456.62        432.84        50.03 o                         
  -1  13   1       1207.17       1195.27        70.63 o                         
   0  13   1       3317.98       3309.24       162.83 o                         
   1  13   1       2696.60       2496.69       103.15 o                         
   2  13   1        249.76        214.14        41.85 o                         
   3  13   1        353.55        283.04        59.35 o                         
  -7  14   1       3161.88       3195.84       126.53 o                         
  -6  14   1       1559.09       1592.07        87.75 o                         
  -5  14   1        837.20        892.81        57.52 o                         
  -4  14   1       3545.44       3851.94       132.79 o                         
  -3  14   1       1177.64       1266.63        76.80 o                         
  -2  14   1       2909.24       2794.56       111.79 o                         
  -1  14   1       2417.74       2247.92       100.72 o                         
   0  14   1       2136.94       2230.81       100.99 o                         
   1  14   1       1053.74       1053.23       105.00 o                         
   2  14   1        833.78        724.35        95.87 o                         
  -5  15   1        748.85        670.14        69.83 o                         
  -4  15   1       1288.45       1381.39        83.41 o                         
  -3  15   1       3212.71       3018.94       121.33 o                         
  -2  15   1          0.52         16.38        23.59 o                         
  -1  15   1        372.85        423.85        57.56 o                         
   0 -15   2       3737.18       3764.46       184.13 o                         
   1 -15   2       1830.32       1917.09       129.35 o                         
   2 -15   2        432.82        384.77        54.37 o                         
   3 -15   2          0.47         -3.88        16.00 o                         
   4 -15   2       4382.33       4130.39       126.69 o                         
  -2 -14   2       1861.55       1852.29        96.56 o                         
  -1 -14   2        459.30        482.34        66.20 o                         
   0 -14   2        105.48        161.56        38.19 o                         
   1 -14   2        233.49        236.42        32.63 o                         
   2 -14   2       7510.38       7400.70       151.85 o                         
   3 -14   2        232.44        293.95        36.56 o                         
   4 -14   2       1173.47       1164.13       169.67 o                         
   5 -14   2         58.57        111.75        34.38 o                         
   6 -14   2       5201.68       5113.07       165.49 o                         
  -3 -13   2       1291.16       1360.89       128.59 o                         
  -2 -13   2        844.82        776.20        69.98 o                         
  -1 -13   2          1.67         53.57        24.19 o                         
   0 -13   2       3759.11       3651.11        97.27 o                         
   1 -13   2        205.50        176.77        26.57 o                         
   2 -13   2       3630.06       3620.96        96.44 o                         
   3 -13   2       1847.62       1896.58        69.58 o                         
   4 -13   2         19.23         -2.28        14.29 o                         
   5 -13   2       1388.90       1302.68        78.64 o                         
   6 -13   2       8043.86       8200.31       238.84 o                         
   7 -13   2       1064.79       1090.30       175.00 o                         
   8 -13   2        891.50        825.59        81.78 o                         
  -5 -12   2        536.94        489.61        60.22 o                         
  -4 -12   2       3235.82       3303.30       121.46 o                         
  -3 -12   2       4294.26       4135.20       133.81 o                         
  -2 -12   2        236.86        231.33        38.56 o                         
  -1 -12   2         96.03        112.00        26.33 o                         
   0 -12   2       2377.24       2348.95        73.91 o                         
   1 -12   2       6830.26       6719.62       133.29 o                         
   2 -12   2         31.29         23.06        16.91 o                         
   3 -12   2       5023.33       4979.75       111.86 o                         
   4 -12   2         39.61         69.29        31.04 o                         
   5 -12   2        361.45        388.95        50.02 o                         
   6 -12   2        478.15        454.43        55.87 o                         
   7 -12   2       9127.74       9188.01       363.69 o                         
   8 -12   2        532.23        583.71        72.96 o                         
  -6 -11   2       1778.81       1844.19        91.88 o                         
  -5 -11   2       3717.11       3770.14       132.31 o                         
  -4 -11   2       2581.76       2534.18       101.08 o                         
  -3 -11   2        571.35        608.87        51.70 o                         
  -2 -11   2       4599.75       4537.07       107.67 o                         
  -1 -11   2       4524.81       4546.03       103.32 o                         
   0 -11   2        989.38       1001.33        45.38 o                         
   1 -11   2        626.24        645.68        50.82 o                         
   2 -11   2        411.60        412.05        34.71 o                         
   3 -11   2       1509.30       1531.64        56.44 o                         
   4 -11   2        334.06        353.02        44.47 o                         
   5 -11   2         29.30         66.91        16.25 o                         
   6 -11   2        281.08        329.56        35.43 o                         
   7 -11   2       1859.01       1836.18        68.15 o                         
   8 -11   2        542.41        567.31        47.66 o                         
   9 -11   2        224.56        279.25        37.50 o                         
  -6 -10   2        113.60        117.70        31.73 o                         
  -5 -10   2       1107.61       1259.78        71.50 o                         
  -4 -10   2       3958.11       4103.41       100.95 o                         
  -3 -10   2       6154.24       6333.41       136.79 o                         
  -2 -10   2       1614.83       1564.97        85.54 o                         
  -1 -10   2       7305.93       7342.09       151.48 o                         
   0 -10   2       4826.25       4747.38       125.17 o                         
   1 -10   2       5832.78       5780.77       111.85 o                         
   2 -10   2       3099.15       3114.74        87.53 o                         
   3 -10   2       7127.28       7163.00       186.74 o                         
   4 -10   2        515.15        505.83        27.48 o                         
   5 -10   2       1248.61       1246.20        41.35 o                         
   6 -10   2        910.55        906.00        46.38 o                         
   7 -10   2       1726.09       1663.45        63.79 o                         
   8 -10   2       1041.70       1134.90        56.64 o                         
   9 -10   2        562.90        557.57        84.79 o                         
  10 -10   2        116.10        147.37        35.07 o                         
  -7  -9   2        561.04        509.79        56.12 o                         
  -6  -9   2       2302.01       2337.45        93.54 o                         
  -5  -9   2       2242.38       2234.32        76.14 o                         
  -4  -9   2       5947.02       6220.53       124.11 o                         
  -3  -9   2       2457.27       2491.89        81.51 o                         
  -2  -9   2       1789.98       1797.38        57.97 o                         
  -1  -9   2       9651.52       9741.12       175.69 o                         
   0  -9   2      29532.13      28936.64       573.28 o                         
   1  -9   2       7125.41       7165.92       123.40 o                         
   2  -9   2        113.65        133.28        15.37 o                         
   3  -9   2        674.35        637.00        29.65 o                         
   4  -9   2      34373.49      34163.84       353.71 o                         
   5  -9   2         41.19         54.23        11.58 o                         
   6  -9   2        198.39        241.85        28.75 o                         
   7  -9   2         11.75         20.69        13.39 o                         
   8  -9   2       4964.85       4982.21       132.83 o                         
   9  -9   2        176.40        187.48        30.90 o                         
  10  -9   2        851.38        924.84        83.70 o                         
  -8  -8   2        274.95        230.18        50.22 o                         
  -7  -8   2       1291.81       1406.72        63.10 o                         
  -6  -8   2       1654.95       1724.88        62.81 o                         
  -5  -8   2         83.45        209.14        35.66 o                         
  -4  -8   2       1054.50       1114.62        45.94 o                         
  -3  -8   2       1757.67       1822.64        57.64 o                         
  -2  -8   2       1324.68       1297.79        70.64 o                         
  -1  -8   2          3.19         12.55        13.36 o                         
   0  -8   2          5.78         16.65        15.04 o                         
   1  -8   2      17580.52      17250.22       205.78 o                         
   2  -8   2       1623.42       1675.33        38.64 o                         
   3  -8   2       3070.15       3097.99        56.57 o                         
   4  -8   2       6707.39       6649.26        95.94 o                         
   5  -8   2       9873.83      10048.50       132.52 o                         
   6  -8   2        135.54        155.73        22.77 o                         
   7  -8   2        295.92        328.56        32.75 o                         
   8  -8   2       8404.97       8436.83       160.56 o                         
   9  -8   2       1628.75       1611.37        67.68 o                         
  10  -8   2         17.66         53.14        23.34 o                         
  -8  -7   2          7.33          9.42        14.88 o                         
  -7  -7   2       2506.07       2766.79        80.76 o                         
  -6  -7   2      15304.50      15532.91       228.37 o                         
  -5  -7   2       2038.91       2058.28        62.02 o                         
  -4  -7   2       3284.70       3441.96        67.00 o                         
  -3  -7   2       2241.56       2198.51        46.30 o                         
  -2  -7   2      10191.17      10284.08       124.90 o                         
  -1  -7   2         13.25         43.76        15.98 o                         
   0  -7   2       8059.27       8184.82       125.63 o                         
   1  -7   2       3416.03       3286.68        51.88 o                         
   2  -7   2        797.22        744.98        22.95 o                         
   3  -7   2       1002.56       1059.39        34.48 o                         
   4  -7   2       1985.68       1986.94        43.10 o                         
   5  -7   2      34184.26      33437.45       344.04 o                         
   6  -7   2       2077.25       1984.44        61.24 o                         
   7  -7   2        835.14        862.94        58.89 o                         
   8  -7   2       2240.80       2270.72        74.30 o                         
   9  -7   2      14464.12      14385.42       234.09 o                         
  10  -7   2        239.83        300.96        39.37 o                         
  11  -7   2        159.21        250.61        45.27 o                         
  -9  -6   2       3175.86       3242.62       152.93 o                         
  -8  -6   2       3601.55       3773.05        95.24 o                         
  -7  -6   2       5132.65       5196.58        94.40 o                         
  -6  -6   2       7921.78       8001.56       117.53 o                         
  -5  -6   2       4199.24       4255.08        74.79 o                         
  -4  -6   2       4219.83       4152.43        69.31 o                         
  -3  -6   2      22215.98      22398.92       343.06 o                         
  -2  -6   2       3840.47       3879.68        59.44 o                         
  -1  -6   2       8337.02       8179.00       122.63 o                         
   0  -6   2        239.20        254.63        32.04 o                         
   1  -6   2       8414.22       8476.15       144.72 o                         
   2  -6   2        126.91        143.60        12.58 o                         
   3  -6   2      14966.63      15138.42       166.65 o                         
   4  -6   2        187.70        204.99        25.48 o                         
   5  -6   2       1407.04       1502.90        37.16 o                         
   6  -6   2       4364.58       4511.24       109.70 o                         
   7  -6   2       8672.88       8298.41       148.53 o                         
   8  -6   2         60.16         58.59        17.75 o                         
   9  -6   2       3864.95       3689.45       100.66 o                         
  10  -6   2       2860.27       3035.62        95.14 o                         
  11  -6   2       4603.77       4703.32       155.26 o                         
  -9  -5   2          0.96         -4.74        12.37 o                         
  -8  -5   2       1308.96       1328.78        45.85 o                         
  -7  -5   2       3501.06       3599.60        72.95 o                         
  -6  -5   2       6338.19       6361.88       131.35 o                         
  -5  -5   2        922.25        938.65        31.02 o                         
  -4  -5   2       4382.14       4350.33        68.85 o                         
  -3  -5   2       1299.02       1442.40        33.11 o                         
  -2  -5   2      25841.34      26434.93       264.21 o                         
  -1  -5   2       4049.59       4049.59       119.25 o                         
   0  -5   2       5111.52       5291.99       173.89 o                         
   1  -5   2       4645.31       4943.89        79.51 o                         
   2  -5   2      11904.08      11842.21       130.33 o                         
   3  -5   2        325.80        255.89        24.16 o                         
   4  -5   2       3876.60       3749.15        66.06 o                         
   5  -5   2        583.77        568.60        30.48 o                         
   6  -5   2          0.38         28.57        11.20 o                         
   7  -5   2       6608.60       6448.40       124.49 o                         
   8  -5   2       3260.70       3261.87       118.82 o                         
   9  -5   2        109.39        152.77        27.49 o                         
  10  -5   2       2525.49       2463.12        86.25 o                         
  11  -5   2       6805.10       6871.75       192.46 o                         
 -10  -4   2        155.15        154.65        38.80 o                         
  -9  -4   2       1274.86       1460.39        58.32 o                         
  -8  -4   2         41.70         75.55        15.00 o                         
  -7  -4   2      17462.28      17374.30       311.63 o                         
  -6  -4   2         21.57         36.80         9.64 o                         
  -5  -4   2        597.02        720.08        26.74 o                         
  -4  -4   2       1188.04       1252.07        31.51 o                         
  -3  -4   2      35484.88      36478.16       354.40 o                         
  -2  -4   2      22648.51      23668.36       235.48 o                         
  -1  -4   2        350.19        346.67        18.22 o                         
   0  -4   2         63.67        132.02        12.64 o                         
   1  -4   2      15027.71      15594.42       198.10 o                         
   2  -4   2      50778.16      51359.04       482.08 o                         
   3  -4   2          7.41         46.69        13.40 o                         
   4  -4   2       6316.94       5861.62        77.17 o                         
   5  -4   2       1171.74       1213.43        53.62 o                         
   6  -4   2      11545.13      10838.40       167.37 o                         
   7  -4   2          2.87         -0.61         9.40 o                         
   8  -4   2      16105.16      15343.13       232.36 o                         
   9  -4   2        321.28        316.51        36.63 o                         
  10  -4   2        458.50        476.44        51.32 o                         
  11  -4   2        501.72        570.47        65.53 o                         
 -10  -3   2       2148.06       2194.03        97.16 o                         
  -9  -3   2         37.81         65.67        18.28 o                         
  -8  -3   2       8593.37       8211.94       122.34 o                         
  -7  -3   2       1995.79       2061.03        50.14 o                         
  -6  -3   2      13234.74      12984.76       156.56 o                         
  -5  -3   2       3493.08       3541.87        60.15 o                         
  -4  -3   2       6961.62       7323.94        92.89 o                         
  -3  -3   2      15549.18      16019.00       167.98 o                         
  -2  -3   2      14604.39      15183.15       289.64 o                         
  -1  -3   2      31891.88      33035.36       449.23 o                         
   0  -3   2       5673.88       6022.59        82.94 o                         
   1  -3   2      12419.86      13108.18       132.99 o                         
   2  -3   2       2100.69       2278.07        66.95 o                         
   3  -3   2      40881.18      39151.01       728.26 o                         
   4  -3   2       4901.11       4678.32        82.87 o                         
   5  -3   2        161.88        245.40        22.43 o                         
   6  -3   2        954.06        989.87        40.39 o                         
   7  -3   2       5265.14       5084.89       113.27 o                         
   8  -3   2        207.50        198.85        27.50 o                         
   9  -3   2       2767.29       2669.33        83.60 o                         
  10  -3   2        235.98        266.00        37.48 o                         
  11  -3   2        513.94        548.76        64.56 o                         
 -10  -2   2       2393.85       2486.22       168.15 o                         
  -9  -2   2        718.26        720.12        60.30 o                         
  -8  -2   2       2723.76       2723.42        60.52 o                         
  -7  -2   2       1953.95       2023.16        48.27 o                         
  -6  -2   2        923.87       1052.33        31.56 o                         
  -5  -2   2       2496.27       2528.69        59.08 o                         
  -4  -2   2        249.64        305.53        24.60 o                         
  -3  -2   2      19975.99      20411.63       234.97 o                         
  -2  -2   2      35267.20      36806.65       579.81 o                         
  -1  -2   2       5023.55       5482.26        64.54 o                         
   0  -2   2        192.78        241.89        12.57 o                         
   1  -2   2      43356.83      43359.90       487.56 o                         
   2  -2   2      37036.90      35259.50       476.61 o                         
   3  -2   2      14635.69      14013.08       197.82 o                         
   4  -2   2       3324.19       3225.44        88.87 o                         
   5  -2   2      18142.40      17035.14       234.30 o                         
   6  -2   2       1131.75       1073.95        41.08 o                         
   7  -2   2       3120.50       2967.97        76.43 o                         
   8  -2   2        930.78        857.67        44.42 o                         
   9  -2   2       1883.16       1804.72        68.48 o                         
  10  -2   2          0.55         -3.73        13.54 o                         
  11  -2   2        577.20        546.26        65.61 o                         
 -11  -1   2        701.68        828.60        98.08 o                         
 -10  -1   2       6834.91       7302.72       187.19 o                         
  -9  -1   2         90.34         84.91        20.05 o                         
  -8  -1   2         44.27         56.36        15.39 o                         
  -7  -1   2       7226.08       7253.18       103.54 o                         
  -6  -1   2      16831.62      17124.43       190.24 o                         
  -5  -1   2       6957.81       6999.46        90.96 o                         
  -4  -1   2          0.53         17.20         8.04 o                         
  -3  -1   2      17993.47      18313.06       189.99 o                         
  -2  -1   2         56.47         98.24         6.95 o                         
  -1  -1   2      29119.19      31518.20       297.28 o                         
   0  -1   2         46.14         66.39         7.40 o                         
   1  -1   2      22544.58      23106.95       219.80 o                         
   2  -1   2       9796.44       9347.48       230.90 o                         
   3  -1   2       7994.24       7848.18       112.59 o                         
   4  -1   2      10408.75       9953.68       158.98 o                         
   5  -1   2      37417.11      35057.09       476.34 o                         
   6  -1   2       4564.95       4381.95        66.87 o                         
   7  -1   2        333.10        330.73        30.89 o                         
   8  -1   2       1997.60       2017.41        66.40 o                         
   9  -1   2      12208.47      12041.47       202.07 o                         
  10  -1   2        295.31        238.77        34.06 o                         
  11  -1   2        285.61        329.84        73.04 o                         
 -11   0   2          0.01         34.46        25.76 o                         
 -10   0   2        962.85       1043.05        72.71 o                         
  -9   0   2      19740.60      19587.47       345.88 o                         
  -8   0   2       1140.02       1169.55        37.04 o                         
  -7   0   2        202.40        253.97        22.58 o                         
  -6   0   2       7054.44       7018.67        94.51 o                         
  -5   0   2      14895.99      14272.50       156.75 o                         
  -4   0   2       7858.63       7772.68        91.66 o                         
  -3   0   2        458.38        467.51        13.68 o                         
  -2   0   2       5503.03       5953.74       122.34 o                         
  -1   0   2       2888.70       3115.72        47.00 o                         
   0   0   2       2739.59       2884.86        36.88 o                         
   1   0   2       8162.58       8120.29        83.48 o                         
   2   0   2      31993.94      30627.48       290.73 o                         
   3   0   2        211.68        251.00        13.62 o                         
   4   0   2        804.61        811.41        26.99 o                         
   5   0   2        444.27        415.81        18.67 o                         
   6   0   2      30352.54      28998.11       298.11 o                         
   7   0   2         64.44         57.41        14.88 o                         
   8   0   2          2.15         14.46        13.75 o                         
   9   0   2       3103.46       2999.73        87.85 o                         
  10   0   2       8107.50       8338.47       166.87 o                         
  11   0   2         34.58         54.36        30.65 o                         
 -11   1   2        204.90        184.13        40.08 o                         
 -10   1   2        634.08        664.39        64.56 o                         
  -9   1   2      12828.38      12594.69       251.76 o                         
  -8   1   2       2573.65       2460.31        61.72 o                         
  -7   1   2       1954.56       1908.40        44.18 o                         
  -6   1   2       7670.82       7583.73        99.42 o                         
  -5   1   2      32301.94      31595.58       312.11 o                         
  -4   1   2        225.97        249.69        13.25 o                         
  -3   1   2       1765.65       1821.00        47.79 o                         
  -2   1   2       3990.38       4095.21        55.74 o                         
  -1   1   2      17306.63      18373.72       176.43 o                         
   0   1   2       1996.42       2050.43        29.33 o                         
   1   1   2       2394.67       2457.21        31.79 o                         
   2   1   2        109.20        154.68        12.08 o                         
   3   1   2       5082.40       5103.75        64.88 o                         
   4   1   2        960.27       1042.85        27.24 o                         
   5   1   2       2325.22       2417.91        45.50 o                         
   6   1   2      16159.16      15748.73       179.71 o                         
   7   1   2         89.82         99.74        13.36 o                         
   8   1   2        540.50        566.16        43.25 o                         
   9   1   2         13.61         19.02        14.92 o                         
  10   1   2      11358.55      11647.08       207.30 o                         
 -11   2   2        578.64        604.64        66.94 o                         
 -10   2   2        638.90        643.09        91.30 o                         
  -9   2   2       1132.56       1184.86        66.61 o                         
  -8   2   2       9081.23       8920.13       122.42 o                         
  -7   2   2       4967.49       5112.91        80.62 o                         
  -6   2   2       3281.59       3189.82        56.18 o                         
  -5   2   2       8818.40       8353.76       103.11 o                         
  -4   2   2      43612.49      42354.89       404.25 o                         
  -3   2   2      59313.20      57170.87      1350.67 o                         
  -2   2   2     151578.62     141489.62      3645.48 o                         
  -1   2   2      16950.09      17429.62       194.01 o                         
   0   2   2      33281.44      32569.03       593.63 o                         
   1   2   2      24348.85      23524.83       233.66 o                         
   2   2   2      43237.88      42654.34       400.27 o                         
   3   2   2       4395.42       4900.71        64.77 o                         
   4   2   2       4563.00       4358.57        64.01 o                         
   5   2   2         14.75         49.69        23.06 o                         
   6   2   2       2778.60       2750.65        55.17 o                         
   7   2   2       2903.97       2845.35        59.59 o                         
   8   2   2       5671.68       5667.14       118.82 o                         
   9   2   2        102.41        105.00        22.84 o                         
  10   2   2        524.52        568.32        57.22 o                         
 -11   3   2         15.37         32.02        48.70 o                         
 -10   3   2       1312.60       1526.89        82.27 o                         
  -9   3   2        323.89        304.47        41.42 o                         
  -8   3   2        879.92        872.40        38.44 o                         
  -7   3   2        318.72        368.53        25.84 o                         
  -6   3   2      11910.82      11602.72       249.03 o                         
  -5   3   2       5384.13       5230.44        86.72 o                         
  -4   3   2       4908.59       4783.68        79.79 o                         
  -3   3   2       2196.59       2218.80        46.30 o                         
  -2   3   2      31010.95      31475.90       339.18 o                         
  -1   3   2      23156.59      23239.71       292.52 o                         
   0   3   2      10252.73      10247.35       121.65 o                         
   1   3   2       2100.04       2118.72        32.11 o                         
   2   3   2        746.39        675.67        18.22 o                         
   3   3   2      33114.45      32088.58       313.12 o                         
   4   3   2       3032.70       3012.70        51.95 o                         
   5   3   2        655.94        680.24        25.63 o                         
   6   3   2       1073.82       1055.84        40.63 o                         
   7   3   2       6420.35       6647.37       124.59 o                         
   8   3   2       2302.38       2306.57        72.92 o                         
   9   3   2       2036.54       2223.80        76.13 o                         
  10   3   2        243.58        279.08        44.08 o                         
 -11   4   2       4585.32       4765.98       154.27 o                         
 -10   4   2        165.06        172.74        35.31 o                         
  -9   4   2         18.76         36.10        21.44 o                         
  -8   4   2       4157.69       4046.73       117.23 o                         
  -7   4   2       1407.53       1318.10        37.74 o                         
  -6   4   2       6232.97       5936.18        88.25 o                         
  -5   4   2       1789.68       1812.87        41.03 o                         
  -4   4   2        776.20        775.42        24.84 o                         
  -3   4   2       1538.06       1640.79        45.25 o                         
  -2   4   2      10377.42       9941.28       123.61 o                         
  -1   4   2       1068.02       1047.89        22.45 o                         
   0   4   2      25571.89      25902.73       381.92 o                         
   1   4   2        477.49        487.23        33.06 o                         
   2   4   2      12493.90      12198.58       164.07 o                         
   3   4   2      25322.18      25287.03       368.08 o                         
   4   4   2      12514.94      12208.21       142.77 o                         
   5   4   2        998.62        982.17        31.76 o                         
   6   4   2        250.94        247.37        20.66 o                         
   7   4   2      14233.07      14455.92       181.75 o                         
   8   4   2       1105.66       1139.75        55.92 o                         
   9   4   2       3190.21       3261.22       155.22 o                         
 -11   5   2      10372.61      10641.39       248.56 o                         
 -10   5   2        128.73        138.58        37.28 o                         
  -9   5   2          2.84        -17.86        60.87 o                         
  -8   5   2        248.93        265.19        35.31 o                         
  -7   5   2      13719.27      12938.42       161.80 o                         
  -6   5   2        496.38        532.66        31.61 o                         
  -5   5   2       6414.83       6089.42        89.19 o                         
  -4   5   2        146.96        162.79        24.38 o                         
  -3   5   2       7617.87       7593.21        95.26 o                         
  -2   5   2       3136.10       3168.35        49.45 o                         
  -1   5   2      28642.01      28824.42       302.43 o                         
   0   5   2      17087.55      17050.22       176.09 o                         
   1   5   2       6514.48       6961.18        89.16 o                         
   2   5   2        549.21        466.84        17.74 o                         
   3   5   2      11116.10      11139.70       142.04 o                         
   4   5   2      27926.10      27827.60       288.30 o                         
   5   5   2       1454.49       1501.99        40.59 o                         
   6   5   2        149.69        161.36        18.91 o                         
   7   5   2         25.10          7.49        11.85 o                         
   8   5   2       6799.98       6611.41       138.07 o                         
   9   5   2         75.50         47.17        24.68 o                         
 -11   6   2       1128.09        968.06        81.19 o                         
 -10   6   2       1539.10       1511.73        80.62 o                         
  -9   6   2       5834.94       5627.71       152.23 o                         
  -8   6   2         14.93         -3.04        14.61 o                         
  -7   6   2       2553.84       2532.75        57.69 o                         
  -6   6   2       5497.10       5338.95       103.05 o                         
  -5   6   2       3151.12       3203.57        62.82 o                         
  -4   6   2       2869.53       2772.46        80.39 o                         
  -3   6   2        220.99        211.51        18.32 o                         
  -2   6   2       8411.42       8328.07       102.28 o                         
  -1   6   2       5009.24       5043.11        69.89 o                         
   0   6   2       2181.54       2211.57        43.21 o                         
   1   6   2        608.75        706.07        30.75 o                         
   2   6   2      10730.30      10878.75       129.59 o                         
   3   6   2      13209.51      12907.39       151.69 o                         
   4   6   2         17.01         38.52         9.27 o                         
   5   6   2        655.82        640.54        29.73 o                         
   6   6   2       5771.14       5866.43       114.81 o                         
   7   6   2       3008.03       2999.25        81.37 o                         
   8   6   2        975.18        935.05        52.52 o                         
   9   6   2         55.09        108.80        31.20 o                         
 -11   7   2        115.20        172.62        37.92 o                         
 -10   7   2       2100.14       2034.39        93.60 o                         
  -9   7   2       4982.93       5047.05       170.43 o                         
  -8   7   2       7459.34       7279.26       170.00 o                         
  -7   7   2        492.34        518.40        32.02 o                         
  -6   7   2       9200.36       8943.86       125.89 o                         
  -5   7   2      10834.80      10784.18       139.17 o                         
  -4   7   2         33.36         65.55        10.66 o                         
  -3   7   2       7292.13       7323.05        98.20 o                         
  -2   7   2       7357.35       7485.36        97.55 o                         
  -1   7   2        383.80        397.34        27.50 o                         
   0   7   2      11088.67      11201.25       131.62 o                         
   1   7   2        306.19        291.58        23.53 o                         
   2   7   2      10349.50      10185.26       126.83 o                         
   3   7   2       2334.08       2392.40        50.61 o                         
   4   7   2       9202.55       9128.50       147.67 o                         
   5   7   2       2025.06       2048.68        61.73 o                         
   6   7   2      10246.51       9960.48       167.47 o                         
   7   7   2       3081.88       3146.15        86.25 o                         
   8   7   2       1064.02       1244.67        57.46 o                         
 -11   8   2        104.75         77.39        29.46 o                         
 -10   8   2        354.28        413.08        53.19 o                         
  -9   8   2        310.69        270.36        38.69 o                         
  -8   8   2      17555.21      17909.16       319.56 o                         
  -7   8   2        250.36        273.14        25.45 o                         
  -6   8   2        154.36        213.67        21.79 o                         
  -5   8   2          0.85         15.65         9.88 o                         
  -4   8   2      31206.51      30975.09       402.56 o                         
  -3   8   2      10625.41      10674.54       133.52 o                         
  -2   8   2        231.30        252.68        18.45 o                         
  -1   8   2        598.23        622.55        23.72 o                         
   0   8   2       8498.18       8732.09       112.08 o                         
   1   8   2      10707.10      10681.97       132.20 o                         
   2   8   2          3.89         25.42        14.72 o                         
   3   8   2       1370.04       1340.23        48.07 o                         
   4   8   2         10.55         17.28        11.24 o                         
   5   8   2       3174.71       3045.05        97.29 o                         
   6   8   2        190.83        207.63        27.76 o                         
   7   8   2       6726.90       6924.81       174.76 o                         
   8   8   2          8.74        -11.79        30.43 o                         
 -10   9   2        136.83        158.80        37.02 o                         
  -9   9   2         25.96         44.13        24.75 o                         
  -8   9   2       2640.23       2630.21        97.34 o                         
  -7   9   2       5834.94       5873.49       120.79 o                         
  -6   9   2       1041.35       1092.37        40.67 o                         
  -5   9   2        614.45        615.65        33.13 o                         
  -4   9   2      13963.41      13755.73       169.37 o                         
  -3   9   2       5145.58       5167.49       103.87 o                         
  -2   9   2       2672.88       2591.11        53.34 o                         
  -1   9   2       4580.79       4596.60        83.87 o                         
   0   9   2      12027.05      11918.79       145.87 o                         
   1   9   2        224.24        259.29        38.24 o                         
   2   9   2       1008.12        990.65        42.09 o                         
   3   9   2       3823.88       3661.47        85.80 o                         
   4   9   2        293.10        274.76        37.29 o                         
   5   9   2        785.39        778.60        62.31 o                         
   6   9   2         25.21         36.76        20.80 o                         
   7   9   2        163.27        102.76        30.54 o                         
 -10  10   2         97.21         55.26        44.89 o                         
  -9  10   2        185.89        189.29        36.54 o                         
  -8  10   2          0.93          8.30        24.35 o                         
  -7  10   2       2874.81       3029.17        84.90 o                         
  -6  10   2        187.55        172.22        21.65 o                         
  -5  10   2        105.92        128.12        19.63 o                         
  -4  10   2       1693.88       1702.47        46.88 o                         
  -3  10   2      14265.05      14549.17       177.96 o                         
  -2  10   2       1047.58       1034.70        34.50 o                         
  -1  10   2       2309.97       2263.80        50.96 o                         
   0  10   2       4874.31       4791.13        96.46 o                         
   1  10   2       9879.78       9736.57       157.05 o                         
   2  10   2       2673.89       2425.45       133.84 o                         
   3  10   2       3237.78       3089.56       120.22 o                         
   4  10   2       1848.63       1778.18       105.76 o                         
   5  10   2       3485.70       3330.90       118.00 o                         
   6  10   2       1386.03       1382.22        77.56 o                         
  -9  11   2        148.35        144.79        36.03 o                         
  -8  11   2        651.89        660.28        60.88 o                         
  -7  11   2       3981.33       4064.23       102.56 o                         
  -6  11   2        444.54        460.28        34.60 o                         
  -5  11   2        914.91        994.97        39.83 o                         
  -4  11   2        449.42        500.81        32.27 o                         
  -3  11   2        180.91        200.64        25.48 o                         
  -2  11   2       3495.70       3521.90        71.69 o                         
  -1  11   2       6031.23       6088.41       184.49 o                         
   0  11   2       5766.57       5718.85       148.54 o                         
   1  11   2       1674.63       1574.27        75.23 o                         
   2  11   2       1387.98       1343.15        73.80 o                         
   3  11   2       1825.66       1918.24        86.50 o                         
   4  11   2       7914.06       7716.73       192.28 o                         
   5  11   2       1231.52       1221.92        74.31 o                         
  -9  12   2          9.26        -20.54        20.54 o                         
  -8  12   2        263.04        259.88        41.80 o                         
  -7  12   2       1716.35       1766.60        67.66 o                         
  -6  12   2       1701.21       1817.33        59.15 o                         
  -5  12   2         28.66         20.71        11.88 o                         
  -4  12   2         33.54          2.36        13.69 o                         
  -3  12   2        801.84        810.68        45.55 o                         
  -2  12   2        230.91        307.66        43.49 o                         
  -1  12   2       1011.67       1062.35        64.32 o                         
   0  12   2        172.86        120.91        29.58 o                         
   1  12   2       1881.73       1908.87        89.00 o                         
   2  12   2        639.64        689.14        63.89 o                         
   3  12   2        978.19       1071.13        88.26 o                         
   4  12   2        384.40        412.76        70.76 o                         
  -8  13   2        108.57        178.68        66.20 o                         
  -7  13   2          2.35         20.18        15.38 o                         
  -6  13   2       9418.04       9443.83       155.28 o                         
  -5  13   2          3.70         -2.81        14.58 o                         
  -4  13   2        515.20        639.35        90.30 o                         
  -3  13   2         48.14         48.14        23.60 o                         
  -2  13   2       4060.33       3985.79       256.34 o                         
  -1  13   2         71.25         43.20        23.59 o                         
   0  13   2       3579.17       3660.82       126.63 o                         
   1  13   2        427.73        478.94        57.83 o                         
   2  13   2        478.89        452.90        56.91 o                         
   3  13   2          8.78         11.12        20.80 o                         
  -7  14   2        224.53        263.95        48.11 o                         
  -6  14   2       1104.87       1206.94        75.58 o                         
  -5  14   2       3860.36       3945.43       136.03 o                         
  -4  14   2       3798.98       3651.76       130.63 o                         
  -3  14   2       1749.59       1718.52       120.22 o                         
  -2  14   2       1855.22       1775.03        89.91 o                         
  -1  14   2       1957.56       1892.55       101.20 o                         
   0  14   2        253.68        330.69        48.53 o                         
   1  14   2       2713.65       2502.53       143.04 o                         
  -4  15   2         11.82         43.56        23.12 o                         
  -3  15   2        801.91        748.98        85.90 o                         
  -2  15   2        671.79        690.12        98.84 o                         
  -1  15   2       2921.93       2760.48       117.53 o                         
   1 -15   3        605.28        574.93       110.33 o                         
   2 -15   3       2299.59       2397.73        85.26 o                         
   3 -15   3       1822.31       1890.14        76.47 o                         
   4 -15   3          8.60         68.36        33.48 o                         
  -2 -14   3         92.58         81.29        30.65 o                         
  -1 -14   3        188.49        116.05        46.41 o                         
   0 -14   3       7791.93       7583.14       157.04 o                         
   1 -14   3       2354.85       2320.40        80.76 o                         
   2 -14   3        249.73        243.45        34.08 o                         
   3 -14   3         23.00         17.19        32.39 o                         
   4 -14   3       5105.26       5078.80       331.66 o                         
   5 -14   3        710.12        708.30        72.72 o                         
   6 -14   3        589.18        741.15        96.55 o                         
  -3 -13   3         45.73         65.30        29.58 o                         
  -2 -13   3       1283.83       1235.16       144.56 o                         
  -1 -13   3       2845.87       2939.44        88.74 o                         
   0 -13   3       2070.13       2195.82        75.84 o                         
   1 -13   3       1418.12       1369.56        60.07 o                         
   2 -13   3       1218.62       1184.43        56.06 o                         
   3 -13   3       3530.43       3585.07        97.67 o                         
   4 -13   3       9313.79       9493.24       185.05 o                         
   5 -13   3        928.20       1001.06        76.36 o                         
   6 -13   3        484.17        440.20        57.38 o                         
   7 -13   3        591.53        590.84        70.92 o                         
  -5 -12   3        207.66        193.66        38.56 o                         
  -4 -12   3       1974.64       1974.54       173.48 o                         
  -3 -12   3        164.03        142.62        69.24 o                         
  -2 -12   3       2412.46       2363.28        78.16 o                         
  -1 -12   3        473.02        436.32        39.40 o                         
   0 -12   3       3723.43       3741.39        96.41 o                         
   1 -12   3       5249.55       5182.85       115.61 o                         
   2 -12   3          6.77          7.03        14.52 o                         
   3 -12   3        696.35        743.47        55.40 o                         
   4 -12   3        441.43        457.28        40.69 o                         
   5 -12   3       9348.85       9324.42       222.51 o                         
   6 -12   3        149.96        164.90        37.48 o                         
   7 -12   3        486.61        654.34        72.34 o                         
   8 -12   3        107.15        162.32        42.61 o                         
  -6 -11   3       4238.64       4322.01       142.57 o                         
  -5 -11   3       1302.77       1160.66        73.15 o                         
  -4 -11   3        276.21        304.48        37.76 o                         
  -3 -11   3       2999.73       3132.89        89.44 o                         
  -2 -11   3       2893.71       3031.07        97.22 o                         
  -1 -11   3       1454.28       1351.34        55.82 o                         
   0 -11   3       2523.53       2523.54        78.38 o                         
   1 -11   3        201.42        286.08       104.01 o                         
   2 -11   3        439.35        411.72        35.78 o                         
   3 -11   3       1688.64       1621.02        58.30 o                         
   4 -11   3       2460.36       2460.88        72.54 o                         
   5 -11   3       1890.03       1926.59        89.46 o                         
   6 -11   3       2486.58       2437.92        80.42 o                         
   7 -11   3       3380.56       3508.94        96.28 o                         
   8 -11   3        179.35        201.11        30.83 o                         
   9 -11   3       5511.31       5413.40       134.06 o                         
  -6 -10   3       1706.46       1730.33        84.46 o                         
  -5 -10   3       4258.36       4337.64       118.81 o                         
  -4 -10   3       4345.44       4466.20       106.86 o                         
  -3 -10   3        832.07        864.47        49.69 o                         
  -2 -10   3       3998.76       3818.71        93.45 o                         
  -1 -10   3       1771.55       1932.13        63.04 o                         
   0 -10   3       4044.04       3967.96        91.25 o                         
   1 -10   3       4569.35       4657.10        98.93 o                         
   2 -10   3         70.33         46.87        14.66 o                         
   3 -10   3       4439.61       4268.99        94.18 o                         
   4 -10   3          1.64         11.80         9.99 o                         
   5 -10   3       3876.29       3994.03        92.01 o                         
   6 -10   3       3920.36       3933.77        97.88 o                         
   7 -10   3       6476.06       6366.95       133.52 o                         
   8 -10   3       1437.14       1405.52        62.85 o                         
   9 -10   3        355.76        394.43        42.24 o                         
  -7  -9   3       5659.32       5777.37       212.28 o                         
  -6  -9   3        611.03        608.05        48.12 o                         
  -5  -9   3         77.75         69.75        19.44 o                         
  -4  -9   3         47.61         56.79        21.41 o                         
  -3  -9   3      11293.15      11163.86       179.47 o                         
  -2  -9   3       7493.46       7733.42       137.57 o                         
  -1  -9   3       5783.82       5870.55       116.14 o                         
   0  -9   3        178.22        192.97        22.81 o                         
   1  -9   3       4721.25       4749.97        96.00 o                         
   2  -9   3      20347.32      20166.47       267.62 o                         
   3  -9   3        863.17        914.01        39.02 o                         
   4  -9   3       2636.64       2664.17        56.06 o                         
   5  -9   3        289.99        337.25        29.93 o                         
   6  -9   3       3189.14       3275.02        85.58 o                         
   7  -9   3        427.61        404.84        55.61 o                         
   8  -9   3       6343.47       6582.35       140.76 o                         
   9  -9   3        419.14        361.22        49.63 o                         
  10  -9   3         93.04         69.79        25.48 o                         
  -8  -8   3       1095.33       1218.29        70.42 o                         
  -7  -8   3       2007.62       2069.59        78.95 o                         
  -6  -8   3       2700.84       2634.05       105.87 o                         
  -5  -8   3        457.52        470.54        38.30 o                         
  -4  -8   3        689.26        627.08        44.15 o                         
  -3  -8   3      16034.07      15470.83       221.09 o                         
  -2  -8   3        351.41        365.68        29.41 o                         
  -1  -8   3       3726.76       3728.02        81.36 o                         
   0  -8   3        854.10        829.42        42.23 o                         
   1  -8   3      20367.23      20698.09       267.69 o                         
   2  -8   3       4327.08       4248.51        78.19 o                         
   3  -8   3       5283.67       5131.68        78.32 o                         
   4  -8   3          8.81         26.55        20.18 o                         
   5  -8   3       2177.26       2158.38        62.09 o                         
   6  -8   3       5064.18       5218.37       109.58 o                         
   7  -8   3        892.49        904.14        48.51 o                         
   8  -8   3        767.02        904.35        58.65 o                         
   9  -8   3        332.01        388.26        41.80 o                         
  10  -8   3         90.61        123.14        27.79 o                         
  -8  -7   3       5163.23       5256.59       120.23 o                         
  -7  -7   3         70.44         74.49        20.33 o                         
  -6  -7   3       5918.70       5914.36       119.67 o                         
  -5  -7   3       1549.03       1500.70        52.86 o                         
  -4  -7   3       8009.45       7901.82       135.28 o                         
  -3  -7   3        102.94        111.52        16.34 o                         
  -2  -7   3      19769.93      19487.35       253.54 o                         
  -1  -7   3      10897.34      11195.95       162.39 o                         
   0  -7   3       1754.45       1806.76        61.12 o                         
   1  -7   3       6173.84       6053.97        79.55 o                         
   2  -7   3      11630.65      11472.25       134.38 o                         
   3  -7   3      20723.83      20473.53       295.60 o                         
   4  -7   3       5151.94       5169.43        78.47 o                         
   5  -7   3       4207.39       4194.50        89.87 o                         
   6  -7   3       3192.17       3062.18        78.49 o                         
   7  -7   3       8014.70       8099.01       149.61 o                         
   8  -7   3       3574.64       3440.76       118.82 o                         
   9  -7   3        158.63        183.71        29.26 o                         
  10  -7   3         90.17         99.84        27.49 o                         
  -9  -6   3          1.58         22.23        28.15 o                         
  -8  -6   3         57.11         86.73        19.47 o                         
  -7  -6   3       2529.50       2690.05        76.49 o                         
  -6  -6   3       1500.13       1578.45        48.98 o                         
  -5  -6   3       1246.02       1274.98        37.89 o                         
  -4  -6   3        203.29        245.56        18.31 o                         
  -3  -6   3       8406.17       8439.58       107.91 o                         
  -2  -6   3       7767.77       8268.85       127.87 o                         
  -1  -6   3       4179.39       4089.32        77.72 o                         
   0  -6   3       5233.08       5455.18        92.16 o                         
   1  -6   3      34694.47      35203.43       686.73 o                         
   2  -6   3      30366.27      32137.64       318.84 o                         
   3  -6   3       1262.20       1337.67        31.50 o                         
   4  -6   3        635.35        583.10        21.79 o                         
   5  -6   3      22724.98      22098.71       471.07 o                         
   6  -6   3       9319.85       9113.18       152.70 o                         
   7  -6   3        418.99        450.12        46.70 o                         
   8  -6   3          7.84         17.32        15.11 o                         
   9  -6   3       5488.26       5471.29       127.78 o                         
  10  -6   3        318.65        329.78        39.72 o                         
  11  -6   3          5.14         80.37        31.73 o                         
  -9  -5   3       6711.69       6696.55       170.08 o                         
  -8  -5   3          2.42         12.49        11.86 o                         
  -7  -5   3       4390.34       4489.77        82.99 o                         
  -6  -5   3       3325.86       3417.94        67.10 o                         
  -5  -5   3       8337.05       8386.65       113.64 o                         
  -4  -5   3        146.10        134.82        16.71 o                         
  -3  -5   3       4268.44       4416.11        65.96 o                         
  -2  -5   3         48.57         85.02        23.23 o                         
  -1  -5   3         28.32         35.66         8.27 o                         
   0  -5   3        601.73        712.91        26.87 o                         
   1  -5   3       1145.29       1226.45        27.04 o                         
   2  -5   3      11845.51      11959.80       133.11 o                         
   3  -5   3      14025.11      14725.49       160.75 o                         
   4  -5   3       4083.67       3883.72        59.01 o                         
   5  -5   3       5884.09       5559.71       103.08 o                         
   6  -5   3      19840.86      18873.18       355.15 o                         
   7  -5   3       2916.68       2788.12        77.86 o                         
   8  -5   3       3799.55       3705.43        96.78 o                         
   9  -5   3       5578.83       5446.93       126.32 o                         
  10  -5   3       2855.33       2807.51        94.27 o                         
  11  -5   3        303.51        279.94        43.15 o                         
 -10  -4   3         21.28         43.80        24.12 o                         
  -9  -4   3      13871.91      14186.39       222.00 o                         
  -8  -4   3        737.13        706.99        35.09 o                         
  -7  -4   3       1471.23       1440.85        43.37 o                         
  -6  -4   3        576.42        591.29        27.62 o                         
  -5  -4   3      49704.62      48680.35       475.53 o                         
  -4  -4   3       2350.13       2391.86        45.84 o                         
  -3  -4   3        759.97        779.01        31.58 o                         
  -2  -4   3        358.37        471.15        15.26 o                         
  -1  -4   3      63318.10      66707.41       719.72 o                         
   0  -4   3      16964.08      18218.68       218.87 o                         
   1  -4   3      13888.37      14339.15       157.24 o                         
   2  -4   3      17601.52      18347.13       187.95 o                         
   3  -4   3        367.41        306.66        12.57 o                         
   4  -4   3         23.07         37.82         9.99 o                         
   5  -4   3       5710.80       5618.07       143.57 o                         
   6  -4   3      25928.21      24977.90       321.63 o                         
   7  -4   3        561.33        525.26        54.58 o                         
   8  -4   3         18.29         36.10        16.09 o                         
   9  -4   3        182.57        281.57        35.47 o                         
  10  -4   3      13041.78      13298.59       231.61 o                         
  11  -4   3         19.91          7.83        19.58 o                         
 -10  -3   3        578.36        613.22        66.20 o                         
  -9  -3   3        337.81        382.55        36.14 o                         
  -8  -3   3       9451.92       9570.30       135.97 o                         
  -7  -3   3       6037.96       6055.18        95.18 o                         
  -6  -3   3       3128.68       3017.03        58.40 o                         
  -5  -3   3      18633.60      18634.59       203.11 o                         
  -4  -3   3      20751.39      21171.62       220.27 o                         
  -3  -3   3       6912.02       7013.82        86.51 o                         
  -2  -3   3       3239.69       3491.79        55.44 o                         
  -1  -3   3      32947.65      34181.35       510.21 o                         
   0  -3   3      19242.37      20772.48       203.81 o                         
   1  -3   3       2201.90       2254.02        34.66 o                         
   2  -3   3      10005.52      10031.92       109.76 o                         
   3  -3   3       2470.28       2336.82        50.52 o                         
   4  -3   3        636.50        570.49        26.19 o                         
   5  -3   3       2575.44       2613.92        63.76 o                         
   6  -3   3        595.43        591.35        36.37 o                         
   7  -3   3       2148.05       2188.67        66.50 o                         
   8  -3   3        773.17        857.14        48.39 o                         
   9  -3   3       3814.77       3754.98       122.91 o                         
  10  -3   3       2546.96       2424.57        86.59 o                         
  11  -3   3       2845.18       2980.86       101.20 o                         
 -10  -2   3          0.17         -1.03        22.07 o                         
  -9  -2   3         66.96         69.68        17.78 o                         
  -8  -2   3       1220.72       1244.63        40.36 o                         
  -7  -2   3        606.31        601.07        27.71 o                         
  -6  -2   3       1113.02       1126.72        32.79 o                         
  -5  -2   3         79.17         71.25         9.78 o                         
  -4  -2   3      30838.43      31061.17       355.56 o                         
  -3  -2   3       5872.87       5997.44       154.85 o                         
  -2  -2   3         79.12        135.19        17.28 o                         
  -1  -2   3      30574.83      32890.51       311.73 o                         
   0  -2   3      34076.62      35568.26       335.50 o                         
   1  -2   3       7625.87       7604.10        83.84 o                         
   2  -2   3       8045.21       7947.52        88.15 o                         
   3  -2   3      17746.62      17193.06       212.16 o                         
   4  -2   3      17888.20      17608.66       430.14 o                         
   5  -2   3         13.00         44.14        11.46 o                         
   6  -2   3       5276.38       5055.99       128.11 o                         
   7  -2   3          0.00         24.69        13.39 o                         
   8  -2   3       2340.91       2233.20        81.97 o                         
   9  -2   3        359.95        428.50        41.94 o                         
  10  -2   3        316.92        327.35        40.54 o                         
  11  -2   3       1734.98       1936.27        81.72 o                         
 -11  -1   3        518.66        525.77        62.94 o                         
 -10  -1   3       1438.58       1574.02        82.77 o                         
  -9  -1   3        101.67        107.79        20.77 o                         
  -8  -1   3       7415.19       7436.66       117.13 o                         
  -7  -1   3        385.60        401.31        24.60 o                         
  -6  -1   3      12307.49      12438.28       147.45 o                         
  -5  -1   3       2662.92       2764.79        55.10 o                         
  -4  -1   3        854.81        817.02        27.21 o                         
  -3  -1   3       3099.18       3262.98        55.79 o                         
  -2  -1   3      37395.29      38565.44       511.97 o                         
  -1  -1   3      15900.75      17657.68       172.45 o                         
   0  -1   3      17112.08      17623.71       172.30 o                         
   1  -1   3      20021.80      20527.96       199.50 o                         
   2  -1   3      26984.87      25657.82       354.92 o                         
   3  -1   3      55151.13      51377.30       563.48 o                         
   4  -1   3       6463.23       6338.28       119.97 o                         
   5  -1   3       7766.07       7696.70       109.30 o                         
   6  -1   3       2059.37       1938.03        56.94 o                         
   7  -1   3      19130.08      18964.81       297.72 o                         
   8  -1   3       2069.19       2080.09        70.65 o                         
   9  -1   3       2421.64       2626.31        90.72 o                         
  10  -1   3        339.11        328.62        56.30 o                         
  11  -1   3        851.74        856.34        83.59 o                         
 -11   0   3       8799.83       9003.16       345.43 o                         
 -10   0   3         40.87         10.88        20.80 o                         
  -9   0   3        121.16        147.26        22.91 o                         
  -8   0   3       1505.70       1418.11        57.03 o                         
  -7   0   3      17341.74      17115.61       229.04 o                         
  -6   0   3        247.25        337.98        31.85 o                         
  -5   0   3      12974.06      13336.44       148.66 o                         
  -4   0   3        166.39        297.80        28.20 o                         
  -3   0   3       2271.18       2402.58        35.59 o                         
  -2   0   3       3834.24       4023.54        63.04 o                         
  -1   0   3      22104.82      23275.04       253.26 o                         
   0   0   3      23839.79      25005.63       237.94 o                         
   1   0   3       7025.70       7219.39        82.50 o                         
   2   0   3      23160.07      21889.17       213.86 o                         
   3   0   3        337.22        359.92        23.85 o                         
   4   0   3      23099.06      22228.35       226.81 o                         
   5   0   3        110.96        124.14        11.48 o                         
   6   0   3       4579.71       4531.31        74.74 o                         
   7   0   3       2243.25       2178.02        65.74 o                         
   8   0   3       1233.03       1286.36        54.34 o                         
   9   0   3        173.05        173.50        32.63 o                         
  10   0   3         22.75         53.93        25.67 o                         
 -11   1   3       4357.74       4799.41       154.34 o                         
 -10   1   3        584.34        649.86        63.96 o                         
  -9   1   3       2548.00       2415.81        76.10 o                         
  -8   1   3        494.57        508.07        33.36 o                         
  -7   1   3      13149.64      12769.61       163.48 o                         
  -6   1   3        198.54        222.01        19.77 o                         
  -5   1   3        301.55        328.10        17.30 o                         
  -4   1   3         53.23        104.71        20.34 o                         
  -3   1   3        561.58        450.26        23.60 o                         
  -2   1   3      11124.40      11879.20       146.61 o                         
  -1   1   3      27096.47      28390.88       268.63 o                         
   0   1   3      13837.88      14396.49       155.02 o                         
   1   1   3         66.50        102.84        11.42 o                         
   2   1   3       8796.29       8521.81       105.97 o                         
   3   1   3      42942.32      40479.79       761.11 o                         
   4   1   3      11764.09      11413.71       151.07 o                         
   5   1   3        132.00        165.93        14.29 o                         
   6   1   3       4441.58       4362.98        94.89 o                         
   7   1   3       7259.68       7001.24       128.99 o                         
   8   1   3      12429.20      12715.48       203.64 o                         
   9   1   3        265.19        237.34        31.30 o                         
  10   1   3         69.55         62.59        21.63 o                         
 -11   2   3        470.25        462.06        58.64 o                         
 -10   2   3       4415.85       4456.93       185.65 o                         
  -9   2   3       8479.66       8548.13       195.24 o                         
  -8   2   3       3374.67       3227.13        77.45 o                         
  -7   2   3       1588.29       1595.66        39.54 o                         
  -6   2   3      35554.34      34232.44       342.26 o                         
  -5   2   3      19174.22      19216.38       202.34 o                         
  -4   2   3        114.54        100.98        11.42 o                         
  -3   2   3       6946.70       7120.66        84.27 o                         
  -2   2   3      76358.11      74926.54       811.02 o                         
  -1   2   3       8861.67       9485.25       100.22 o                         
   0   2   3      27509.39      26814.97       255.26 o                         
   1   2   3         12.59         32.43         3.59 o                         
   2   2   3      29647.65      28128.06       463.62 o                         
   3   2   3      13237.69      13063.42       141.61 o                         
   4   2   3      13877.11      13187.98       260.12 o                         
   5   2   3       5488.49       5183.84        77.72 o                         
   6   2   3      20415.06      19929.70       263.28 o                         
   7   2   3       4860.88       4955.52        86.71 o                         
   8   2   3       3031.59       2871.37        82.72 o                         
   9   2   3       3349.54       3567.37       169.43 o                         
  10   2   3       5825.45       6145.66       174.79 o                         
 -11   3   3        350.93        294.37        47.66 o                         
 -10   3   3         57.24         56.30        24.75 o                         
  -9   3   3        276.91        279.84        40.89 o                         
  -8   3   3      20323.81      20371.78       505.53 o                         
  -7   3   3        110.27        116.88        13.63 o                         
  -6   3   3       9120.73       8956.73       115.42 o                         
  -5   3   3       3293.05       3269.03        79.73 o                         
  -4   3   3      35108.78      34889.34       341.96 o                         
  -3   3   3        855.01        836.88        22.48 o                         
  -2   3   3      18763.84      19471.12       194.94 o                         
  -1   3   3          3.51         45.19        14.06 o                         
   0   3   3       3354.03       3317.38        55.88 o                         
   1   3   3       3649.54       3561.03        84.40 o                         
   2   3   3       4471.53       4579.03        60.24 o                         
   3   3   3       3665.79       3482.91        63.48 o                         
   4   3   3       3006.48       2733.89        49.53 o                         
   5   3   3        142.79        166.83        17.57 o                         
   6   3   3        446.82        453.63        26.02 o                         
   7   3   3       2660.41       2748.09        75.23 o                         
   8   3   3       3820.29       3792.76        96.65 o                         
   9   3   3       1078.73       1065.86        68.27 o                         
  10   3   3        255.66        313.78        48.74 o                         
 -11   4   3         57.76         60.79        69.24 o                         
 -10   4   3        636.77        612.73        71.52 o                         
  -9   4   3        146.32        197.26        35.46 o                         
  -8   4   3       9644.87       9277.42       200.07 o                         
  -7   4   3       3907.03       3687.87        95.38 o                         
  -6   4   3         89.62        101.51        13.12 o                         
  -5   4   3       4390.14       4340.58        69.62 o                         
  -4   4   3      41708.53      40958.31       426.06 o                         
  -3   4   3       4873.70       5192.36        71.02 o                         
  -2   4   3       6584.08       6675.46        81.85 o                         
  -1   4   3       2234.12       2242.77        54.01 o                         
   0   4   3      63928.16      61578.64       660.24 o                         
   1   4   3          5.77         64.72         9.34 o                         
   2   4   3         46.19         90.03        20.06 o                         
   3   4   3         32.84         58.12        16.47 o                         
   4   4   3       6302.33       5968.01        84.85 o                         
   5   4   3       2164.57       2070.87        47.16 o                         
   6   4   3       3697.79       3597.63        69.21 o                         
   7   4   3       3343.18       3304.94        86.67 o                         
   8   4   3        343.56        380.12        47.93 o                         
   9   4   3        272.10        333.62        46.44 o                         
 -11   5   3         12.10         20.62        38.04 o                         
 -10   5   3        442.03        365.18        55.54 o                         
  -9   5   3       2742.39       2677.42       183.37 o                         
  -8   5   3          0.47         25.85        12.74 o                         
  -7   5   3      16131.30      15247.72       220.32 o                         
  -6   5   3       1757.63       1759.26        44.29 o                         
  -5   5   3       1318.54       1344.71        36.44 o                         
  -4   5   3      17552.55      17782.57       194.11 o                         
  -3   5   3      43733.31      42965.27       414.92 o                         
  -2   5   3       9572.13       9586.46       111.43 o                         
  -1   5   3       6157.64       6001.60        76.29 o                         
   0   5   3      15950.46      15974.39       290.98 o                         
   1   5   3      31971.24      31447.51       307.28 o                         
   2   5   3       7425.84       7294.23        92.23 o                         
   3   5   3      11155.29      11196.54       132.64 o                         
   4   5   3       4093.79       4034.61        67.85 o                         
   5   5   3       6244.90       6020.21        92.46 o                         
   6   5   3        142.86        150.63        21.21 o                         
   7   5   3       1429.61       1272.03        63.12 o                         
   8   5   3        328.30        456.52        73.04 o                         
   9   5   3        698.66        773.98        73.08 o                         
 -11   6   3       3194.98       3172.01       133.15 o                         
 -10   6   3        782.84        834.31        75.25 o                         
  -9   6   3        118.50        127.81        63.15 o                         
  -8   6   3        721.11        657.78        54.85 o                         
  -7   6   3        625.84        624.70        31.37 o                         
  -6   6   3        142.03        180.90        25.04 o                         
  -5   6   3        290.80        294.22        21.30 o                         
  -4   6   3        680.96        715.76        29.61 o                         
  -3   6   3      13645.29      13813.24       156.79 o                         
  -2   6   3         51.15         57.85        12.53 o                         
  -1   6   3        195.00        219.40        14.84 o                         
   0   6   3       2129.56       2034.52        37.67 o                         
   1   6   3      38461.84      38557.48       422.97 o                         
   2   6   3        210.02        251.87        17.57 o                         
   3   6   3        371.83        365.44        20.35 o                         
   4   6   3       9461.92       9288.08       147.77 o                         
   5   6   3       9690.26       9661.90       225.17 o                         
   6   6   3         45.53         55.72        15.37 o                         
   7   6   3       1053.06       1070.33        50.01 o                         
   8   6   3       1516.52       1569.55        81.59 o                         
 -11   7   3       2734.87       2739.85       116.15 o                         
 -10   7   3       5239.87       5287.04       157.10 o                         
  -9   7   3        640.44        515.45        82.93 o                         
  -8   7   3       3462.93       3359.55       108.61 o                         
  -7   7   3      11155.06      11059.15       150.93 o                         
  -6   7   3        841.24        884.57        34.03 o                         
  -5   7   3        948.71        898.21        32.26 o                         
  -4   7   3         69.29        108.62        13.68 o                         
  -3   7   3       2427.05       2606.15        50.88 o                         
  -2   7   3       6405.07       6362.71        87.78 o                         
  -1   7   3      10166.63      10305.86       123.57 o                         
   0   7   3        210.10        229.00        14.49 o                         
   1   7   3       1247.73       1226.48        53.42 o                         
   2   7   3       8925.93       8918.92       140.37 o                         
   3   7   3       9198.25       9099.21       145.85 o                         
   4   7   3       8220.76       8199.41       140.00 o                         
   5   7   3       2254.47       2226.22        67.00 o                         
   6   7   3       3330.01       3189.68       105.35 o                         
   7   7   3       2211.10       2282.84       105.29 o                         
   8   7   3       5289.58       5437.49       135.35 o                         
 -11   8   3        438.81        447.91        57.63 o                         
 -10   8   3      12778.31      12825.44       273.30 o                         
  -9   8   3        265.38        253.77        39.77 o                         
  -8   8   3        445.69        413.98        47.87 o                         
  -7   8   3         31.94         79.66        14.81 o                         
  -6   8   3      24761.13      24247.81       272.89 o                         
  -5   8   3          7.53         49.42        10.96 o                         
  -4   8   3       2053.82       2117.36        94.48 o                         
  -3   8   3          7.65         14.31        10.98 o                         
  -2   8   3      18125.74      18266.24       202.33 o                         
  -1   8   3       1110.56       1125.64        31.23 o                         
   0   8   3       9186.41       8934.30       151.67 o                         
   1   8   3        933.46        969.20        39.36 o                         
   2   8   3        194.19        192.82        22.11 o                         
   3   8   3        597.14        533.32        37.35 o                         
   4   8   3       6918.08       6870.06       128.62 o                         
   5   8   3       6140.31       5903.89       121.25 o                         
   6   8   3        198.90        291.38        32.94 o                         
   7   8   3        253.58        219.95        32.21 o                         
 -10   9   3        923.50        973.29        80.68 o                         
  -9   9   3       3223.61       3395.85       118.30 o                         
  -8   9   3       1548.42       1542.44        75.32 o                         
  -7   9   3       1764.36       1728.01        53.57 o                         
  -6   9   3      10022.75      10104.53       168.66 o                         
  -5   9   3       5364.29       5236.23        90.24 o                         
  -4   9   3       1737.94       1729.33        74.68 o                         
  -3   9   3          6.44         31.93        10.02 o                         
  -2   9   3      11714.50      11689.82       145.72 o                         
  -1   9   3       1864.24       1888.90        43.96 o                         
   0   9   3       5541.95       5668.42       106.52 o                         
   1   9   3        513.11        555.02        36.68 o                         
   2   9   3       3449.21       3480.94        94.94 o                         
   3   9   3        117.63        135.79        21.52 o                         
   4   9   3       7201.92       7366.10       155.99 o                         
   5   9   3         22.90         -2.40        20.54 o                         
   6   9   3         27.99         66.86        25.22 o                         
   7   9   3        355.02        502.65        56.76 o                         
 -10  10   3        418.63        435.22        56.91 o                         
  -9  10   3       2422.44       2724.57       107.06 o                         
  -8  10   3       1645.48       1685.48        79.04 o                         
  -7  10   3       1588.48       1626.99        55.18 o                         
  -6  10   3        463.89        448.88        32.48 o                         
  -5  10   3      20174.66      19238.49       239.15 o                         
  -4  10   3       3584.84       3546.97        70.89 o                         
  -3  10   3         21.05         37.48        10.75 o                         
  -2  10   3       1290.11       1243.81        38.27 o                         
  -1  10   3      19271.41      18784.08       306.80 o                         
   0  10   3        121.58        136.33        21.31 o                         
   1  10   3       1473.88       1428.24        52.30 o                         
   2  10   3       2236.93       2039.08        68.53 o                         
   3  10   3       8517.04       8248.08       190.61 o                         
   4  10   3        441.96        449.27        70.76 o                         
   5  10   3       3863.82       4048.89       131.71 o                         
   6  10   3         96.74        116.16        30.71 o                         
  -9  11   3       1245.93       1198.26        74.15 o                         
  -8  11   3        309.10        268.78        41.33 o                         
  -7  11   3       5692.07       5790.37       150.10 o                         
  -6  11   3        596.22        539.28        36.67 o                         
  -5  11   3        860.41        904.84        42.05 o                         
  -4  11   3       1317.64       1311.10        43.49 o                         
  -3  11   3      16295.17      16154.32       270.67 o                         
  -2  11   3        220.14        190.45        32.07 o                         
  -1  11   3       5565.43       5248.92       115.61 o                         
   0  11   3       1054.31       1102.06        47.23 o                         
   1  11   3       8905.29       8568.12       203.15 o                         
   2  11   3       2576.18       2519.11        98.71 o                         
   3  11   3        900.72        796.91        69.74 o                         
   4  11   3        405.44        422.57        53.38 o                         
   5  11   3         64.92         34.58        23.60 o                         
  -9  12   3        476.16        502.35       120.22 o                         
  -8  12   3        272.54        363.05        60.87 o                         
  -7  12   3       1242.45       1170.14        66.12 o                         
  -6  12   3       1792.78       1841.67        57.67 o                         
  -5  12   3        238.45        312.16        29.28 o                         
  -4  12   3        303.04        328.67        28.17 o                         
  -3  12   3       6630.97       6611.57       167.49 o                         
  -2  12   3       3226.35       3313.60       137.72 o                         
  -1  12   3        159.92        165.01        33.15 o                         
   0  12   3        512.09        432.41        49.96 o                         
   1  12   3       8791.51       8594.20       204.23 o                         
   2  12   3          5.67         22.04        17.73 o                         
   3  12   3        271.85        252.19        43.57 o                         
   4  12   3        370.90        301.09        46.27 o                         
  -8  13   3       3439.03       3678.63       154.38 o                         
  -7  13   3        104.05        118.49        96.63 o                         
  -6  13   3       1315.17       1395.53        52.94 o                         
  -5  13   3        122.36        130.64        22.74 o                         
  -4  13   3       1916.19       1905.36       116.41 o                         
  -3  13   3        261.52        317.87        45.49 o                         
  -2  13   3      12341.69      12242.26       258.99 o                         
  -1  13   3          0.17         -0.27        18.20 o                         
   0  13   3        726.23        653.04        65.64 o                         
   1  13   3        252.96        257.93        43.49 o                         
   2  13   3      11149.07      10672.05       246.55 o                         
   3  13   3        744.40        579.25        63.46 o                         
  -6  14   3       2127.65       2127.29       101.95 o                         
  -5  14   3        266.26        281.94        45.15 o                         
  -4  14   3         15.81         34.47        24.47 o                         
  -3  14   3        639.43        629.76        65.04 o                         
  -2  14   3         10.04         44.66        24.68 o                         
  -1  14   3       1809.07       1896.75        95.11 o                         
   0  14   3        122.98        129.93        61.63 o                         
   1  14   3        154.47        168.89        39.26 o                         
  -4  15   3         67.90         70.28        29.46 o                         
  -3  15   3        314.58        378.03        55.22 o                         
  -2  15   3       1338.56       1356.96        84.46 o                         
   1 -15   4       1560.24       1564.14       118.02 o                         
   2 -15   4          3.69         10.30        17.24 o                         
   3 -15   4       1658.78       1679.45        73.91 o                         
  -2 -14   4        544.06        483.75        60.11 o                         
  -1 -14   4       2587.90       2420.73        84.73 o                         
   0 -14   4        688.92        778.53        57.05 o                         
   1 -14   4        102.48         89.10        24.00 o                         
   2 -14   4       1843.66       1798.14        80.44 o                         
   3 -14   4       2024.51       2163.59       132.32 o                         
   4 -14   4          0.02         13.52        23.60 o                         
   5 -14   4       1367.56       1331.08        85.36 o                         
   6 -14   4         21.21        -14.13        41.85 o                         
  -3 -13   4       7024.78       6820.13       185.82 o                         
  -2 -13   4        480.20        530.59        57.15 o                         
  -1 -13   4        415.62        432.45        43.59 o                         
   0 -13   4        347.40        411.21        39.91 o                         
   1 -13   4       6900.84       7067.04       250.12 o                         
   2 -13   4       4957.71       4806.64       115.17 o                         
   3 -13   4        979.36       1065.68        55.52 o                         
   4 -13   4        482.32        491.00        58.46 o                         
   5 -13   4       1225.49       1173.10        84.96 o                         
   6 -13   4       4020.59       4324.45       153.32 o                         
   7 -13   4          0.27         16.93        28.15 o                         
  -5 -12   4          2.98         31.96        31.96 o                         
  -4 -12   4        409.77        403.54        63.91 o                         
  -3 -12   4        602.36        598.63        49.30 o                         
  -2 -12   4       5004.41       5212.00       121.64 o                         
  -1 -12   4       2188.47       2313.64        77.22 o                         
   0 -12   4        754.16        754.47        52.29 o                         
   1 -12   4       3741.08       3871.93        99.23 o                         
   2 -12   4       3541.38       3576.86        94.42 o                         
   3 -12   4       5435.12       5382.46       119.40 o                         
   4 -12   4        632.45        602.27        62.16 o                         
   5 -12   4       3891.56       3887.73       189.38 o                         
   6 -12   4          6.16         39.86        24.46 o                         
   7 -12   4       2268.01       2107.66       105.30 o                         
   8 -12   4        339.38        300.35        53.29 o                         
  -6 -11   4        138.53        174.27        37.66 o                         
  -5 -11   4        315.09        328.13        41.29 o                         
  -4 -11   4       1395.05       1283.64        58.82 o                         
  -3 -11   4         55.14         83.14        21.02 o                         
  -2 -11   4       8745.84       8519.35       158.35 o                         
  -1 -11   4        237.21        276.62        31.56 o                         
   0 -11   4        192.21        183.15        26.63 o                         
   1 -11   4       5123.98       5085.83       191.38 o                         
   2 -11   4      15741.59      15642.94       234.09 o                         
   3 -11   4       1223.87       1157.94        49.68 o                         
   4 -11   4        103.16        118.42        23.16 o                         
   5 -11   4       9083.23       9182.03       473.26 o                         
   6 -11   4       5610.44       5668.91       168.28 o                         
   7 -11   4       2708.66       2659.56        96.95 o                         
   8 -11   4        118.54        133.05        27.49 o                         
   9 -11   4       2521.82       2553.85        91.24 o                         
  -6 -10   4       3741.44       3858.59       126.20 o                         
  -5 -10   4          4.06         26.62        17.22 o                         
  -4 -10   4         48.41         93.21        22.92 o                         
  -3 -10   4       5149.63       4984.25       112.72 o                         
  -2 -10   4       2643.56       2634.29        77.35 o                         
  -1 -10   4       5045.27       5171.74       110.26 o                         
   0 -10   4        119.29        171.21        22.41 o                         
   1 -10   4      10670.27      11084.38       197.33 o                         
   2 -10   4       1732.57       1733.94        75.48 o                         
   3 -10   4       5576.65       5560.85       112.24 o                         
   4 -10   4       2706.15       2785.30        74.27 o                         
   5 -10   4       8845.72       8446.82       149.06 o                         
   6 -10   4       4798.00       4757.97       316.52 o                         
   7 -10   4        464.41        511.82        43.01 o                         
   8 -10   4       2992.34       3131.78        95.19 o                         
   9 -10   4       4186.42       4303.76       118.14 o                         
  -7  -9   4          5.71         20.12        17.80 o                         
  -6  -9   4         41.95         58.46        18.28 o                         
  -5  -9   4      14272.77      13921.66       221.05 o                         
  -4  -9   4       1281.38       1167.53        51.79 o                         
  -3  -9   4       1231.81       1153.01        49.46 o                         
  -2  -9   4         26.32         57.48        15.19 o                         
  -1  -9   4       2920.02       2766.58        73.11 o                         
   0  -9   4       2026.78       1953.09        59.94 o                         
   1  -9   4        139.18        186.03        32.73 o                         
   2  -9   4        912.49        943.37        41.14 o                         
   3  -9   4        224.84        240.88        24.64 o                         
   4  -9   4          1.23         17.80        14.85 o                         
   5  -9   4        370.62        417.91        48.65 o                         
   6  -9   4       6450.84       6110.66       124.06 o                         
   7  -9   4       1946.76       1923.67        68.95 o                         
   8  -9   4       1626.58       1757.08        70.47 o                         
   9  -9   4        502.75        467.36        59.23 o                         
  10  -9   4       5091.67       5362.99       138.16 o                         
  -8  -8   4       2324.85       2322.00       101.48 o                         
  -7  -8   4          0.07         13.74        23.68 o                         
  -6  -8   4        135.51        155.28        26.33 o                         
  -5  -8   4      15252.64      15256.64       358.74 o                         
  -4  -8   4       3338.93       3486.40        86.04 o                         
  -3  -8   4        225.12        292.52        29.54 o                         
  -2  -8   4          4.25         20.30        11.35 o                         
  -1  -8   4      26926.19      26584.13       593.78 o                         
   0  -8   4        448.46        491.79        33.33 o                         
   1  -8   4       1275.81       1467.86        77.01 o                         
   2  -8   4         84.50        107.76        10.79 o                         
   3  -8   4       6229.73       6190.57       119.27 o                         
   4  -8   4          1.51         27.38        30.97 o                         
   5  -8   4       5305.30       5193.41       105.46 o                         
   6  -8   4       1936.39       1929.59        94.02 o                         
   7  -8   4        421.89        357.91        35.28 o                         
   8  -8   4         66.33         76.51        22.81 o                         
   9  -8   4       2875.82       2873.84        93.40 o                         
  10  -8   4       5168.97       5276.55       135.36 o                         
  -8  -7   4       3835.33       3825.90       127.23 o                         
  -7  -7   4       1413.81       1480.37        59.08 o                         
  -6  -7   4         64.38         61.25        17.77 o                         
  -5  -7   4        260.22        278.28        28.89 o                         
  -4  -7   4      24405.15      24622.14       318.25 o                         
  -3  -7   4       9458.02       9500.93       151.59 o                         
  -2  -7   4        122.69        137.15        18.41 o                         
  -1  -7   4       8848.03       8918.95       148.26 o                         
   0  -7   4      36534.67      36502.29       428.86 o                         
   1  -7   4       7729.80       7900.88       125.63 o                         
   2  -7   4       6196.60       6222.09        84.98 o                         
   3  -7   4       2350.07       2254.05        45.04 o                         
   4  -7   4      13401.99      13088.81       187.77 o                         
   5  -7   4       1605.08       1616.35        71.64 o                         
   6  -7   4       5338.68       5181.38       109.32 o                         
   7  -7   4       1772.44       1899.11        66.50 o                         
   8  -7   4       2257.35       2205.92        76.78 o                         
   9  -7   4        898.52        945.23        58.69 o                         
  10  -7   4         64.10         51.50        24.55 o                         
  -9  -6   4          1.80         47.35        23.12 o                         
  -8  -6   4       1554.14       1626.30        79.90 o                         
  -7  -6   4        128.89        193.56        25.64 o                         
  -6  -6   4       3648.30       3747.23        88.56 o                         
  -5  -6   4        131.19        151.38        22.78 o                         
  -4  -6   4       1353.49       1403.90        36.58 o                         
  -3  -6   4       6487.66       6514.00        88.77 o                         
  -2  -6   4      15473.47      15126.64       236.51 o                         
  -1  -6   4       9288.06       9643.59       142.99 o                         
   0  -6   4      16737.63      17247.72       385.41 o                         
   1  -6   4        222.60        275.41        22.84 o                         
   2  -6   4       7007.06       7307.62        93.59 o                         
   3  -6   4       7039.24       6797.44        99.48 o                         
   4  -6   4      19130.16      19140.01       208.45 o                         
   5  -6   4          0.87         10.25        18.03 o                         
   6  -6   4         21.13         22.30        12.76 o                         
   7  -6   4       1782.65       1745.40        92.57 o                         
   8  -6   4       2879.75       2884.97        86.54 o                         
   9  -6   4        897.58        914.08        61.98 o                         
  10  -6   4       1356.30       1353.68        67.29 o                         
  -9  -5   4        260.34        382.82        90.54 o                         
  -8  -5   4       4937.83       4999.28       156.74 o                         
  -7  -5   4        325.29        381.62        28.09 o                         
  -6  -5   4       2462.90       2417.20        55.39 o                         
  -5  -5   4         86.36        102.39        13.00 o                         
  -4  -5   4       4262.20       4282.74        73.36 o                         
  -3  -5   4       1008.68       1052.89        27.63 o                         
  -2  -5   4       8110.28       7955.55       121.63 o                         
  -1  -5   4       1630.86       1865.23        47.18 o                         
   0  -5   4       2189.28       2203.25        50.76 o                         
   1  -5   4      11749.53      12441.10       139.69 o                         
   2  -5   4      35761.32      36690.81       358.11 o                         
   3  -5   4       2248.41       2247.51        41.25 o                         
   4  -5   4       8732.23       8583.85       134.58 o                         
   5  -5   4       2275.12       2132.73        77.66 o                         
   6  -5   4      10408.79      10251.85       167.07 o                         
   7  -5   4       5991.32       5901.00       122.44 o                         
   8  -5   4       4188.08       4112.94       117.61 o                         
   9  -5   4       1346.39       1311.01        62.66 o                         
  10  -5   4        250.35        219.86        35.58 o                         
 -10  -4   4        140.16        134.50        32.07 o                         
  -9  -4   4         71.51         73.24        25.51 o                         
  -8  -4   4         78.04        122.31        23.54 o                         
  -7  -4   4      14146.53      14117.47       176.64 o                         
  -6  -4   4        437.39        415.64        27.24 o                         
  -5  -4   4       2046.50       2087.52        46.06 o                         
  -4  -4   4         49.31         90.01        10.68 o                         
  -3  -4   4      11053.89      10924.01       126.59 o                         
  -2  -4   4        996.72       1126.64        25.06 o                         
  -1  -4   4      24299.88      24228.28       286.00 o                         
   0  -4   4         79.52        127.72        17.19 o                         
   1  -4   4       3978.55       4270.60        58.36 o                         
   2  -4   4       7279.01       7597.88        91.80 o                         
   3  -4   4      24494.72      24183.14       245.05 o                         
   4  -4   4      14057.95      14038.99       192.67 o                         
   5  -4   4         64.11         69.18        13.84 o                         
   6  -4   4       6095.62       5700.21       116.83 o                         
   7  -4   4       5357.78       5248.42       157.68 o                         
   8  -4   4      15691.17      15427.27       239.83 o                         
   9  -4   4        571.81        650.77        83.30 o                         
  10  -4   4         26.22         42.16        20.69 o                         
  11  -4   4         45.74         14.04        18.92 o                         
 -10  -3   4       1564.01       1461.11        64.57 o                         
  -9  -3   4       3444.64       3470.84        90.64 o                         
  -8  -3   4        856.95        809.51        41.69 o                         
  -7  -3   4        599.26        601.10        33.61 o                         
  -6  -3   4       5277.85       5256.18       110.66 o                         
  -5  -3   4       2607.77       2617.74        50.52 o                         
  -4  -3   4        635.15        711.44        34.03 o                         
  -3  -3   4       9954.32       9735.01       113.19 o                         
  -2  -3   4       4851.03       4881.93        64.15 o                         
  -1  -3   4       4642.47       5093.84        64.50 o                         
   0  -3   4      10112.12      10634.67       131.31 o                         
   1  -3   4       1401.51       1409.40        27.33 o                         
   2  -3   4      13776.35      14003.23       184.48 o                         
   3  -3   4      14591.84      13602.22       196.00 o                         
   4  -3   4       5314.98       5219.65       116.04 o                         
   5  -3   4         73.17        159.70        19.69 o                         
   6  -3   4       3276.12       3051.02        76.28 o                         
   7  -3   4      16860.68      16239.94       238.48 o                         
   8  -3   4       1719.19       1665.24        64.52 o                         
   9  -3   4         10.18         14.46        15.32 o                         
  10  -3   4       1060.63       1174.34        70.28 o                         
  11  -3   4       1599.72       1561.73       115.36 o                         
 -10  -2   4       1515.54       1484.69        97.39 o                         
  -9  -2   4       1496.42       1472.71        57.58 o                         
  -8  -2   4       5987.50       5990.98       117.78 o                         
  -7  -2   4       1960.26       1956.89        52.49 o                         
  -6  -2   4      14835.21      14672.46       170.58 o                         
  -5  -2   4       5071.03       5052.25        86.70 o                         
  -4  -2   4       4609.36       4599.88        75.56 o                         
  -3  -2   4         17.18         69.58        10.01 o                         
  -2  -2   4      41042.43      42873.66       404.39 o                         
  -1  -2   4      10581.64      11094.51       204.91 o                         
   0  -2   4       7117.02       7331.41        84.50 o                         
   1  -2   4         17.50         43.71         7.17 o                         
   2  -2   4      16354.82      16718.76       204.83 o                         
   3  -2   4        345.34        438.70        38.84 o                         
   4  -2   4      16037.94      14957.51       310.84 o                         
   5  -2   4       5226.95       5336.11        99.16 o                         
   6  -2   4       8010.45       7786.97       135.00 o                         
   7  -2   4       2675.14       2504.06        73.06 o                         
   8  -2   4       6361.34       6110.43       129.34 o                         
   9  -2   4       3097.19       3204.02        95.30 o                         
  10  -2   4       2709.94       2796.87        94.88 o                         
 -11  -1   4          4.26          5.33        23.67 o                         
 -10  -1   4       1374.99       1439.41        86.74 o                         
  -9  -1   4        341.37        346.15        33.79 o                         
  -8  -1   4      15460.26      15150.72       221.08 o                         
  -7  -1   4        742.53        765.14        27.95 o                         
  -6  -1   4        143.51        179.60        15.55 o                         
  -5  -1   4       1787.45       1813.97        37.55 o                         
  -4  -1   4      61541.63      62358.92       587.65 o                         
  -3  -1   4        790.82        874.59        21.33 o                         
  -2  -1   4       3496.13       3662.82        50.15 o                         
  -1  -1   4       2322.80       2406.30        37.35 o                         
   0  -1   4      98407.52      95572.63       898.67 o                         
   1  -1   4        518.56        495.22        15.04 o                         
   2  -1   4         66.91         79.30        13.89 o                         
   3  -1   4       6130.16       6202.72        77.87 o                         
   4  -1   4       7719.67       7559.43        93.49 o                         
   5  -1   4       1578.77       1541.72        52.64 o                         
   6  -1   4        174.01        217.13        25.33 o                         
   7  -1   4       8644.10       8642.60       151.63 o                         
   8  -1   4        912.65        898.77        77.02 o                         
   9  -1   4        112.76        117.81        25.74 o                         
  10  -1   4        332.34        359.86        42.31 o                         
 -11   0   4         45.15         71.52        32.28 o                         
 -10   0   4         13.36        -12.45        17.15 o                         
  -9   0   4       1497.91       1494.63        56.98 o                         
  -8   0   4        831.76        822.52        52.83 o                         
  -7   0   4       8877.62       9112.52       120.72 o                         
  -6   0   4          1.56         19.59         5.73 o                         
  -5   0   4         56.80         65.36         9.23 o                         
  -4   0   4      32100.41      33300.71       359.29 o                         
  -3   0   4      46071.21      47166.96       517.97 o                         
  -2   0   4         78.11         86.05         9.20 o                         
  -1   0   4        302.76        298.54        11.55 o                         
   0   0   4     149526.00     137810.88      1711.29 o                         
   1   0   4      34310.52      34058.25       382.60 o                         
   2   0   4        861.96        900.45        24.29 o                         
   3   0   4       1772.24       1901.74        35.00 o                         
   4   0   4      23190.95      22977.16       236.84 o                         
   5   0   4       1345.16       1301.23        31.66 o                         
   6   0   4         20.81         23.35        14.11 o                         
   7   0   4        512.18        544.03        40.28 o                         
   8   0   4        163.28        216.43        28.89 o                         
   9   0   4        349.13        333.16        37.06 o                         
  10   0   4       1199.18       1188.02        99.06 o                         
 -11   1   4        454.82        492.59        62.16 o                         
 -10   1   4       3180.20       3334.78       246.52 o                         
  -9   1   4       4416.77       4603.43       103.02 o                         
  -8   1   4       2148.64       2108.03        62.94 o                         
  -7   1   4       3076.75       2998.57        72.10 o                         
  -6   1   4        324.48        306.62        27.89 o                         
  -5   1   4       3083.43       3074.03        48.87 o                         
  -4   1   4        293.86        429.06        33.70 o                         
  -3   1   4      49246.18      49564.75      1157.14 o                         
  -2   1   4       1557.69       1702.61        39.98 o                         
  -1   1   4          0.22         -5.49         5.49 o                         
   0   1   4       8904.00       9347.70       160.07 o                         
   1   1   4      82990.92      78108.70       734.00 o                         
   2   1   4       4608.60       4478.92        59.48 o                         
   3   1   4        180.88        224.31        30.71 o                         
   4   1   4       3137.84       3013.20        51.53 o                         
   5   1   4      27754.54      26123.23       271.42 o                         
   6   1   4       4552.88       4537.93        76.61 o                         
   7   1   4        348.53        397.08        59.88 o                         
   8   1   4        131.48        143.75        24.88 o                         
   9   1   4       3580.16       3606.04       101.08 o                         
  10   1   4        108.35        107.46        30.65 o                         
 -11   2   4       3297.48       3711.38       134.49 o                         
 -10   2   4       3705.37       3779.65       127.42 o                         
  -9   2   4       1019.71       1147.64       143.21 o                         
  -8   2   4       2214.04       2232.37        84.29 o                         
  -7   2   4       5687.06       5678.39       135.57 o                         
  -6   2   4        871.37        873.89        25.40 o                         
  -5   2   4        700.12        718.84        22.60 o                         
  -4   2   4        231.88        379.89        73.40 o                         
  -3   2   4       4804.14       4968.20        81.37 o                         
  -2   2   4      13230.68      13806.41       144.41 o                         
  -1   2   4      13076.11      13208.85       137.57 o                         
   0   2   4       3500.88       3587.05        53.28 o                         
   1   2   4       8546.88       8105.51       133.43 o                         
   2   2   4      16245.26      15314.37       347.08 o                         
   3   2   4      18448.58      17160.11       327.72 o                         
   4   2   4       7258.12       6759.13        89.82 o                         
   5   2   4      18473.70      17820.20       251.23 o                         
   6   2   4       6220.36       6172.76       114.72 o                         
   7   2   4       2390.80       2343.04       101.86 o                         
   8   2   4       7038.35       7057.57       159.45 o                         
   9   2   4       2444.77       2547.92       106.12 o                         
  10   2   4        546.96        580.21        64.69 o                         
 -11   3   4         50.88         27.63        27.73 o                         
 -10   3   4      10658.57      11150.11       244.23 o                         
  -9   3   4       3395.15       3431.92        88.16 o                         
  -8   3   4        541.03        586.08        48.83 o                         
  -7   3   4       2130.01       2064.77        59.36 o                         
  -6   3   4      17678.85      17081.58       208.64 o                         
  -5   3   4       1836.29       1791.00        37.41 o                         
  -4   3   4          1.24         18.95         6.53 o                         
  -3   3   4       7828.68       8199.69       128.69 o                         
  -2   3   4        229.33        229.66        12.62 o                         
  -1   3   4       4634.64       4687.40        68.01 o                         
   0   3   4       4863.09       4923.39        77.82 o                         
   1   3   4       2566.25       2694.49        53.40 o                         
   2   3   4      12250.79      12051.79       131.36 o                         
   3   3   4       7681.75       7712.19        95.78 o                         
   4   3   4         78.23         88.28        10.54 o                         
   5   3   4        952.05        941.43        30.41 o                         
   6   3   4       5991.93       6044.12        94.01 o                         
   7   3   4       2791.55       2711.40        76.89 o                         
   8   3   4       1209.03       1145.01        69.10 o                         
   9   3   4       2794.98       2793.71       111.52 o                         
 -11   4   4       2004.17       2102.39       101.08 o                         
 -10   4   4       4189.24       4284.76       224.46 o                         
  -9   4   4       2258.08       2298.90        93.61 o                         
  -8   4   4         78.66        105.73        19.33 o                         
  -7   4   4       5911.10       5773.35       110.56 o                         
  -6   4   4      34853.84      33835.01       479.42 o                         
  -5   4   4         66.50        167.07        57.07 o                         
  -4   4   4      22253.77      23005.61       240.26 o                         
  -3   4   4       1786.59       1820.87        41.07 o                         
  -2   4   4      52549.89      53053.02       500.01 o                         
  -1   4   4         99.77        104.45         9.41 o                         
   0   4   4      16146.51      15492.72       193.85 o                         
   1   4   4       1643.19       1729.58        43.19 o                         
   2   4   4       2764.12       2538.26        40.93 o                         
   3   4   4        187.21        172.50        13.23 o                         
   4   4   4      16691.67      15803.29       178.32 o                         
   5   4   4       2508.19       2369.30        55.99 o                         
   6   4   4        838.03        870.44        39.80 o                         
   7   4   4         39.07         49.81        15.88 o                         
   8   4   4       4862.20       5246.50       152.12 o                         
   9   4   4       3759.11       3835.26       133.88 o                         
 -11   5   4        272.87        311.55        51.62 o                         
 -10   5   4       1667.94       1519.48        81.19 o                         
  -9   5   4       7330.02       7454.23       204.67 o                         
  -8   5   4       1649.69       1649.85        85.83 o                         
  -7   5   4       3281.93       3222.63        79.00 o                         
  -6   5   4        769.70        806.70        29.70 o                         
  -5   5   4      32986.32      33048.11       338.24 o                         
  -4   5   4       8065.28       8248.02       107.63 o                         
  -3   5   4       1430.54       1526.25        34.86 o                         
  -2   5   4      10735.84      11062.23       126.92 o                         
  -1   5   4      27407.88      27146.50       387.87 o                         
   0   5   4       1730.78       1760.46        45.09 o                         
   1   5   4       4930.14       4786.20       123.93 o                         
   2   5   4        850.45        841.82        32.08 o                         
   3   5   4       7301.32       7108.64        94.29 o                         
   4   5   4       1405.19       1414.79        46.58 o                         
   5   5   4       5349.82       5380.21       105.03 o                         
   6   5   4          1.83         31.41        14.00 o                         
   7   5   4       1397.41       1421.30        54.94 o                         
   8   5   4       3388.56       3625.02       125.67 o                         
   9   5   4        255.08        283.74        52.50 o                         
 -11   6   4        328.45        330.14        49.46 o                         
 -10   6   4        542.00        550.13        78.37 o                         
  -9   6   4         26.11         23.59        19.37 o                         
  -8   6   4        491.79        518.53        40.92 o                         
  -7   6   4       4085.88       3936.53       140.50 o                         
  -6   6   4       1170.23       1164.38        44.59 o                         
  -5   6   4       8373.28       8363.74       115.25 o                         
  -4   6   4        774.92        943.01        72.17 o                         
  -3   6   4       8121.57       7861.67       102.85 o                         
  -2   6   4          2.68         16.77         6.90 o                         
  -1   6   4      27827.38      27330.62       275.38 o                         
   0   6   4        291.47        312.02        18.69 o                         
   1   6   4       1958.91       1922.88        51.22 o                         
   2   6   4        734.76        696.94        32.41 o                         
   3   6   4      14564.72      14325.85       201.56 o                         
   4   6   4        379.21        384.38        31.75 o                         
   5   6   4       1590.84       1722.48        57.28 o                         
   6   6   4        259.75        257.28        44.14 o                         
   7   6   4       3315.29       3446.61        91.93 o                         
   8   6   4          5.90         29.84        21.88 o                         
 -11   7   4        874.71        754.05        74.78 o                         
 -10   7   4       1049.80       1173.51       208.48 o                         
  -9   7   4       3423.12       3628.97       121.05 o                         
  -8   7   4          9.30         33.82        15.81 o                         
  -7   7   4       2453.61       2455.72        71.72 o                         
  -6   7   4        850.22        837.93        46.76 o                         
  -5   7   4       4548.56       4550.51        78.88 o                         
  -4   7   4       2519.99       2537.65        53.18 o                         
  -3   7   4      27213.79      26392.56       282.86 o                         
  -2   7   4       4236.86       4205.59        66.89 o                         
  -1   7   4        285.18        346.26        29.65 o                         
   0   7   4       7654.31       7421.51       101.26 o                         
   1   7   4      43031.12      42109.01       489.22 o                         
   2   7   4        364.80        340.72        28.24 o                         
   3   7   4        488.42        469.07        48.51 o                         
   4   7   4       2004.06       1996.04        67.36 o                         
   5   7   4       4359.37       4417.98       113.86 o                         
   6   7   4       1821.19       1766.69        63.83 o                         
   7   7   4         58.56         60.29        24.89 o                         
   8   7   4       1532.36       1602.44        87.10 o                         
 -11   8   4        419.00        330.92        63.15 o                         
 -10   8   4        247.63        335.95        79.89 o                         
  -9   8   4        566.97        586.05       110.33 o                         
  -8   8   4       6677.47       6475.25       162.99 o                         
  -7   8   4        239.34        253.21        30.99 o                         
  -6   8   4       3302.20       3285.26        70.33 o                         
  -5   8   4          1.46         11.03         8.45 o                         
  -4   8   4       3543.55       3622.13        67.98 o                         
  -3   8   4       1848.73       1782.28        43.49 o                         
  -2   8   4      17354.91      16913.40       191.25 o                         
  -1   8   4          4.77         16.93         6.73 o                         
   0   8   4          2.60         28.32        12.34 o                         
   1   8   4       4894.91       4741.63        95.92 o                         
   2   8   4      17002.51      16678.18       233.54 o                         
   3   8   4        473.33        484.26        36.24 o                         
   4   8   4        783.87        801.27        74.77 o                         
   5   8   4       3492.86       3464.55       127.00 o                         
   6   8   4       2708.02       2714.22        82.95 o                         
   7   8   4        645.96        660.95        50.80 o                         
 -10   9   4        680.78        655.49        67.19 o                         
  -9   9   4       5560.34       5531.55       157.09 o                         
  -8   9   4       2477.16       2632.25        98.99 o                         
  -7   9   4       1040.47       1207.80        52.86 o                         
  -6   9   4        199.67        180.27        21.23 o                         
  -5   9   4         79.53        104.10        15.61 o                         
  -4   9   4       3350.60       3509.88        69.25 o                         
  -3   9   4         89.82        119.71        21.53 o                         
  -2   9   4       5427.64       5420.71        87.56 o                         
  -1   9   4        740.69        783.07        37.89 o                         
   0   9   4        210.56        221.75        24.22 o                         
   1   9   4        958.98        916.35        41.71 o                         
   2   9   4      19443.98      18879.42       262.37 o                         
   3   9   4         65.69         48.94        16.99 o                         
   4   9   4         11.35         38.91        17.10 o                         
   5   9   4        245.07        245.95        44.25 o                         
   6   9   4       9268.63       9510.94       219.80 o                         
 -10  10   4        683.44        710.57        69.94 o                         
  -9  10   4       3595.95       3735.50       126.43 o                         
  -8  10   4       2835.92       2920.16       106.53 o                         
  -7  10   4       6149.59       6016.76       126.58 o                         
  -6  10   4       5395.77       5406.17        99.34 o                         
  -5  10   4       1434.21       1337.59        47.26 o                         
  -4  10   4       1915.74       1906.50        51.13 o                         
  -3  10   4       1362.00       1334.50        40.92 o                         
  -2  10   4       5038.76       4978.98       103.39 o                         
  -1  10   4        200.99        247.51        52.24 o                         
   0  10   4       1154.90       1192.93        48.00 o                         
   1  10   4        233.63        237.27        34.86 o                         
   2  10   4         52.38         55.34        16.59 o                         
   3  10   4       5767.26       5724.69       122.76 o                         
   4  10   4       1378.69       1267.13        71.88 o                         
   5  10   4        977.36        951.44        76.09 o                         
   6  10   4        607.24        584.21        62.89 o                         
  -9  11   4       4239.34       4600.31       144.18 o                         
  -8  11   4       3252.30       3259.37       114.00 o                         
  -7  11   4         18.03         25.98        16.15 o                         
  -6  11   4        319.72        328.80        29.58 o                         
  -5  11   4      14712.63      14602.62       191.08 o                         
  -4  11   4       4004.99       3970.15        95.79 o                         
  -3  11   4        142.70        148.51        23.48 o                         
  -2  11   4        611.51        638.77        44.11 o                         
  -1  11   4       6766.88       6756.46       235.79 o                         
   0  11   4          9.32         16.88        20.54 o                         
   1  11   4       1164.15       1190.23        67.70 o                         
   2  11   4        312.76        341.74        45.72 o                         
   3  11   4        198.31        182.90        36.03 o                         
   4  11   4         37.90         43.99        23.38 o                         
   5  11   4        453.33        523.14        61.08 o                         
  -8  12   4       2674.43       2631.63       103.80 o                         
  -7  12   4        216.03        211.05        31.90 o                         
  -6  12   4       2052.58       2186.34        63.53 o                         
  -5  12   4       4888.04       5021.01        96.96 o                         
  -4  12   4       4020.17       3961.77       147.11 o                         
  -3  12   4        523.08        548.74        43.13 o                         
  -2  12   4        823.56        864.01        81.78 o                         
  -1  12   4       9182.74       9138.41       253.37 o                         
   0  12   4        584.99        499.52        53.67 o                         
   1  12   4        553.90        532.24        56.12 o                         
   2  12   4         26.57         42.67        40.33 o                         
   3  12   4       4480.87       4320.33       191.74 o                         
   4  12   4        374.73        361.26        50.54 o                         
  -7  13   4         48.86         67.21        35.00 o                         
  -6  13   4         53.52         97.65        24.23 o                         
  -5  13   4       1185.80       1136.14        57.55 o                         
  -4  13   4       6247.42       6203.98       133.11 o                         
  -3  13   4        135.63        113.20        30.65 o                         
  -2  13   4         88.67        103.24        62.39 o                         
  -1  13   4        131.27        108.84        30.54 o                         
   0  13   4      10786.94      10628.15       241.35 o                         
   1  13   4        168.63        106.22        31.80 o                         
   2  13   4        345.13        301.61        47.31 o                         
  -6  14   4        143.16        219.13        60.87 o                         
  -5  14   4       1450.24       1638.17        89.84 o                         
  -4  14   4         40.05         46.33        31.20 o                         
  -3  14   4        334.14        375.06        51.62 o                         
  -2  14   4       1692.57       1589.71       192.50 o                         
  -1  14   4        480.57        526.13        62.38 o                         
   0  14   4       1612.93       1611.43        89.23 o                         
   1  14   4        705.86        826.15       111.09 o                         
  -1 -14   5         63.19          7.86        16.21 o                         
   0 -14   5         25.28          8.85        17.11 o                         
   1 -14   5        305.66        331.35        45.28 o                         
   2 -14   5        266.16        239.78        34.58 o                         
   3 -14   5       2193.81       2220.72        83.23 o                         
   4 -14   5        514.31        423.17        59.06 o                         
   5 -14   5        138.60        220.38        47.66 o                         
  -3 -13   5          5.34         -8.99        15.81 o                         
  -2 -13   5         19.28         18.90        17.43 o                         
  -1 -13   5       8275.85       8070.62       201.74 o                         
   0 -13   5         70.15         56.71        20.85 o                         
   1 -13   5        803.71        752.24        54.02 o                         
   2 -13   5          1.39          7.32        14.75 o                         
   3 -13   5       1313.90       1390.08        74.75 o                         
   4 -13   5        263.62        243.23        46.12 o                         
   5 -13   5       2677.37       2665.44       118.08 o                         
   6 -13   5       1434.95       1498.27        92.51 o                         
   7 -13   5        108.94         83.46        35.46 o                         
  -4 -12   5       7272.22       7272.61       156.35 o                         
  -3 -12   5        444.65        458.18        44.09 o                         
  -2 -12   5        132.06        145.57        26.91 o                         
  -1 -12   5       3540.36       3649.85        99.67 o                         
   0 -12   5       8776.04       8792.60       166.21 o                         
   1 -12   5       1000.25        985.35        52.75 o                         
   2 -12   5        220.48        263.03        32.29 o                         
   3 -12   5       3881.00       3791.44        99.22 o                         
   4 -12   5        581.43        681.82        68.84 o                         
   5 -12   5         88.04        136.20        36.58 o                         
   6 -12   5         99.83        116.58        34.38 o                         
   7 -12   5          6.05         34.60        36.52 o                         
   8 -12   5        218.96        202.44        69.24 o                         
  -5 -11   5        872.55        895.87        62.91 o                         
  -4 -11   5       5506.36       5360.40       126.78 o                         
  -3 -11   5        216.80        246.82        32.48 o                         
  -2 -11   5       1157.22       1002.10        70.08 o                         
  -1 -11   5         81.70         88.54        22.81 o                         
   0 -11   5      20229.52      20231.81       288.04 o                         
   1 -11   5       1829.57       1825.10        69.06 o                         
   2 -11   5          3.84         19.77        14.23 o                         
   3 -11   5        442.89        414.90        47.83 o                         
   4 -11   5      13949.32      13419.85       394.13 o                         
   5 -11   5        859.32        942.25        71.63 o                         
   6 -11   5       1770.22       1852.73        95.76 o                         
   7 -11   5        281.42        313.60        51.65 o                         
   8 -11   5       2882.66       2897.79       127.83 o                         
  -6 -10   5       3364.64       3326.81        99.49 o                         
  -5 -10   5        120.68        165.50        27.03 o                         
  -4 -10   5       1986.97       1995.51        71.12 o                         
  -3 -10   5       1940.25       1950.11        68.73 o                         
  -2 -10   5      10948.47      10698.44       214.54 o                         
  -1 -10   5          8.13         35.80        15.50 o                         
   0 -10   5        635.19        625.48        44.46 o                         
   1 -10   5       2718.29       2729.21        75.76 o                         
   2 -10   5      11752.98      11487.37       184.11 o                         
   3 -10   5        257.04        289.61        68.26 o                         
   4 -10   5       7425.78       7107.21       260.22 o                         
   5 -10   5       2747.99       2726.02       108.28 o                         
   6 -10   5       5668.98       5682.27       137.54 o                         
   7 -10   5       1758.25       1697.66        66.97 o                         
   8 -10   5       1554.34       1637.97        70.17 o                         
   9 -10   5       1460.10       1410.48        72.90 o                         
  -7  -9   5       4997.71       4932.64       121.73 o                         
  -6  -9   5        300.80        247.18        31.77 o                         
  -5  -9   5        627.37        639.52        49.40 o                         
  -4  -9   5       1099.22       1115.70        51.22 o                         
  -3  -9   5       3607.49       3746.25        93.00 o                         
  -2  -9   5       2163.35       2147.35        66.52 o                         
  -1  -9   5       7385.00       7370.74       134.30 o                         
   0  -9   5        101.30        141.69        21.16 o                         
   1  -9   5        674.26        702.92        64.50 o                         
   2  -9   5       3450.93       3586.33        83.91 o                         
   3  -9   5      10406.13      10145.93       163.06 o                         
   4  -9   5       7015.92       7174.55       108.49 o                         
   5  -9   5       1918.10       1909.07        79.76 o                         
   6  -9   5       3840.00       3808.84       108.55 o                         
   7  -9   5          0.93          7.14        14.03 o                         
   8  -9   5       2636.98       2814.89        90.42 o                         
   9  -9   5       1340.16       1380.50        71.21 o                         
  -8  -8   5       1814.84       1996.67        95.94 o                         
  -7  -8   5       4716.54       4919.71       117.19 o                         
  -6  -8   5        694.64        732.55        48.60 o                         
  -5  -8   5        239.53        207.75        40.00 o                         
  -4  -8   5        169.77        180.40        23.46 o                         
  -3  -8   5       5529.23       5435.53       110.61 o                         
  -2  -8   5         29.75         40.96        18.62 o                         
  -1  -8   5      11598.28      11802.43       204.34 o                         
   0  -8   5        118.74        151.19        42.45 o                         
   1  -8   5       4080.48       3886.27        84.39 o                         
   2  -8   5        144.40        166.25        27.89 o                         
   3  -8   5      29086.43      28896.32       304.83 o                         
   4  -8   5        708.23        696.37        30.53 o                         
   5  -8   5         47.18         47.78        19.58 o                         
   6  -8   5        509.05        463.81        44.76 o                         
   7  -8   5      20816.25      21229.49       305.54 o                         
   8  -8   5       4306.11       4316.37       140.32 o                         
   9  -8   5        218.70        239.08        35.00 o                         
  10  -8   5        323.36        285.18        41.40 o                         
  -8  -7   5       1796.40       1835.40        88.65 o                         
  -7  -7   5       1620.74       1712.81        64.79 o                         
  -6  -7   5       9128.05       9180.35       227.97 o                         
  -5  -7   5       2056.62       2093.04        65.36 o                         
  -4  -7   5       1401.93       1498.66        53.65 o                         
  -3  -7   5       1117.33       1094.10        43.81 o                         
  -2  -7   5      17668.18      17947.47       242.68 o                         
  -1  -7   5       3129.60       3101.83        72.34 o                         
   0  -7   5       5527.79       5695.66       103.71 o                         
   1  -7   5        794.53        818.94        54.58 o                         
   2  -7   5       8646.98       8428.00       107.86 o                         
   3  -7   5        527.60        534.89        29.87 o                         
   4  -7   5      11833.68      11441.63       141.61 o                         
   5  -7   5       1094.60       1083.67        48.70 o                         
   6  -7   5       1830.86       1838.57        62.88 o                         
   7  -7   5       6504.59       6460.26       133.91 o                         
   8  -7   5       2188.34       2118.65       114.15 o                         
   9  -7   5       3643.57       3690.10       106.49 o                         
  10  -7   5       1601.46       1793.80        78.78 o                         
  -9  -6   5          1.33         54.17        24.05 o                         
  -8  -6   5       6489.45       6532.61       311.19 o                         
  -7  -6   5       1977.14       1956.69        65.53 o                         
  -6  -6   5        870.61        923.67        65.31 o                         
  -5  -6   5        127.13        143.14        25.80 o                         
  -4  -6   5      17816.20      17675.53       240.56 o                         
  -3  -6   5       2846.05       2868.09        69.44 o                         
  -2  -6   5       4000.35       4120.91        83.60 o                         
  -1  -6   5       3654.81       4071.31        81.65 o                         
   0  -6   5       6648.68       6902.36       113.94 o                         
   1  -6   5         45.42         51.12         7.21 o                         
   2  -6   5       3321.57       3393.49        55.63 o                         
   3  -6   5        791.89        772.02        24.45 o                         
   4  -6   5        656.31        642.73        23.08 o                         
   5  -6   5        139.17        181.66        32.86 o                         
   6  -6   5        335.43        360.70        33.35 o                         
   7  -6   5       1280.72       1346.86        56.77 o                         
   8  -6   5       2371.55       2480.41        81.25 o                         
   9  -6   5        200.79        212.26        32.10 o                         
  10  -6   5         21.71         68.21        24.91 o                         
  -9  -5   5          7.27          1.17        14.49 o                         
  -8  -5   5       7260.48       7122.90       175.99 o                         
  -7  -5   5        162.61        185.66        30.85 o                         
  -6  -5   5       9625.28       9673.50       132.51 o                         
  -5  -5   5       2022.51       1990.96        46.64 o                         
  -4  -5   5      25973.79      25571.28       268.68 o                         
  -3  -5   5       7143.82       6969.50        92.30 o                         
  -2  -5   5       3376.23       3595.04        90.27 o                         
  -1  -5   5       5907.24       6282.83       104.23 o                         
   0  -5   5      39905.71      38781.74       445.15 o                         
   1  -5   5       2081.89       2033.04        38.08 o                         
   2  -5   5          9.31         51.27        18.76 o                         
   3  -5   5       3271.67       3278.62        53.84 o                         
   4  -5   5      24901.20      24646.69       310.54 o                         
   5  -5   5       2506.91       2506.78        67.05 o                         
   6  -5   5       1036.39       1078.82        46.73 o                         
   7  -5   5       1139.35       1102.45        51.15 o                         
   8  -5   5         61.99         76.64        23.80 o                         
   9  -5   5        707.81        712.40        55.15 o                         
  10  -5   5       1154.96       1144.37        66.17 o                         
 -10  -4   5       1585.72       1695.50        85.13 o                         
  -9  -4   5       3105.73       3299.79        95.87 o                         
  -8  -4   5         45.64         54.21        25.69 o                         
  -7  -4   5       2907.01       2929.59        64.31 o                         
  -6  -4   5        143.50        189.97        18.34 o                         
  -5  -4   5       1814.16       1729.53        43.05 o                         
  -4  -4   5       2333.41       2320.01        59.92 o                         
  -3  -4   5      45294.97      46518.05       502.92 o                         
  -2  -4   5        158.63        152.77        15.88 o                         
  -1  -4   5        121.49        175.79        17.26 o                         
   0  -4   5      17009.58      18459.60       218.63 o                         
   1  -4   5      58651.21      57835.54       632.31 o                         
   2  -4   5       1538.95       1434.54        31.00 o                         
   3  -4   5        309.40        384.71        24.16 o                         
   4  -4   5       6705.26       6518.11       148.22 o                         
   5  -4   5      20800.27      20488.31       272.07 o                         
   6  -4   5       1087.58       1067.99        50.96 o                         
   7  -4   5        462.60        528.83        42.38 o                         
   8  -4   5         93.89        118.37        24.32 o                         
   9  -4   5       1150.96       1132.98        76.89 o                         
  10  -4   5         21.75         19.64        18.46 o                         
 -10  -3   5       3809.08       3854.25       103.55 o                         
  -9  -3   5         66.13        128.40        23.51 o                         
  -8  -3   5       1412.67       1384.55        91.48 o                         
  -7  -3   5       1392.74       1496.88        52.54 o                         
  -6  -3   5       1016.25        986.53        32.55 o                         
  -5  -3   5          5.30         37.11         8.03 o                         
  -4  -3   5        184.35        250.94        16.80 o                         
  -3  -3   5       1116.66       1156.83        28.75 o                         
  -2  -3   5        176.35        143.50        11.22 o                         
  -1  -3   5       5696.31       5750.95        74.09 o                         
   0  -3   5       1245.60       1448.07        66.55 o                         
   1  -3   5      31217.54      30789.99       472.39 o                         
   2  -3   5       2415.74       2519.64        42.83 o                         
   3  -3   5       8193.21       8315.39       100.56 o                         
   4  -3   5        786.70        922.60        35.74 o                         
   5  -3   5      37701.92      36393.29       437.71 o                         
   6  -3   5         34.68         40.23        13.45 o                         
   7  -3   5        408.13        398.65        61.34 o                         
   8  -3   5        768.90        795.92        74.52 o                         
   9  -3   5       9340.29       9135.62       179.15 o                         
  10  -3   5          3.98         19.11        18.35 o                         
 -10  -2   5       5787.06       5857.46       130.03 o                         
  -9  -2   5       4882.53       5051.80       113.43 o                         
  -8  -2   5       4014.76       3925.36        93.12 o                         
  -7  -2   5       6625.21       6580.19       169.81 o                         
  -6  -2   5       5065.54       5019.74        78.68 o                         
  -5  -2   5      13230.81      13198.30       160.98 o                         
  -4  -2   5       7538.53       7926.90       130.25 o                         
  -3  -2   5      37850.36      39708.96       423.89 o                         
  -2  -2   5       7147.86       7783.78       105.90 o                         
  -1  -2   5      24348.97      24956.98       248.09 o                         
   0  -2   5       2049.24       2202.12        38.28 o                         
   1  -2   5         91.58         86.08         8.64 o                         
   2  -2   5      14289.35      13799.12       167.82 o                         
   3  -2   5      25581.68      25230.62       255.38 o                         
   4  -2   5        727.80        744.75        31.90 o                         
   5  -2   5       8561.85       8305.47       137.47 o                         
   6  -2   5      16413.45      15668.45       225.96 o                         
   7  -2   5       8220.50       8124.10       149.41 o                         
   8  -2   5       2224.85       2377.32        78.91 o                         
   9  -2   5       4256.25       4326.60       115.23 o                         
  10  -2   5       4716.94       4750.87       128.18 o                         
 -11  -1   5       2708.17       2720.18       115.37 o                         
 -10  -1   5       7601.84       7606.88       151.28 o                         
  -9  -1   5       2301.73       2160.80        72.08 o                         
  -8  -1   5        322.17        278.61        29.47 o                         
  -7  -1   5       1519.58       1493.20        51.34 o                         
  -6  -1   5      26466.61      26357.68       276.30 o                         
  -5  -1   5       7373.36       7386.96        96.01 o                         
  -4  -1   5          4.50         83.51        31.16 o                         
  -3  -1   5         96.21        146.28        14.55 o                         
  -2  -1   5      33376.99      34117.71       350.73 o                         
  -1  -1   5       1816.86       1923.11        34.90 o                         
   0  -1   5       3778.01       3671.58        55.33 o                         
   1  -1   5         32.23         97.16        13.33 o                         
   2  -1   5         19.10         24.35        10.10 o                         
   3  -1   5        130.17        167.41        12.62 o                         
   4  -1   5      12534.96      12039.30       139.25 o                         
   5  -1   5       1313.62       1230.22        55.37 o                         
   6  -1   5       5387.55       5342.08       108.10 o                         
   7  -1   5       2742.03       2714.69        77.96 o                         
   8  -1   5       4004.31       3826.16       100.02 o                         
   9  -1   5       6251.80       6153.71       146.80 o                         
  10  -1   5       3165.04       3083.10       168.85 o                         
 -11   0   5        980.96        850.45        76.19 o                         
 -10   0   5          0.02         50.84        25.97 o                         
  -9   0   5       3269.72       3424.45        90.13 o                         
  -8   0   5        298.06        270.40        29.03 o                         
  -7   0   5      11361.22      11069.99       171.50 o                         
  -6   0   5       4057.48       4084.42        64.43 o                         
  -5   0   5      17423.65      16976.92       267.07 o                         
  -4   0   5          0.63         13.50         9.28 o                         
  -3   0   5       6611.72       6777.78       102.70 o                         
  -2   0   5      18946.30      19135.14       249.77 o                         
  -1   0   5       5400.35       5419.58        69.40 o                         
   0   0   5         69.78         78.47         8.32 o                         
   1   0   5       1087.14       1094.83        25.70 o                         
   2   0   5      25855.42      26424.88       263.48 o                         
   3   0   5        457.27        473.87        37.78 o                         
   4   0   5       8193.00       7581.36        97.84 o                         
   5   0   5       1717.14       1651.76        37.59 o                         
   6   0   5        225.09        226.67        25.18 o                         
   7   0   5         19.24         38.21        14.67 o                         
   8   0   5       9432.97       9375.60       172.30 o                         
   9   0   5        234.75        223.09        32.88 o                         
  10   0   5        198.05        213.16        42.88 o                         
 -11   1   5         78.05         38.19        31.20 o                         
 -10   1   5       4239.26       4398.00       218.37 o                         
  -9   1   5       2592.60       2603.84        77.27 o                         
  -8   1   5       1291.64       1329.57        51.88 o                         
  -7   1   5        723.18        732.25        36.49 o                         
  -6   1   5      12635.40      12207.56       178.06 o                         
  -5   1   5      18310.03      18179.19       267.42 o                         
  -4   1   5       3227.72       3408.49        91.49 o                         
  -3   1   5       3899.20       3947.76        71.58 o                         
  -2   1   5       3233.61       3256.99        51.16 o                         
  -1   1   5      46467.79      46791.13       500.06 o                         
   0   1   5       8444.25       8895.80       130.03 o                         
   1   1   5       3705.72       3631.75        52.59 o                         
   2   1   5        597.30        585.72        21.92 o                         
   3   1   5      31524.36      30198.53       368.76 o                         
   4   1   5        944.39        900.01        26.44 o                         
   5   1   5      12199.79      11864.54       144.05 o                         
   6   1   5       1162.61       1180.08        47.04 o                         
   7   1   5       3282.99       3218.79       154.02 o                         
   8   1   5       1493.89       1495.23        95.65 o                         
   9   1   5       5573.75       5745.52       167.35 o                         
  10   1   5        387.51        445.86        73.04 o                         
 -11   2   5       1413.47       1476.38        86.37 o                         
 -10   2   5        203.82        178.51        39.81 o                         
  -9   2   5       2592.65       2506.09        74.90 o                         
  -8   2   5        234.47        292.07        30.06 o                         
  -7   2   5      10183.34       9906.60       273.00 o                         
  -6   2   5       2523.01       2328.73        61.45 o                         
  -5   2   5       3731.63       3893.15        99.20 o                         
  -4   2   5       3829.56       3851.63        76.23 o                         
  -3   2   5      30218.38      30576.42       355.56 o                         
  -2   2   5      15807.68      15991.52       167.36 o                         
  -1   2   5       3876.76       3979.49        55.81 o                         
   0   2   5       4591.30       4623.08        61.28 o                         
   1   2   5      16907.90      15963.16       275.61 o                         
   2   2   5       1068.45       1038.98        39.10 o                         
   3   2   5       8348.40       7735.51        96.87 o                         
   4   2   5       1051.84        981.93        36.90 o                         
   5   2   5        689.93        676.90        26.76 o                         
   6   2   5         17.48         59.99        15.59 o                         
   7   2   5       1283.67       1283.79        53.58 o                         
   8   2   5       1121.01       1105.80        68.90 o                         
   9   2   5       1312.04       1307.14        95.87 o                         
  10   2   5        221.12        243.48        70.00 o                         
 -11   3   5       2029.16       2197.71       103.80 o                         
 -10   3   5       1338.02       1267.19       163.59 o                         
  -9   3   5          6.43         -4.25        11.91 o                         
  -8   3   5       2537.55       2501.38        71.64 o                         
  -7   3   5       3727.62       3680.12        85.47 o                         
  -6   3   5       1225.13       1291.99        50.17 o                         
  -5   3   5       1507.29       1402.15        45.53 o                         
  -4   3   5        519.98        597.33        25.48 o                         
  -3   3   5      18001.72      18157.92       191.04 o                         
  -2   3   5      10579.75      10502.60       119.24 o                         
  -1   3   5       2859.91       2767.26        43.71 o                         
   0   3   5       5209.77       5079.60        65.05 o                         
   1   3   5      40844.85      40455.75       455.83 o                         
   2   3   5       8197.50       7830.10       124.54 o                         
   3   3   5         57.01         96.97        13.40 o                         
   4   3   5       6824.19       6696.13       106.72 o                         
   5   3   5      14897.63      14715.43       214.57 o                         
   6   3   5        215.73        243.24        25.00 o                         
   7   3   5         67.74         96.78        26.64 o                         
   8   3   5       3197.43       3068.04       114.29 o                         
   9   3   5        729.99        729.73        72.34 o                         
 -11   4   5        849.26        979.19        85.42 o                         
 -10   4   5        205.88        298.05        45.93 o                         
  -9   4   5       7679.50       7612.93       257.06 o                         
  -8   4   5      11628.10      11585.50       240.58 o                         
  -7   4   5        352.28        389.52        33.00 o                         
  -6   4   5        258.53        268.43        41.82 o                         
  -5   4   5       2941.93       2776.17        56.23 o                         
  -4   4   5      32517.46      33183.41       332.87 o                         
  -3   4   5       2017.48       2162.60        41.69 o                         
  -2   4   5      15574.01      15309.97       165.37 o                         
  -1   4   5         97.71        132.75        14.94 o                         
   0   4   5       4666.07       4595.10        80.40 o                         
   1   4   5         54.06         66.27        12.24 o                         
   2   4   5      46920.06      44946.62       831.83 o                         
   3   4   5        115.50        109.35        10.80 o                         
   4   4   5         39.78         56.63        12.65 o                         
   5   4   5        289.59        311.76        27.74 o                         
   6   4   5      33243.27      32633.63       554.59 o                         
   7   4   5       2270.27       2320.72        94.86 o                         
   8   4   5         46.79         68.60        45.65 o                         
   9   4   5        295.18        309.78        48.42 o                         
 -11   5   5       2008.57       1799.25        95.22 o                         
 -10   5   5        809.49        859.68        73.70 o                         
  -9   5   5      10399.17      10435.04       227.03 o                         
  -8   5   5       1633.07       1569.16        90.84 o                         
  -7   5   5       3796.34       3892.71       110.83 o                         
  -6   5   5       7973.05       7801.73       219.74 o                         
  -5   5   5      14638.23      14762.28       173.37 o                         
  -4   5   5          2.08         72.70        29.55 o                         
  -3   5   5       1676.50       1630.86        36.83 o                         
  -2   5   5       4028.29       4190.69        63.27 o                         
  -1   5   5         83.85        109.80        20.27 o                         
   0   5   5         41.78         72.34        17.05 o                         
   1   5   5        531.12        557.26        27.40 o                         
   2   5   5       4775.64       4538.48        87.33 o                         
   3   5   5       4121.46       4055.92        84.46 o                         
   4   5   5        552.36        578.64        35.12 o                         
   5   5   5          0.63         26.84        11.60 o                         
   6   5   5      12507.80      12308.68       241.97 o                         
   7   5   5       1349.36       1449.29        77.38 o                         
   8   5   5        862.69        972.81        80.03 o                         
 -11   6   5         55.51         30.37        27.05 o                         
 -10   6   5          4.93         19.57        22.67 o                         
  -9   6   5       5336.43       5090.49       146.33 o                         
  -8   6   5      13811.92      13785.46       215.14 o                         
  -7   6   5       1224.43       1206.73        50.30 o                         
  -6   6   5        291.29        268.17        39.37 o                         
  -5   6   5      15518.35      15717.88       185.65 o                         
  -4   6   5      13048.12      13218.12       158.19 o                         
  -3   6   5       5464.58       5447.51       102.77 o                         
  -2   6   5       6015.21       5855.40        82.33 o                         
  -1   6   5       4905.31       5015.92        71.05 o                         
   0   6   5       2238.48       2171.45        55.64 o                         
   1   6   5       3928.26       3752.18        83.56 o                         
   2   6   5       2791.76       2822.05        68.53 o                         
   3   6   5       3284.81       3393.70        78.96 o                         
   4   6   5        941.03        875.71        41.27 o                         
   5   6   5        730.38        782.02        42.06 o                         
   6   6   5        214.65        244.09        34.22 o                         
   7   6   5       7444.76       7768.74       150.53 o                         
   8   6   5        458.94        508.78        61.08 o                         
 -11   7   5       1445.61       1383.74       189.46 o                         
 -10   7   5       1036.30        982.72        80.12 o                         
  -9   7   5       3516.51       3850.51       126.40 o                         
  -8   7   5       3500.52       3565.92        93.10 o                         
  -7   7   5       4697.28       4729.67       105.69 o                         
  -6   7   5       2409.22       2433.93        69.60 o                         
  -5   7   5      16348.11      16164.86       193.14 o                         
  -4   7   5       9312.89       9489.78       126.03 o                         
  -3   7   5       2432.57       2418.08        50.40 o                         
  -2   7   5       5209.19       5072.20        99.50 o                         
  -1   7   5      26075.18      25077.96       261.02 o                         
   0   7   5        287.60        304.71        26.61 o                         
   1   7   5       2275.03       2232.59        61.18 o                         
   2   7   5        300.27        328.86        29.80 o                         
   3   7   5       5878.29       5845.50       114.01 o                         
   4   7   5        173.22        197.11        35.34 o                         
   5   7   5       2372.12       2355.06        72.76 o                         
   6   7   5        196.53        205.78        28.67 o                         
   7   7   5          7.56         26.06        14.86 o                         
 -10   8   5          1.52          1.66        23.38 o                         
  -9   8   5        716.74        772.84        69.72 o                         
  -8   8   5       1481.65       1580.79        63.22 o                         
  -7   8   5        181.61        206.27        43.60 o                         
  -6   8   5       6634.19       6651.42       126.94 o                         
  -5   8   5          8.96         21.52         9.53 o                         
  -4   8   5       8762.94       8652.15       120.78 o                         
  -3   8   5       1783.15       1727.51        53.59 o                         
  -2   8   5       6803.65       6844.46        97.25 o                         
  -1   8   5       3506.98       3307.46        77.30 o                         
   0   8   5      18057.16      17581.34       480.79 o                         
   1   8   5        296.97        297.05        28.16 o                         
   2   8   5        123.09        156.18        28.56 o                         
   3   8   5       4515.86       4264.79        98.01 o                         
   4   8   5       4086.82       3978.17        96.73 o                         
   5   8   5        891.90        923.83        50.12 o                         
   6   8   5        658.34        669.69        49.78 o                         
   7   8   5        776.23        642.90        70.08 o                         
 -10   9   5          0.15          6.94        39.57 o                         
  -9   9   5        807.38        790.72       123.18 o                         
  -8   9   5        175.66        211.65        29.84 o                         
  -7   9   5       1058.63       1145.21        58.94 o                         
  -6   9   5          0.00        -10.91        12.14 o                         
  -5   9   5       5209.08       5182.61        91.51 o                         
  -4   9   5       4106.01       4041.80        76.18 o                         
  -3   9   5        149.30        185.34        18.44 o                         
  -2   9   5        701.67        667.43        36.71 o                         
  -1   9   5       4207.96       4288.90       114.50 o                         
   0   9   5      21543.65      20948.52       282.78 o                         
   1   9   5         20.46         22.30        12.24 o                         
   2   9   5         72.42         90.95        19.75 o                         
   3   9   5        167.79        239.41        34.19 o                         
   4   9   5      14475.52      14307.89       226.23 o                         
   5   9   5        185.07        144.47        25.48 o                         
   6   9   5       1054.70       1159.51        59.35 o                         
 -10  10   5       2722.63       2843.74       129.35 o                         
  -9  10   5       1172.35       1092.45        72.09 o                         
  -8  10   5       2813.25       2901.47       135.43 o                         
  -7  10   5       1476.03       1459.10        60.30 o                         
  -6  10   5       4086.01       4230.72       149.03 o                         
  -5  10   5        608.41        575.13        35.55 o                         
  -4  10   5       7591.18       7388.35       208.10 o                         
  -3  10   5       1619.24       1539.96        80.01 o                         
  -2  10   5       3708.74       3683.32        89.23 o                         
  -1  10   5         67.91         63.44        16.29 o                         
   0  10   5        230.04        234.20        28.24 o                         
   1  10   5       2877.51       2913.16        80.88 o                         
   2  10   5       5157.31       4946.33       111.37 o                         
   3  10   5          2.94          8.46        13.34 o                         
   4  10   5        420.86        435.96        53.98 o                         
   5  10   5       2619.06       2730.22       111.09 o                         
  -9  11   5        164.33        162.75        37.02 o                         
  -8  11   5        781.20        698.02       165.03 o                         
  -7  11   5       3581.61       3647.69       165.94 o                         
  -6  11   5       1963.10       1986.90        89.39 o                         
  -5  11   5        665.02        632.59        38.98 o                         
  -4  11   5        409.78        457.79        75.98 o                         
  -3  11   5       2809.93       2672.10        77.79 o                         
  -2  11   5       1490.08       1513.78        58.41 o                         
  -1  11   5        138.62        192.12        43.85 o                         
   0  11   5       4087.10       4050.19        99.31 o                         
   1  11   5        121.64        105.21        22.61 o                         
   2  11   5        660.45        668.43        62.12 o                         
   3  11   5       3532.24       3395.59       136.20 o                         
   4  11   5        396.13        323.24        47.20 o                         
  -8  12   5       6543.98       6561.88       173.76 o                         
  -7  12   5       2058.95       2130.41        76.01 o                         
  -6  12   5        974.49       1043.91        56.15 o                         
  -5  12   5        113.93        139.58        25.34 o                         
  -4  12   5       2366.84       2451.08        78.17 o                         
  -3  12   5       5520.97       5189.46       116.69 o                         
  -2  12   5        323.59        305.20        35.67 o                         
  -1  12   5        415.04        497.64        42.56 o                         
   0  12   5        157.52        168.64        35.07 o                         
   1  12   5       4478.06       4270.89       138.50 o                         
   2  12   5          9.07         17.94        20.54 o                         
   3  12   5       3972.19       4037.04       184.89 o                         
  -7  13   5       3539.21       3574.11       126.93 o                         
  -6  13   5       2639.89       2824.09       107.82 o                         
  -5  13   5        555.85        552.85        47.85 o                         
  -4  13   5       2359.91       2405.96        79.57 o                         
  -3  13   5        662.21        596.05        84.76 o                         
  -2  13   5       5611.48       5590.81       162.80 o                         
  -1  13   5       1707.12       1596.63       132.39 o                         
   0  13   5         61.44         55.74        28.91 o                         
   1  13   5          3.04        -11.13        19.69 o                         
   2  13   5       1344.27       1478.97        86.50 o                         
  -6  14   5          3.26         -3.93        18.57 o                         
  -5  14   5        215.33        211.92        41.97 o                         
  -4  14   5       2054.52       2075.79       172.72 o                         
  -3  14   5       3474.00       3220.19       176.52 o                         
  -2  14   5        837.96        769.99        81.34 o                         
  -1  14   5         42.57         71.69        32.72 o                         
   0  14   5        827.43        810.35       111.77 o                         
  -1 -14   6        636.03        590.52        53.04 o                         
   0 -14   6        536.00        542.99        50.74 o                         
   1 -14   6       2417.94       2345.09        85.01 o                         
   2 -14   6       4350.41       4306.86       116.57 o                         
   3 -14   6        118.41        151.29        39.84 o                         
   4 -14   6        160.89        136.31        39.00 o                         
   5 -14   6       3299.76       3424.14       232.06 o                         
  -3 -13   6       4165.00       4215.65       118.25 o                         
  -2 -13   6        115.65         49.62        21.71 o                         
  -1 -13   6       1894.29       1989.58       121.75 o                         
   0 -13   6          3.49         -0.65        14.39 o                         
   1 -13   6        654.53        650.54        52.18 o                         
   2 -13   6         10.86          7.00        15.89 o                         
   3 -13   6      10093.31      10125.36       245.85 o                         
   4 -13   6        180.30        140.92        37.92 o                         
   5 -13   6        778.70        715.17        73.86 o                         
   6 -13   6        277.92        295.26        52.28 o                         
  -4 -12   6       1145.80       1251.09        64.31 o                         
  -3 -12   6       1125.38       1154.50        59.43 o                         
  -2 -12   6       1701.78       1786.34        72.16 o                         
  -1 -12   6         83.00        134.31        27.05 o                         
   0 -12   6         80.88        198.40        74.74 o                         
   1 -12   6       1782.45       1740.29        67.74 o                         
   2 -12   6        110.14        104.35        22.82 o                         
   3 -12   6       1984.35       2071.27        72.60 o                         
   4 -12   6       1040.11       1041.80        86.37 o                         
   5 -12   6         36.81         53.26        29.67 o                         
   6 -12   6         14.49         13.31        25.13 o                         
   7 -12   6       6151.21       6105.80       190.80 o                         
  -5 -11   6        578.49        646.08        53.57 o                         
  -4 -11   6       1100.65       1129.41        60.80 o                         
  -3 -11   6       2859.90       2933.49        89.87 o                         
  -2 -11   6       7144.54       7140.89       145.74 o                         
  -1 -11   6       2319.43       2251.48        83.77 o                         
   0 -11   6          7.32         35.23        16.04 o                         
   1 -11   6         75.36         70.91        19.92 o                         
   2 -11   6       4155.67       4261.89       103.41 o                         
   3 -11   6       1895.94       1835.61        65.33 o                         
   4 -11   6       4894.52       4975.46       214.56 o                         
   5 -11   6        247.13        240.43        65.43 o                         
   6 -11   6        754.14        849.71        77.74 o                         
   7 -11   6          1.95         29.91        33.48 o                         
   8 -11   6       5642.05       5618.53       183.54 o                         
  -6 -10   6        627.68        599.23        78.08 o                         
  -5 -10   6       1154.75       1202.84        61.86 o                         
  -4 -10   6       7866.54       7684.25       152.79 o                         
  -3 -10   6       2275.03       2407.89        77.59 o                         
  -2 -10   6        821.08        723.01        82.74 o                         
  -1 -10   6       1879.76       1870.00        65.36 o                         
   0 -10   6      11016.60      11147.61       184.47 o                         
   1 -10   6       1212.48       1268.05        52.31 o                         
   2 -10   6         90.87        104.75        19.90 o                         
   3 -10   6          5.89         18.41        11.78 o                         
   4 -10   6       1790.45       1685.66        83.85 o                         
   5 -10   6        193.76        211.82        41.59 o                         
   6 -10   6        527.96        490.68        59.36 o                         
   7 -10   6       1110.85       1105.19        57.73 o                         
   8 -10   6        413.78        399.61        42.96 o                         
   9 -10   6        583.79        559.53        53.13 o                         
  -7  -9   6        814.51        797.12       107.21 o                         
  -6  -9   6       1227.11       1151.01        56.08 o                         
  -5  -9   6        221.08        204.67        29.47 o                         
  -4  -9   6       2486.32       2416.67        76.31 o                         
  -3  -9   6       9315.57       9617.56       253.45 o                         
  -2  -9   6       2951.79       2814.12        78.53 o                         
  -1  -9   6       2423.58       2528.61        73.01 o                         
   0  -9   6       5864.38       5863.50       116.84 o                         
   1  -9   6      14024.54      13602.88       219.62 o                         
   2  -9   6        311.18        333.09        30.80 o                         
   3  -9   6        676.52        663.48        37.98 o                         
   4  -9   6       7257.45       7356.28       183.66 o                         
   5  -9   6       1440.03       1412.98        54.36 o                         
   6  -9   6         34.32         43.71        18.05 o                         
   7  -9   6        144.78        161.70        27.86 o                         
   8  -9   6       1258.35       1219.59       100.62 o                         
   9  -9   6        337.61        359.25        43.50 o                         
  -8  -8   6         16.40         20.43        21.91 o                         
  -7  -8   6          3.68         -4.15        28.91 o                         
  -6  -8   6       2159.01       2131.61        79.94 o                         
  -5  -8   6       1359.34       1393.03        57.24 o                         
  -4  -8   6       4717.95       4695.49       105.72 o                         
  -3  -8   6       7115.15       7106.05       133.65 o                         
  -2  -8   6         23.82         47.61        13.88 o                         
  -1  -8   6        472.46        544.50        38.08 o                         
   0  -8   6       3263.71       3333.91        82.11 o                         
   1  -8   6      28912.14      28497.05       358.31 o                         
   2  -8   6         28.80         64.47        14.73 o                         
   3  -8   6         31.31         55.27        14.10 o                         
   4  -8   6         55.81         50.80        18.51 o                         
   5  -8   6      21731.24      21588.02       296.31 o                         
   6  -8   6        141.05        120.83        21.92 o                         
   7  -8   6          8.89         28.53        17.13 o                         
   8  -8   6        296.84        300.97        37.76 o                         
   9  -8   6       4038.21       4183.49       129.68 o                         
  -8  -7   6       2783.26       2919.52       114.14 o                         
  -7  -7   6       3334.41       3319.21       117.53 o                         
  -6  -7   6       2178.03       2266.04        72.30 o                         
  -5  -7   6       2173.52       2231.81        68.77 o                         
  -4  -7   6       1519.75       1594.56        56.17 o                         
  -3  -7   6       2063.67       1980.43        60.70 o                         
  -2  -7   6         51.51         59.78        14.98 o                         
  -1  -7   6       2792.51       2890.90        71.61 o                         
   0  -7   6        437.28        463.53        30.20 o                         
   1  -7   6        304.24        326.51        27.30 o                         
   2  -7   6      11329.32      11004.62       135.19 o                         
   3  -7   6       4085.22       3954.98        66.54 o                         
   4  -7   6        549.20        599.65        34.50 o                         
   5  -7   6      13348.81      13125.71       238.95 o                         
   6  -7   6       6203.22       6171.46       221.28 o                         
   7  -7   6        730.58        740.71        48.45 o                         
   8  -7   6        774.49        793.79        57.49 o                         
   9  -7   6       9218.17       9550.61       189.25 o                         
  10  -7   6       1399.48       1399.35        74.58 o                         
  -9  -6   6       5425.98       5555.71       165.04 o                         
  -8  -6   6        338.51        383.67        50.57 o                         
  -7  -6   6          3.68         11.57        15.19 o                         
  -6  -6   6       9165.21       9381.52       201.08 o                         
  -5  -6   6      14650.94      14545.15       213.98 o                         
  -4  -6   6        850.33        816.00        37.94 o                         
  -3  -6   6       4035.73       4127.45        91.69 o                         
  -2  -6   6       4554.39       4446.93        89.71 o                         
  -1  -6   6       8213.42       8640.84       214.05 o                         
   0  -6   6          3.80         58.75        22.38 o                         
   1  -6   6       2915.97       2997.34        51.92 o                         
   2  -6   6       1361.77       1395.30        34.08 o                         
   3  -6   6       4272.02       4125.91        66.46 o                         
   4  -6   6        562.11        578.78        41.84 o                         
   5  -6   6        477.04        523.96        34.69 o                         
   6  -6   6       9323.23       9159.77       177.15 o                         
   7  -6   6       2090.58       2111.11        82.35 o                         
   8  -6   6          8.11         43.75        25.56 o                         
   9  -6   6        968.09       1131.08        66.89 o                         
  10  -6   6       4494.01       4585.93       182.54 o                         
  -9  -5   6        368.23        398.38        51.90 o                         
  -8  -5   6       1239.93       1176.34        78.37 o                         
  -7  -5   6       9419.27       9289.15       204.81 o                         
  -6  -5   6       6153.71       6169.83       117.89 o                         
  -5  -5   6       1078.14       1077.93        43.29 o                         
  -4  -5   6       1566.15       1582.39        39.21 o                         
  -3  -5   6      11125.43      11009.53       133.00 o                         
  -2  -5   6      21309.13      21215.22       269.82 o                         
  -1  -5   6       1936.35       1926.20        61.70 o                         
   0  -5   6       5568.23       5715.33        78.41 o                         
   1  -5   6       3226.63       3279.90        54.58 o                         
   2  -5   6      20991.22      20887.44       222.16 o                         
   3  -5   6       2511.77       2573.07        48.01 o                         
   4  -5   6      13969.88      13943.04       200.84 o                         
   5  -5   6        196.23        233.07        45.14 o                         
   6  -5   6        208.23        233.86        27.26 o                         
   7  -5   6        879.68        924.46        48.09 o                         
   8  -5   6       8243.10       8466.70       203.50 o                         
   9  -5   6        766.87        805.48        59.61 o                         
  10  -5   6       1519.01       1547.76        77.29 o                         
 -10  -4   6       2871.93       2850.15       207.72 o                         
  -9  -4   6        826.63        815.13        69.74 o                         
  -8  -4   6        129.54        190.07        27.52 o                         
  -7  -4   6       4831.17       4719.51       101.94 o                         
  -6  -4   6       7959.36       7862.87       112.83 o                         
  -5  -4   6      28632.19      28503.87       299.32 o                         
  -4  -4   6         59.00         76.14        10.61 o                         
  -3  -4   6       6267.84       6541.78        89.21 o                         
  -2  -4   6        101.92        113.48        18.67 o                         
  -1  -4   6      37359.70      38790.84       379.01 o                         
   0  -4   6         65.94         86.36         9.88 o                         
   1  -4   6        743.88        784.27        23.65 o                         
   2  -4   6      10409.91      10823.22       127.84 o                         
   3  -4   6       6648.96       6484.85        94.89 o                         
   4  -4   6       2218.67       2110.63        95.02 o                         
   5  -4   6       3102.38       3084.47        76.98 o                         
   6  -4   6       1626.09       1467.55        71.55 o                         
   7  -4   6        267.12        260.90        31.11 o                         
   8  -4   6       5237.23       5328.94       125.25 o                         
   9  -4   6       3502.06       3533.73       106.28 o                         
  10  -4   6        132.42        135.50        30.44 o                         
 -10  -3   6       1736.17       1883.90        97.60 o                         
  -9  -3   6         15.65         -5.85        13.20 o                         
  -8  -3   6       1228.59       1267.39        53.88 o                         
  -7  -3   6       4841.58       4924.23       103.84 o                         
  -6  -3   6      13924.72      13746.59       167.15 o                         
  -5  -3   6        832.98        828.53        34.00 o                         
  -4  -3   6        568.73        649.69        23.75 o                         
  -3  -3   6      11119.48      11736.76       144.31 o                         
  -2  -3   6      20300.12      20649.31       215.80 o                         
  -1  -3   6      22048.03      22889.50       236.78 o                         
   0  -3   6        799.12        802.71        32.27 o                         
   1  -3   6       2004.20       1861.52        37.47 o                         
   2  -3   6       4138.12       4086.86        62.36 o                         
   3  -3   6      19527.60      18646.77       218.84 o                         
   4  -3   6         42.40         77.24        39.57 o                         
   5  -3   6        603.26        624.73        39.62 o                         
   6  -3   6        748.94        803.30        42.60 o                         
   7  -3   6       4866.49       4725.12       109.77 o                         
   8  -3   6         46.52         50.84        23.82 o                         
   9  -3   6       4631.77       4727.15       124.00 o                         
  10  -3   6          5.07         -9.70        16.56 o                         
 -10  -2   6        757.31        879.64        59.73 o                         
  -9  -2   6        941.49        911.10        47.78 o                         
  -8  -2   6        534.66        548.83        52.49 o                         
  -7  -2   6       8587.53       8289.27       143.63 o                         
  -6  -2   6         26.09         45.10         9.41 o                         
  -5  -2   6      10447.13      10470.92       137.06 o                         
  -4  -2   6       6040.10       6002.08        83.37 o                         
  -3  -2   6      14749.53      14684.48       162.10 o                         
  -2  -2   6      12621.56      12681.34       144.28 o                         
  -1  -2   6      11163.41      11370.97       129.92 o                         
   0  -2   6      17713.94      17592.01       186.68 o                         
   1  -2   6      24543.72      23546.91       240.34 o                         
   2  -2   6       4347.18       4089.21        61.75 o                         
   3  -2   6         18.89         37.52         6.73 o                         
   4  -2   6       7611.62       7327.27       122.56 o                         
   5  -2   6      13777.69      13544.48       199.33 o                         
   6  -2   6       2246.11       2324.64        85.59 o                         
   7  -2   6        309.75        278.28        32.40 o                         
   8  -2   6       2883.22       2898.69        88.78 o                         
   9  -2   6        783.39        918.21        74.39 o                         
  10  -2   6       1312.83       1461.22        72.60 o                         
 -10  -1   6          1.44         28.37        18.49 o                         
  -9  -1   6       5597.52       5603.16       122.25 o                         
  -8  -1   6       2619.96       2652.21        98.67 o                         
  -7  -1   6       2507.39       2557.15        70.15 o                         
  -6  -1   6       1113.39       1228.55        49.30 o                         
  -5  -1   6        129.10        154.61        17.35 o                         
  -4  -1   6       1935.48       1967.42        38.69 o                         
  -3  -1   6       4144.82       4423.19        63.84 o                         
  -2  -1   6      17682.25      17782.55       204.47 o                         
  -1  -1   6       4866.90       4883.45        68.40 o                         
   0  -1   6       1176.43       1300.57        33.72 o                         
   1  -1   6         13.83         61.58        14.72 o                         
   2  -1   6      33073.66      32338.85       320.59 o                         
   3  -1   6      12017.39      12405.49       143.11 o                         
   4  -1   6       5924.22       5702.77        81.18 o                         
   5  -1   6       3748.48       3656.63        83.06 o                         
   6  -1   6       6665.51       6490.51       161.55 o                         
   7  -1   6       1731.45       1610.47        98.85 o                         
   8  -1   6       1504.95       1490.67        64.60 o                         
   9  -1   6       1881.19       1981.30        79.07 o                         
  10  -1   6        284.16        272.46        40.72 o                         
 -11   0   6        448.33        548.54        63.96 o                         
 -10   0   6         34.48         22.55        17.11 o                         
  -9   0   6      14556.17      13898.16       239.95 o                         
  -8   0   6        285.49        283.31        30.32 o                         
  -7   0   6       2575.73       2519.34        69.37 o                         
  -6   0   6          0.32         37.68        13.00 o                         
  -5   0   6      16935.91      16700.13       223.39 o                         
  -4   0   6       5968.55       5883.46       107.00 o                         
  -3   0   6        246.65        278.04        12.48 o                         
  -2   0   6       2879.46       2879.03        46.41 o                         
  -1   0   6          3.46         10.88         4.72 o                         
   0   0   6       7848.51       8078.89        99.05 o                         
   1   0   6      12964.75      13420.37       149.15 o                         
   2   0   6      23019.14      21932.29       264.36 o                         
   3   0   6       1918.85       1745.96        38.05 o                         
   4   0   6        564.20        579.43        23.94 o                         
   5   0   6       3017.88       2994.29        73.05 o                         
   6   0   6      27256.83      26437.60       467.63 o                         
   7   0   6        648.14        693.26        48.46 o                         
   8   0   6         15.17         36.92        17.43 o                         
   9   0   6        211.57        175.52        33.10 o                         
  10   0   6       6947.20       7279.40       205.30 o                         
 -11   1   6        512.62        512.79       121.74 o                         
 -10   1   6        514.78        513.19        45.06 o                         
  -9   1   6       4668.69       4583.44       107.61 o                         
  -8   1   6      17227.81      17245.57       268.95 o                         
  -7   1   6       6177.53       6122.04       118.01 o                         
  -6   1   6       3304.81       3397.18        78.18 o                         
  -5   1   6       8631.81       8280.96       132.51 o                         
  -4   1   6      15555.49      15311.56       214.46 o                         
  -3   1   6      13772.21      13632.78       181.88 o                         
  -2   1   6      11496.88      12000.13       133.62 o                         
  -1   1   6          9.77         30.22         7.12 o                         
   0   1   6      10039.80      10414.91       120.85 o                         
   1   1   6      10401.80      10545.56       122.28 o                         
   2   1   6       2137.85       2045.53        39.83 o                         
   3   1   6       9998.30       9650.50       118.07 o                         
   4   1   6        963.35        918.68        31.71 o                         
   5   1   6       2097.85       1970.17        44.66 o                         
   6   1   6       1129.96       1127.86        47.46 o                         
   7   1   6      12157.84      12069.08       196.66 o                         
   8   1   6        655.33        714.92        72.21 o                         
   9   1   6        233.54        280.81        46.06 o                         
 -11   2   6        566.75        568.35        65.40 o                         
 -10   2   6        234.18        224.60        30.92 o                         
  -9   2   6       4069.17       4158.68       101.97 o                         
  -8   2   6       8091.22       7915.90       154.09 o                         
  -7   2   6       1190.70       1193.39        47.96 o                         
  -6   2   6       2614.66       2578.17        67.60 o                         
  -5   2   6      10305.38       9949.20       152.73 o                         
  -4   2   6      34882.23      34302.32       404.24 o                         
  -3   2   6        907.72        959.94        43.24 o                         
  -2   2   6         10.07         19.08         5.45 o                         
  -1   2   6      19267.82      19268.62       249.09 o                         
   0   2   6      14647.19      14698.05       239.81 o                         
   1   2   6        191.64        172.55        19.55 o                         
   2   2   6       1454.77       1433.55        31.90 o                         
   3   2   6       3013.52       3018.98        52.33 o                         
   4   2   6        318.16        380.79        21.63 o                         
   5   2   6       3055.19       3140.26        73.64 o                         
   6   2   6        136.91        159.09        23.21 o                         
   7   2   6       2876.18       2877.82       106.12 o                         
   8   2   6        378.32        409.45       107.28 o                         
   9   2   6        263.42        326.83        49.61 o                         
 -11   3   6        108.98         96.67        33.78 o                         
 -10   3   6       1947.23       2010.65       111.85 o                         
  -9   3   6        152.98        179.72        27.74 o                         
  -8   3   6        396.25        395.82        35.43 o                         
  -7   3   6       3672.34       3692.65        88.14 o                         
  -6   3   6      11367.80      11308.22       174.38 o                         
  -5   3   6        743.25        717.27        35.99 o                         
  -4   3   6      19751.79      20024.25       256.95 o                         
  -3   3   6       3784.66       3933.10        59.67 o                         
  -2   3   6      19629.92      19887.84       355.95 o                         
  -1   3   6      14360.99      14383.02       157.19 o                         
   0   3   6      13518.47      13322.16       146.26 o                         
   1   3   6       3889.31       3759.85        73.09 o                         
   2   3   6       7339.27       7064.58       122.78 o                         
   3   3   6      20568.44      19712.13       210.76 o                         
   4   3   6        774.00        717.40        38.17 o                         
   5   3   6       1497.91       1565.24        51.33 o                         
   6   3   6         75.06        111.45        25.76 o                         
   7   3   6       6144.33       6043.65       163.96 o                         
   8   3   6         58.57        110.00        31.40 o                         
   9   3   6       3071.31       3232.90       268.59 o                         
 -11   4   6       5522.50       6023.06       178.62 o                         
 -10   4   6         63.10         65.79        24.86 o                         
  -9   4   6        534.07        507.52        43.44 o                         
  -8   4   6         15.73         13.70        13.18 o                         
  -7   4   6       1271.22       1289.23        72.92 o                         
  -6   4   6         59.66        111.70        19.29 o                         
  -5   4   6      14592.64      14669.08       207.72 o                         
  -4   4   6      13826.82      13751.38       158.36 o                         
  -3   4   6        705.28        728.32        23.39 o                         
  -2   4   6         13.91         38.89        17.16 o                         
  -1   4   6      11011.19      11242.01       132.62 o                         
   0   4   6      48240.29      46215.88      1137.09 o                         
   1   4   6       1906.17       1996.37        51.88 o                         
   2   4   6         54.44         81.78        13.20 o                         
   3   4   6       1118.59       1171.11        42.30 o                         
   4   4   6      39370.62      38035.11       453.42 o                         
   5   4   6         68.53        109.96        24.30 o                         
   6   4   6       3753.32       3932.45       123.39 o                         
   7   4   6       2288.69       2225.25       180.25 o                         
   8   4   6       3605.04       3443.86       127.56 o                         
   9   4   6        125.14         78.08        32.70 o                         
 -11   5   6       4483.33       4516.32       346.19 o                         
 -10   5   6       4172.84       4180.21       138.81 o                         
  -9   5   6        262.17        312.20        35.81 o                         
  -8   5   6        556.47        488.06        50.57 o                         
  -7   5   6       2502.65       2528.35        74.00 o                         
  -6   5   6        904.87        933.20        43.13 o                         
  -5   5   6       4294.22       4179.05        72.00 o                         
  -4   5   6         14.71         19.99         8.95 o                         
  -3   5   6       1536.91       1489.21        36.36 o                         
  -2   5   6       1502.78       1457.80        33.93 o                         
  -1   5   6      22112.89      22392.25       246.86 o                         
   0   5   6       5480.39       5613.03        99.18 o                         
   1   5   6       3853.70       3664.90        77.49 o                         
   2   5   6         16.02         14.30         8.82 o                         
   3   5   6       8146.86       7997.61       135.00 o                         
   4   5   6       5725.07       5728.31       141.77 o                         
   5   5   6       1319.76       1386.36        52.80 o                         
   6   5   6        241.49        244.81        38.34 o                         
   7   5   6          0.26         16.27        19.28 o                         
   8   5   6       3700.78       3803.16       140.68 o                         
 -11   6   6         40.81         27.46        22.52 o                         
 -10   6   6       7672.25       7670.70       261.74 o                         
  -9   6   6       1997.53       2023.58        72.79 o                         
  -8   6   6         97.90         96.09        22.65 o                         
  -7   6   6        298.84        328.02        34.39 o                         
  -6   6   6      27137.06      26945.57       347.90 o                         
  -5   6   6       1272.27       1281.50        38.66 o                         
  -4   6   6       4459.18       4385.82        73.75 o                         
  -3   6   6        133.00        169.51        19.50 o                         
  -2   6   6      10330.87      10407.05       127.85 o                         
  -1   6   6       3138.21       3146.03        65.23 o                         
   0   6   6       9092.26       8634.32       137.60 o                         
   1   6   6       3320.27       3208.61        74.55 o                         
   2   6   6       3971.83       3978.05        94.85 o                         
   3   6   6       2596.63       2682.09        71.46 o                         
   4   6   6       1274.03       1243.15        49.80 o                         
   5   6   6       6579.33       6466.99       141.01 o                         
   6   6   6       2080.86       2264.03        73.02 o                         
   7   6   6        190.24        193.40        39.12 o                         
   8   6   6          4.92         -1.36        19.12 o                         
 -11   7   6          0.58         -1.52        27.39 o                         
 -10   7   6       1540.34       1619.09        97.39 o                         
  -9   7   6        563.64        619.14       148.29 o                         
  -8   7   6      12586.93      12518.24       206.11 o                         
  -7   7   6       2812.89       2774.66        80.08 o                         
  -6   7   6       3579.55       3662.74        88.83 o                         
  -5   7   6        211.68        257.11        22.59 o                         
  -4   7   6       3573.05       3541.11        81.71 o                         
  -3   7   6      13350.69      13195.23       159.39 o                         
  -2   7   6        935.91       1030.42        30.53 o                         
  -1   7   6       6021.14       5884.17       108.53 o                         
   0   7   6        532.18        484.95        34.46 o                         
   1   7   6       6521.81       6491.40       337.06 o                         
   2   7   6          3.66         16.02        12.24 o                         
   3   7   6      13717.87      13323.91       204.14 o                         
   4   7   6       3820.87       3752.27        92.68 o                         
   5   7   6         83.73         79.85        19.47 o                         
   6   7   6        100.59        141.22        25.39 o                         
   7   7   6       5301.49       5581.98       168.57 o                         
 -10   8   6         80.80         91.14        36.52 o                         
  -9   8   6        136.00        104.97        31.73 o                         
  -8   8   6       6616.16       6547.25       137.57 o                         
  -7   8   6       3168.17       3027.59        85.03 o                         
  -6   8   6       5018.35       4835.35       106.71 o                         
  -5   8   6        811.52        826.90        34.61 o                         
  -4   8   6       8377.16       8113.28       151.27 o                         
  -3   8   6        154.12        179.32        18.11 o                         
  -2   8   6       4228.63       4069.76        88.95 o                         
  -1   8   6        698.25        784.77        38.04 o                         
   0   8   6       1207.76       1231.88        48.26 o                         
   1   8   6       5282.11       5130.00       107.09 o                         
   2   8   6        325.02        302.68        30.93 o                         
   3   8   6       1168.40       1186.74        51.79 o                         
   4   8   6        868.92        938.17        72.31 o                         
   5   8   6       3741.72       3699.78        98.42 o                         
   6   8   6        873.63        946.97        56.85 o                         
 -10   9   6         21.21         15.49        23.38 o                         
  -9   9   6          9.12         59.16        25.56 o                         
  -8   9   6        105.53         96.69        22.81 o                         
  -7   9   6      14255.86      14238.28       225.33 o                         
  -6   9   6        189.25        192.65        27.93 o                         
  -4   9   6       2845.22       2812.33        62.26 o                         
  -3   9   6      19347.78      19221.38       265.52 o                         
  -2   9   6       7392.91       7113.15       130.56 o                         
  -1   9   6       2551.38       2579.04        72.91 o                         
   0   9   6        593.42        548.97        39.80 o                         
   1   9   6       2481.43       2378.12        71.97 o                         
   2   9   6       5725.98       5535.86       132.22 o                         
   3   9   6        978.66       1000.24        61.84 o                         
   4   9   6        836.23        868.11        53.89 o                         
   5   9   6          0.61         22.45        15.16 o                         
   6   9   6       1494.63       1580.79        68.48 o                         
  -9  10   6          1.00         42.52        26.35 o                         
  -8  10   6       1469.94       1557.69        66.01 o                         
  -7  10   6        294.44        356.09        42.33 o                         
  -6  10   6       4788.71       4813.67       110.00 o                         
  -5  10   6       1126.81       1208.92        43.90 o                         
  -4  10   6       2590.95       2469.01        74.30 o                         
  -3  10   6       4836.44       4781.47       105.86 o                         
  -2  10   6       3550.39       3609.73        90.20 o                         
  -1  10   6       1983.23       2038.78        67.01 o                         
   0  10   6       4434.03       4329.77       102.19 o                         
   1  10   6       4508.55       4501.08       158.12 o                         
   2  10   6         32.69         14.09        14.88 o                         
   3  10   6        333.72        327.80        42.83 o                         
   4  10   6       2687.48       2661.26        86.41 o                         
   5  10   6        223.74        246.45        41.28 o                         
  -9  11   6         34.58         -3.15        37.28 o                         
  -8  11   6        129.07        183.41        33.23 o                         
  -7  11   6         32.18         33.86        19.42 o                         
  -6  11   6        876.88        906.76        49.93 o                         
  -5  11   6        145.78        119.16        25.00 o                         
  -4  11   6          2.61         45.57        32.62 o                         
  -3  11   6       1837.52       1847.23        78.19 o                         
  -2  11   6       8348.22       8655.77       192.11 o                         
  -1  11   6       3388.39       3492.91        92.90 o                         
   0  11   6        807.77        775.85        59.52 o                         
   1  11   6       3463.35       3522.52        96.15 o                         
   2  11   6       4307.62       4289.47       109.63 o                         
   3  11   6       1450.56       1681.00       159.78 o                         
   4  11   6       2794.21       2769.92       133.15 o                         
  -8  12   6         15.23         40.09        40.33 o                         
  -7  12   6         58.06         44.36        30.43 o                         
  -6  12   6       2281.63       2399.23       101.58 o                         
  -5  12   6        210.17        248.18        32.98 o                         
  -4  12   6       1734.86       1762.97        94.92 o                         
  -3  12   6        552.61        538.50        52.77 o                         
  -2  12   6        206.12        258.70        60.98 o                         
  -1  12   6        385.85        386.39        79.95 o                         
   0  12   6       2368.53       2439.64        97.31 o                         
   1  12   6       5390.55       5431.19       160.73 o                         
   2  12   6        809.18        771.47        94.27 o                         
   3  12   6        374.45        292.62        48.99 o                         
  -7  13   6          0.45         82.40        52.50 o                         
  -6  13   6       2498.93       2508.23       105.66 o                         
  -5  13   6       1944.90       1903.40       169.67 o                         
  -4  13   6        357.52        361.90        39.64 o                         
  -3  13   6        760.72        748.64        50.16 o                         
  -2  13   6         35.81         19.94        17.24 o                         
  -1  13   6        907.15        767.08       112.53 o                         
   0  13   6        214.70        302.87        47.31 o                         
   1  13   6        176.00        230.20        57.83 o                         
  -5  14   6       5738.27       5764.40       171.32 o                         
  -4  14   6        117.70         74.08        30.31 o                         
  -3  14   6        273.74        339.35        76.09 o                         
  -2  14   6        613.80        505.21        61.53 o                         
  -1  14   6       1895.75       1934.04       100.05 o                         
   0 -14   7       4603.19       4368.71       129.42 o                         
   1 -14   7       1733.78       1699.24        74.00 o                         
   2 -14   7        210.38        198.73        33.15 o                         
   3 -14   7       2041.13       2189.65       110.44 o                         
   4 -14   7       5255.28       5249.13       178.00 o                         
  -2 -13   7        185.64        203.54        33.46 o                         
  -1 -13   7         21.99         35.52        20.46 o                         
   0 -13   7         66.31         46.74        20.41 o                         
   1 -13   7       8630.57       8720.89       173.99 o                         
   2 -13   7        311.97        326.64        38.64 o                         
   3 -13   7        314.09        274.89        48.28 o                         
   4 -13   7         61.61        113.34        37.02 o                         
   5 -13   7       6294.54       6551.80       312.64 o                         
   6 -13   7         19.55         33.99        28.81 o                         
  -4 -12   7        268.85        333.55        41.94 o                         
  -3 -12   7         52.15         49.91        29.12 o                         
  -2 -12   7         22.37         57.33        21.16 o                         
  -1 -12   7        161.52        160.53        28.00 o                         
   0 -12   7       2578.25       2476.69        83.09 o                         
   1 -12   7       3039.13       3118.61       119.59 o                         
   2 -12   7       2024.86       1935.11        72.33 o                         
   3 -12   7          8.40         23.32        26.21 o                         
   4 -12   7        884.66        794.20       146.01 o                         
   5 -12   7       8571.36       8629.84       228.82 o                         
   6 -12   7       2006.23       2033.26       107.20 o                         
   7 -12   7         82.56         75.87        33.48 o                         
  -5 -11   7       4415.41       4310.20       119.54 o                         
  -4 -11   7       1032.45       1079.62        59.15 o                         
  -3 -11   7       2483.31       2393.09        82.39 o                         
  -2 -11   7        142.42        146.02        27.08 o                         
  -1 -11   7       2594.31       2499.55        81.25 o                         
   0 -11   7        124.24        135.72        25.28 o                         
   1 -11   7       1265.97       1286.75        59.30 o                         
   2 -11   7       5541.57       5588.35       168.49 o                         
   3 -11   7       2225.66       2282.32       103.03 o                         
   4 -11   7         78.63         82.23        29.61 o                         
   5 -11   7         27.95         48.76        26.21 o                         
   6 -11   7       6236.59       6576.57       194.44 o                         
   7 -11   7       1725.93       1844.19       162.83 o                         
   8 -11   7          7.51         -8.90        25.13 o                         
  -6 -10   7       3544.11       3351.04       101.79 o                         
  -5 -10   7       2383.12       2374.90        82.01 o                         
  -4 -10   7        632.77        608.60        50.01 o                         
  -3 -10   7       2572.49       2499.10       104.92 o                         
  -2 -10   7       7598.97       7599.14       149.70 o                         
  -1 -10   7       1458.85       1433.44        58.85 o                         
   0 -10   7        164.84        203.59        27.05 o                         
   1 -10   7         25.45         17.77        13.12 o                         
   2 -10   7        425.54        427.56        36.28 o                         
   3 -10   7        443.37        411.87        35.25 o                         
   4 -10   7        944.81       1015.35        74.92 o                         
   5 -10   7        457.54        390.58       112.61 o                         
   6 -10   7       3043.07       3103.38       126.02 o                         
   7 -10   7         53.09         26.76        24.47 o                         
   8 -10   7       3859.38       3602.56       136.62 o                         
  -7  -9   7       3262.58       3277.60       197.06 o                         
  -6  -9   7          0.80         10.37        15.18 o                         
  -5  -9   7       1947.63       2036.02        73.13 o                         
  -4  -9   7       1370.52       1377.60        58.39 o                         
  -3  -9   7      11771.17      11466.30       192.16 o                         
  -2  -9   7       4326.96       4150.22       100.17 o                         
  -1  -9   7       6094.00       5960.50       138.20 o                         
   0  -9   7       1829.37       1803.68        61.89 o                         
   1  -9   7       7558.31       7375.04       136.62 o                         
   2  -9   7      11944.78      11795.83       187.24 o                         
   3  -9   7       2020.40       1978.73        61.90 o                         
   4  -9   7       4120.59       3798.85       127.34 o                         
   5  -9   7        182.32        175.06        26.60 o                         
   6  -9   7       4488.33       4565.59       174.87 o                         
   7  -9   7          1.94         22.28        17.01 o                         
   8  -9   7       4671.96       4907.05       126.14 o                         
   9  -9   7        473.60        471.80        53.46 o                         
  -7  -8   7          8.73         23.13        21.44 o                         
  -6  -8   7       7848.82       7499.60       149.72 o                         
  -5  -8   7       3770.40       3716.82        96.54 o                         
  -4  -8   7        472.15        496.16        57.76 o                         
  -3  -8   7       1130.62       1047.74        52.59 o                         
  -2  -8   7       7009.06       7106.48       133.47 o                         
  -1  -8   7      15885.98      15647.38       434.43 o                         
   0  -8   7          3.32         15.70        11.95 o                         
   1  -8   7       2583.36       2525.09        71.57 o                         
   2  -8   7        249.68        264.95        38.06 o                         
   3  -8   7      20896.72      20997.60       282.25 o                         
   4  -8   7        535.00        509.68        47.32 o                         
   5  -8   7         18.31         21.30        19.37 o                         
   6  -8   7          0.40          1.96        13.02 o                         
   7  -8   7       4710.39       4966.17       120.77 o                         
   8  -8   7         61.94         81.27        23.70 o                         
   9  -8   7       3571.79       3694.22       112.34 o                         
  -8  -7   7        183.62        187.33        70.76 o                         
  -7  -7   7       2313.66       2455.77       101.95 o                         
  -6  -7   7        468.17        440.57        39.66 o                         
  -5  -7   7       2330.91       2302.08        71.29 o                         
  -4  -7   7        170.04        201.31        24.91 o                         
  -3  -7   7       3265.71       3283.36        82.57 o                         
  -2  -7   7       8218.85       8302.09       143.20 o                         
  -1  -7   7        112.32         89.97        16.89 o                         
   0  -7   7       8780.07       8506.13       177.64 o                         
   1  -7   7      10734.77      10881.95       180.67 o                         
   2  -7   7       4263.91       4213.50        72.27 o                         
   3  -7   7       1902.09       1811.67        43.71 o                         
   4  -7   7       3409.97       3435.21        90.97 o                         
   5  -7   7        810.82        823.39        69.84 o                         
   6  -7   7       1138.76       1047.44        52.63 o                         
   7  -7   7       2659.10       2652.13        84.66 o                         
   8  -7   7          1.42         37.98        19.00 o                         
   9  -7   7        348.40        362.81        43.75 o                         
  -9  -6   7        140.07        164.90        38.04 o                         
  -8  -6   7        187.38        117.38        32.07 o                         
  -7  -6   7       3718.13       3822.08       125.19 o                         
  -6  -6   7        359.71        369.95        34.19 o                         
  -5  -6   7       1018.30       1057.63        88.19 o                         
  -4  -6   7        709.55        727.41        57.36 o                         
  -3  -6   7       6777.74       6620.12       155.91 o                         
  -2  -6   7       3924.69       3963.55        86.16 o                         
  -1  -6   7      13876.95      13716.66       196.73 o                         
   0  -6   7       9367.51       9542.32       150.18 o                         
   1  -6   7      12181.37      12356.20       148.24 o                         
   2  -6   7      11305.16      11614.41       142.52 o                         
   3  -6   7      11254.80      11112.58       138.81 o                         
   4  -6   7       6762.16       6874.98       145.82 o                         
   5  -6   7      15368.08      15314.17       228.04 o                         
   6  -6   7       3480.81       3506.04        92.13 o                         
   7  -6   7       1932.48       2079.73        91.74 o                         
   8  -6   7       2114.43       2152.60       122.51 o                         
   9  -6   7       2522.06       2604.81        92.74 o                         
  -9  -5   7       9444.84       9640.34       228.23 o                         
  -8  -5   7         87.21        106.58        96.63 o                         
  -7  -5   7        849.68        905.57        83.70 o                         
  -6  -5   7        411.00        374.12        43.49 o                         
  -5  -5   7       6759.53       6666.63       289.90 o                         
  -4  -5   7       4106.19       4194.34        89.06 o                         
  -3  -5   7          2.95         47.43        20.87 o                         
  -2  -5   7       7483.03       7592.89       100.23 o                         
  -1  -5   7         30.08         50.36        14.54 o                         
   0  -5   7       6041.30       5953.95        84.37 o                         
   1  -5   7       3187.22       3404.82        58.69 o                         
   2  -5   7      28608.36      27359.13       516.34 o                         
   3  -5   7       6225.45       6290.56        90.17 o                         
   4  -5   7         54.05         49.33        12.81 o                         
   5  -5   7       1542.94       1707.42        76.44 o                         
   6  -5   7      25488.94      25542.42       344.00 o                         
   7  -5   7       1415.83       1329.82        58.50 o                         
   8  -5   7        174.70        175.14        28.61 o                         
   9  -5   7          0.85          2.30        19.55 o                         
  10  -5   7       5214.56       5549.11       144.79 o                         
  -9  -4   7       3376.80       3467.14       123.52 o                         
  -8  -4   7       6082.56       5880.16       252.61 o                         
  -7  -4   7       2490.55       2455.02        74.76 o                         
  -6  -4   7          9.11         28.81        34.82 o                         
  -5  -4   7      14760.59      14745.01       176.23 o                         
  -4  -4   7       4126.04       4014.79        68.05 o                         
  -3  -4   7       1369.76       1337.88        34.46 o                         
  -2  -4   7        131.94        165.86        19.33 o                         
  -1  -4   7       3228.93       3333.41        57.15 o                         
   0  -4   7         22.59         45.38        16.08 o                         
   1  -4   7        829.19        761.15        27.53 o                         
   2  -4   7       2804.62       2875.87        52.82 o                         
   3  -4   7       7704.27       7438.99        99.78 o                         
   4  -4   7        316.92        325.18        28.06 o                         
   5  -4   7       1400.65       1328.48        50.71 o                         
   6  -4   7       6308.69       6002.11       124.05 o                         
   7  -4   7      10208.21      10095.93       180.76 o                         
   8  -4   7         16.51         68.36        20.59 o                         
   9  -4   7        486.25        456.89        47.16 o                         
  10  -4   7       6095.86       6340.21       156.73 o                         
 -10  -3   7        637.84        616.72        64.45 o                         
  -9  -3   7          1.36          5.71        14.23 o                         
  -8  -3   7      17789.97      17137.41       254.02 o                         
  -7  -3   7        412.69        416.71        35.97 o                         
  -6  -3   7        230.56        261.33        26.69 o                         
  -5  -3   7       2854.90       2854.60        70.73 o                         
  -4  -3   7      34833.02      34877.66       352.67 o                         
  -3  -3   7       3605.83       3570.30        60.66 o                         
  -2  -3   7         69.16         59.75         8.93 o                         
  -1  -3   7       3962.55       3845.88        62.37 o                         
   0  -3   7      22617.78      23363.82       243.62 o                         
   1  -3   7       8123.05       8110.35       104.55 o                         
   2  -3   7       4982.79       4727.21        71.66 o                         
   3  -3   7       1272.12       1217.62        37.56 o                         
   4  -3   7       3880.75       3905.71        85.72 o                         
   5  -3   7        215.43        237.18        26.41 o                         
   6  -3   7        684.97        710.18        44.07 o                         
   7  -3   7       6546.47       6676.56       138.32 o                         
   8  -3   7        293.81        307.10        37.15 o                         
   9  -3   7         48.04         57.73        22.08 o                         
  10  -3   7        154.95        161.64        34.71 o                         
 -10  -2   7        227.55        215.20        31.53 o                         
  -9  -2   7        247.61        225.29        31.01 o                         
  -8  -2   7         81.11         78.10        19.47 o                         
  -7  -2   7       3576.66       3691.80        89.40 o                         
  -6  -2   7       3411.68       3232.06        92.59 o                         
  -5  -2   7       4509.71       4382.99        71.38 o                         
  -4  -2   7       7374.38       7238.73        97.69 o                         
  -3  -2   7       9686.55      10020.10       122.80 o                         
  -2  -2   7       7616.06       7253.02        95.54 o                         
  -1  -2   7      24007.55      24204.08       250.43 o                         
   0  -2   7      20097.04      20577.35       217.53 o                         
   1  -2   7       2919.25       2777.72        50.43 o                         
   2  -2   7       3364.53       3362.56        57.24 o                         
   3  -2   7      25469.04      25181.75       263.19 o                         
   4  -2   7       2170.03       2159.44        43.46 o                         
   5  -2   7       4440.23       4323.12        95.02 o                         
   6  -2   7         87.08         68.85        17.63 o                         
   7  -2   7       1641.33       1692.79        64.89 o                         
   8  -2   7        197.70        223.24        47.45 o                         
   9  -2   7       1683.99       1840.46        76.68 o                         
  10  -2   7          2.11        -15.07        36.91 o                         
 -10  -1   7         25.03         10.28        18.92 o                         
  -9  -1   7        693.94        701.12       102.09 o                         
  -8  -1   7         36.56         75.52        18.25 o                         
  -7  -1   7          0.05         21.51        13.63 o                         
  -6  -1   7        679.86        703.95        35.61 o                         
  -5  -1   7       2675.47       2733.67        67.75 o                         
  -4  -1   7       4132.20       4383.76        85.56 o                         
  -3  -1   7       5206.77       5363.88        76.09 o                         
  -2  -1   7       6245.87       6574.96        90.93 o                         
  -1  -1   7         27.39         49.94         8.97 o                         
   0  -1   7      34816.55      34335.49       340.48 o                         
   1  -1   7      13829.41      13726.72       156.20 o                         
   2  -1   7       2634.41       2468.65        47.74 o                         
   3  -1   7       9620.21       9418.39       118.85 o                         
   4  -1   7      15026.77      14869.76       211.71 o                         
   5  -1   7       5640.48       5584.11       143.80 o                         
   6  -1   7        501.95        496.52        39.71 o                         
   7  -1   7       8420.72       8234.63       156.48 o                         
   8  -1   7        402.25        436.60        44.19 o                         
   9  -1   7       1577.82       1610.66        76.51 o                         
  10  -1   7        172.97        111.09        59.35 o                         
 -11   0   7       6222.15       6364.35       184.48 o                         
 -10   0   7        974.33        875.21        60.10 o                         
  -9   0   7        330.09        389.28        38.39 o                         
  -8   0   7        148.17        164.27        24.70 o                         
  -7   0   7      12696.08      12619.97       196.15 o                         
  -6   0   7        745.98        684.99        45.93 o                         
  -5   0   7      19518.96      19603.48       312.50 o                         
  -4   0   7       5372.29       5562.73       201.51 o                         
  -3   0   7        246.69        253.88        13.29 o                         
  -2   0   7       3197.95       3275.61        77.97 o                         
  -1   0   7      25371.10      25454.17       260.47 o                         
   0   0   7      22083.27      22349.88       352.48 o                         
   1   0   7       5801.12       5878.98        82.54 o                         
   2   0   7         11.11         31.80         7.08 o                         
   3   0   7       7069.32       6787.21        94.09 o                         
   4   0   7      35268.34      33763.35       345.51 o                         
   5   0   7       1092.63       1106.46        45.44 o                         
   6   0   7         17.28         32.92        14.88 o                         
   7   0   7        237.41        258.10        31.41 o                         
   8   0   7       8874.91       8976.32       218.61 o                         
   9   0   7          1.03        -15.35        15.35 o                         
 -11   1   7        275.51        288.56        48.28 o                         
 -10   1   7       9052.76       9536.34       179.34 o                         
  -9   1   7       2049.93       2057.04        71.09 o                         
  -8   1   7          7.40         -1.91        21.61 o                         
  -7   1   7       2612.35       2519.09       180.88 o                         
  -6   1   7      10567.80      10576.75       198.76 o                         
  -5   1   7        429.37        496.03        43.77 o                         
  -4   1   7       4374.21       4334.34        85.72 o                         
  -3   1   7         22.09         56.31        11.86 o                         
  -2   1   7      10385.84      10578.34       127.39 o                         
  -1   1   7       3684.70       3742.50        59.62 o                         
   0   1   7       1137.53        978.83        27.72 o                         
   1   1   7      12296.03      11998.03       141.89 o                         
   2   1   7       7395.25       7099.01        94.98 o                         
   3   1   7       8443.03       8219.81       127.13 o                         
   4   1   7          8.69         55.73        10.60 o                         
   5   1   7       5691.43       5534.90       108.04 o                         
   6   1   7       3061.36       3067.87        80.95 o                         
   7   1   7        524.19        498.70        61.63 o                         
   8   1   7        942.48        960.23        72.26 o                         
   9   1   7       2228.00       2214.36       106.38 o                         
 -11   2   7        208.29        219.77        42.25 o                         
 -10   2   7       4037.79       4395.64       112.64 o                         
  -9   2   7         49.09         38.18        17.11 o                         
  -8   2   7       4828.45       4641.98       107.16 o                         
  -7   2   7        642.60        642.96        44.22 o                         
  -6   2   7      19109.76      19030.02       260.87 o                         
  -5   2   7        213.10        219.63        23.48 o                         
  -4   2   7       1084.56       1127.95        40.70 o                         
  -3   2   7       3274.49       3268.01        54.47 o                         
  -2   2   7      17383.94      17984.06       193.37 o                         
  -1   2   7       2572.13       2548.89        47.03 o                         
   0   2   7      18464.13      18746.39       200.66 o                         
   1   2   7       1291.64       1318.35        31.59 o                         
   2   2   7       2259.64       2200.81        43.48 o                         
   3   2   7      10762.62      10405.70       129.03 o                         
   4   2   7      13454.95      12594.32       153.11 o                         
   5   2   7       2882.08       2784.12        69.20 o                         
   6   2   7        998.63        921.40        59.80 o                         
   7   2   7       3416.08       3578.64       123.69 o                         
   8   2   7       2543.29       2543.42       109.63 o                         
   9   2   7       3488.34       3765.40       140.81 o                         
 -11   3   7        525.90        479.04        62.89 o                         
 -10   3   7         74.32         88.85        23.81 o                         
  -9   3   7       4215.89       4057.75       129.12 o                         
  -8   3   7      15240.91      15337.58       233.99 o                         
  -7   3   7        371.02        382.68        36.31 o                         
  -6   3   7       2668.74       2769.10        74.28 o                         
  -5   3   7       6715.22       6606.62       119.31 o                         
  -4   3   7      17388.27      17585.34       236.02 o                         
  -3   3   7       4366.86       4378.91       127.39 o                         
  -2   3   7       1627.64       1663.16        36.53 o                         
  -1   3   7      14466.29      14543.60       176.22 o                         
   0   3   7       6816.36       6915.51        90.24 o                         
   1   3   7      13434.79      12903.28       206.50 o                         
   2   3   7        656.06        691.89        26.72 o                         
   3   3   7      11639.17      11389.77       172.64 o                         
   4   3   7       2929.90       2861.09        71.03 o                         
   5   3   7       2131.64       1997.82        59.88 o                         
   6   3   7       1052.88        992.96        84.46 o                         
   7   3   7       6519.05       6963.33       183.24 o                         
   8   3   7       1424.20       1389.97        82.76 o                         
   9   3   7        129.41        153.19        38.02 o                         
 -11   4   7       2509.36       2620.94       116.75 o                         
 -10   4   7         24.12          4.41        28.73 o                         
  -9   4   7        381.33        469.95        50.63 o                         
  -8   4   7        378.39        373.41        37.44 o                         
  -7   4   7      18668.60      19007.54       269.61 o                         
  -6   4   7       1469.37       1483.12        53.66 o                         
  -5   4   7        371.70        391.20        34.40 o                         
  -4   4   7       5021.83       4989.60        75.13 o                         
  -3   4   7      21186.45      21360.94       229.10 o                         
  -2   4   7       8768.73       8812.08       111.22 o                         
  -1   4   7       2237.08       2325.53        44.33 o                         
   0   4   7       4105.08       4184.48        83.07 o                         
   1   4   7       2347.93       2371.33        60.45 o                         
   2   4   7       4910.26       4455.53        89.64 o                         
   3   4   7         19.48         11.70        10.22 o                         
   4   4   7         38.37        108.97        18.55 o                         
   5   4   7        124.06        111.79        19.92 o                         
   6   4   7         48.89         75.58        24.77 o                         
   7   4   7         38.08         60.96        41.85 o                         
   8   4   7       3244.61       3313.65       129.26 o                         
 -11   5   7          0.69         14.21        25.13 o                         
 -10   5   7        144.36        132.03        35.75 o                         
  -9   5   7        391.60        392.03        41.54 o                         
  -8   5   7        538.21        406.74        38.05 o                         
  -7   5   7       5309.79       5531.96       155.88 o                         
  -6   5   7       2869.63       2805.25       130.32 o                         
  -5   5   7         89.95         82.74        16.97 o                         
  -4   5   7        498.08        497.39        23.25 o                         
  -3   5   7      32407.25      31628.06       460.18 o                         
  -2   5   7          8.53         27.42        14.72 o                         
  -1   5   7        104.26        165.68        23.72 o                         
   0   5   7       2387.40       2224.91        59.57 o                         
   1   5   7      23522.85      22909.56       437.70 o                         
   2   5   7        945.87        993.12        68.41 o                         
   3   5   7       2140.23       2213.49        63.91 o                         
   4   5   7         89.32         95.78        18.05 o                         
   5   5   7       3713.40       3647.71        91.18 o                         
   6   5   7        981.29        993.27        49.82 o                         
   7   5   7        753.40        702.16        69.74 o                         
   8   5   7       1972.41       2110.03       103.50 o                         
 -11   6   7        881.39        902.43        93.59 o                         
 -10   6   7          9.20        -12.93        18.29 o                         
  -9   6   7        222.69        240.08        45.47 o                         
  -8   6   7       2841.04       2934.33        87.19 o                         
  -7   6   7        569.67        551.34        42.90 o                         
  -6   6   7       9453.48       9621.75       389.31 o                         
  -5   6   7       2572.85       2685.15        72.20 o                         
  -4   6   7       1875.42       1892.95        46.08 o                         
  -3   6   7       1365.07       1247.26        34.94 o                         
  -2   6   7      18241.13      17801.04       198.91 o                         
  -1   6   7       4400.00       4433.68        90.67 o                         
   0   6   7       3913.22       3730.16        82.55 o                         
   1   6   7       7734.01       7564.86       131.73 o                         
   2   6   7      12679.58      12557.40       190.22 o                         
   3   6   7       6748.77       6522.47       124.74 o                         
   4   6   7      14259.69      14002.20       215.09 o                         
   5   6   7       1787.96       1772.18        71.85 o                         
   6   6   7       2313.59       2478.49        78.77 o                         
   7   6   7        541.41        620.55        68.76 o                         
 -10   7   7       7725.47       7660.47       234.35 o                         
  -9   7   7        235.61        250.13        35.06 o                         
  -8   7   7        229.53        274.05        35.39 o                         
  -7   7   7        773.58        718.76        45.84 o                         
  -6   7   7       3585.82       3760.67       131.74 o                         
  -5   7   7        567.00        584.92        36.35 o                         
  -4   7   7       1398.11       1412.55        40.94 o                         
  -3   7   7        388.08        364.77        22.34 o                         
  -2   7   7       1473.07       1475.37        50.40 o                         
  -1   7   7        612.71        585.81        38.39 o                         
   0   7   7       2114.83       2063.71        61.71 o                         
   1   7   7       8912.34       8737.90       283.08 o                         
   2   7   7       6756.54       6870.31       130.41 o                         
   3   7   7        498.72        482.21        39.59 o                         
   4   7   7        104.12        121.50        21.90 o                         
   5   7   7       7295.82       7197.60       187.06 o                         
   6   7   7        985.29        982.05        56.67 o                         
   7   7   7        140.68        118.70        33.27 o                         
 -10   8   7       4929.53       5239.22       162.31 o                         
  -9   8   7       3883.63       3937.09       122.07 o                         
  -8   8   7        548.20        612.64        48.66 o                         
  -7   8   7        283.86        244.86        31.03 o                         
  -6   8   7       8065.74       8085.05       149.04 o                         
  -5   8   7        514.48        466.10        36.38 o                         
  -4   8   7        404.51        412.11        27.48 o                         
  -3   8   7         22.51         37.07        17.81 o                         
  -2   8   7       2316.96       2295.37        93.37 o                         
  -1   8   7       1158.68       1084.01        46.20 o                         
   0   8   7       4918.00       4917.93       105.09 o                         
   1   8   7        122.58        145.44        35.36 o                         
   2   8   7        111.34        143.44        23.59 o                         
   3   8   7       1706.67       1784.24       103.16 o                         
   4   8   7       4075.60       4277.14       106.78 o                         
   5   8   7       2902.07       2945.09        89.95 o                         
   6   8   7       1333.51       1492.97        66.87 o                         
 -10   9   7        207.49        200.62        85.22 o                         
  -9   9   7       9835.74      10049.00       233.31 o                         
  -8   9   7         47.57         26.39        36.46 o                         
  -7   9   7        455.24        474.53        42.58 o                         
  -6   9   7        536.11        559.62        43.57 o                         
  -5   9   7      18832.26      18808.30       267.69 o                         
  -4   9   7        933.09        911.63        44.29 o                         
  -3   9   7       1372.54       1387.43        53.79 o                         
  -2   9   7        660.17        669.60        42.87 o                         
  -1   9   7       9167.34       9011.02       157.53 o                         
   0   9   7          1.02         -3.82        18.12 o                         
   1   9   7       6659.33       6399.26       129.38 o                         
   2   9   7        183.31        221.33        29.54 o                         
   3   9   7       1317.69       1285.74        58.52 o                         
   4   9   7        553.93        632.79        71.64 o                         
   5   9   7       2247.53       2190.37        89.81 o                         
  -9  10   7       1194.28       1251.32        82.61 o                         
  -8  10   7        168.31        269.26        35.00 o                         
  -7  10   7       2810.05       3018.83        90.02 o                         
  -6  10   7         48.11         24.18        15.62 o                         
  -5  10   7       8190.09       7943.61       189.73 o                         
  -4  10   7       1474.83       1373.18        69.40 o                         
  -3  10   7       1029.91       1023.18        51.55 o                         
  -2  10   7       2583.24       2539.14        76.72 o                         
  -1  10   7       7335.67       7339.68       142.61 o                         
   0  10   7       2786.66       2676.71        81.36 o                         
   1  10   7        349.10        360.06        37.76 o                         
   2  10   7       2650.99       2646.15        83.29 o                         
   3  10   7       1843.31       1816.26        70.94 o                         
   4  10   7       1498.93       1525.11        87.27 o                         
  -8  11   7       1327.35       1463.70        66.95 o                         
  -7  11   7       1410.75       1458.80        64.94 o                         
  -6  11   7        945.69       1014.88        74.50 o                         
  -5  11   7        172.78        145.96        33.78 o                         
  -4  11   7       6172.94       6129.64       131.26 o                         
  -3  11   7       5035.58       4972.83       172.94 o                         
  -2  11   7         11.05         51.78        18.55 o                         
  -1  11   7       1774.25       1722.57        91.07 o                         
   0  11   7       6393.54       6604.45       139.92 o                         
   1  11   7       3405.50       3363.48        96.55 o                         
   2  11   7       3054.79       3087.96        94.88 o                         
   3  11   7        236.75        214.55        32.18 o                         
  -8  12   7       1961.40       1955.28       153.70 o                         
  -7  12   7        325.07        426.09        88.26 o                         
  -6  12   7       7671.68       7651.60       197.27 o                         
  -5  12   7          0.21        -11.03        20.54 o                         
  -4  12   7         22.35         63.34        28.20 o                         
  -3  12   7         18.80         14.24        16.88 o                         
  -2  12   7       7213.86       7291.53       149.82 o                         
  -1  12   7        374.61        345.91        38.54 o                         
   0  12   7         12.71         29.67        18.41 o                         
   1  12   7          1.96         11.01        16.09 o                         
   2  12   7       2417.53       2349.00       107.34 o                         
  -6  13   7         58.07         49.79        71.52 o                         
  -5  13   7       1752.98       1734.85        89.00 o                         
  -4  13   7       1024.45       1018.66        70.12 o                         
  -3  13   7         17.77         43.14        21.40 o                         
  -2  13   7       3605.93       3560.28       102.04 o                         
  -1  13   7       2406.11       2336.55        88.89 o                         
   0  13   7        160.61         83.15        32.81 o                         
  -3  14   7        295.45        280.00        70.00 o                         
   1 -14   8        473.94        448.91        71.52 o                         
   2 -14   8       2628.57       2495.03       150.65 o                         
  -2 -13   8        713.59        653.97        56.20 o                         
  -1 -13   8       4292.00       4346.15       119.69 o                         
   0 -13   8        754.10        720.09        92.93 o                         
   1 -13   8        775.21        848.12        91.22 o                         
   2 -13   8         17.22         13.43        18.08 o                         
   3 -13   8       3963.11       4049.72       150.36 o                         
   4 -13   8        395.84        335.09        56.66 o                         
   5 -13   8         45.46         34.74        57.83 o                         
  -3 -12   8         73.31        144.60        30.01 o                         
  -2 -12   8       7239.66       7228.08       156.88 o                         
  -1 -12   8        958.93        903.54        81.01 o                         
   0 -12   8         20.83         47.58        19.49 o                         
   1 -12   8         22.92         70.44        21.40 o                         
   2 -12   8       7220.29       7488.15       154.99 o                         
   3 -12   8       4922.37       4907.97       162.21 o                         
   4 -12   8          2.98        -15.32        22.97 o                         
   5 -12   8         89.40         50.46        29.61 o                         
   6 -12   8       1316.88       1361.98        92.85 o                         
  -5 -11   8       2055.51       2187.24        83.85 o                         
  -4 -11   8         22.87          7.77        29.02 o                         
  -3 -11   8       1572.79       1439.57        65.13 o                         
  -2 -11   8        805.06        722.54        53.95 o                         
  -1 -11   8       6238.20       6214.30       137.03 o                         
   0 -11   8       2469.79       2411.13        80.26 o                         
   1 -11   8       6591.43       6426.40       137.55 o                         
   2 -11   8       6169.87       6247.51       194.79 o                         
   3 -11   8       1304.90       1355.58        83.70 o                         
   4 -11   8       4153.26       4214.55       150.65 o                         
   5 -11   8       4797.25       4757.12       161.23 o                         
   6 -11   8       1846.17       1918.44       104.71 o                         
   7 -11   8         94.30         48.00        29.23 o                         
  -6 -10   8         10.20         -0.83        21.89 o                         
  -5 -10   8        361.80        475.28        46.92 o                         
  -4 -10   8        531.70        480.30        44.24 o                         
  -3 -10   8       1223.94       1218.55        57.71 o                         
  -2 -10   8       1759.73       1792.59        68.72 o                         
  -1 -10   8       2346.34       2380.98        77.42 o                         
   0 -10   8        421.93        442.86        39.85 o                         
   1 -10   8        388.02        381.29        36.46 o                         
   2 -10   8       4924.56       5034.40       113.26 o                         
   3 -10   8       7157.49       7267.04       192.38 o                         
   4 -10   8        846.48        756.23        72.72 o                         
   5 -10   8        180.88        181.26        39.18 o                         
   6 -10   8       6555.38       6873.13       199.11 o                         
   7 -10   8       1893.82       1778.53       100.53 o                         
   8 -10   8       1649.97       1591.32       136.96 o                         
  -6  -9   8       1984.21       1936.64        95.60 o                         
  -5  -9   8       8237.79       8453.52       199.28 o                         
  -4  -9   8        114.64        127.79        25.38 o                         
  -3  -9   8         13.30         44.33        18.28 o                         
  -2  -9   8       2684.74       2722.76        81.22 o                         
  -1  -9   8       1756.30       1879.59        65.81 o                         
   0  -9   8       4874.44       4544.40       104.83 o                         
   1  -9   8       1705.29       1744.87        61.08 o                         
   2  -9   8       6069.58       5941.53       173.30 o                         
   3  -9   8        831.90        764.89        66.17 o                         
   4  -9   8       2907.59       3174.02       119.21 o                         
   5  -9   8       5902.03       5849.63       171.80 o                         
   6  -9   8       8919.65       8994.89       215.04 o                         
   7  -9   8       1917.60       1832.55        72.72 o                         
   8  -9   8         11.15         19.21        22.01 o                         
  -7  -8   8        188.76        114.45        37.28 o                         
  -6  -8   8          0.15          7.28        19.71 o                         
  -5  -8   8       1000.82       1063.81        52.12 o                         
  -4  -8   8      16506.38      16562.81       249.90 o                         
  -3  -8   8       2012.70       2036.34        68.14 o                         
  -2  -8   8        105.81        157.25        24.57 o                         
  -1  -8   8       1319.30       1474.71       113.99 o                         
   0  -8   8       7610.72       7553.57       138.69 o                         
   1  -8   8        106.62        149.43        23.24 o                         
   2  -8   8        315.35        295.40        33.04 o                         
   3  -8   8        704.30        732.54        42.09 o                         
   4  -8   8       1816.26       1787.36        59.44 o                         
   5  -8   8         58.26         53.39        25.56 o                         
   6  -8   8        139.05        158.81        28.21 o                         
   7  -8   8       7004.47       6951.42       149.37 o                         
   8  -8   8          8.02         19.63        16.69 o                         
   9  -8   8        408.48        489.48        50.31 o                         
  -8  -7   8       2306.55       2181.38       101.95 o                         
  -7  -7   8        832.22        766.41       113.29 o                         
  -6  -7   8        289.31        363.30        48.39 o                         
  -5  -7   8        469.14        496.74        40.43 o                         
  -4  -7   8      15164.60      14968.75       225.74 o                         
  -3  -7   8       1863.12       1939.86        78.15 o                         
  -2  -7   8       2588.39       2555.93        72.41 o                         
  -1  -7   8       3279.98       3140.98        79.67 o                         
   0  -7   8      17171.34      17047.02       240.00 o                         
   1  -7   8        626.25        582.26        35.46 o                         
   2  -7   8        156.80        186.78        21.39 o                         
   3  -7   8       1056.86       1003.90        32.61 o                         
   4  -7   8       1376.39       1386.16        51.45 o                         
   5  -7   8        656.32        701.71        43.41 o                         
   6  -7   8       1872.70       1909.48        68.56 o                         
   7  -7   8       1520.85       1490.82        65.45 o                         
   8  -7   8         18.98         36.30        23.98 o                         
   9  -7   8        865.53        834.60        64.92 o                         
  -8  -6   8        679.93        731.11       163.51 o                         
  -7  -6   8       2746.32       2825.50       109.97 o                         
  -6  -6   8       5109.93       4898.53       142.33 o                         
  -5  -6   8        117.05        101.01        19.20 o                         
  -4  -6   8        923.68        913.62        42.92 o                         
  -3  -6   8      18289.94      18528.59       256.53 o                         
  -2  -6   8      11299.68      11067.62       200.95 o                         
  -1  -6   8       3763.80       3725.20       124.68 o                         
   0  -6   8       8795.29       8745.47       144.51 o                         
   1  -6   8      17798.25      18014.04       204.51 o                         
   2  -6   8       8851.83       8868.47       127.39 o                         
   3  -6   8       6317.60       6319.42        94.77 o                         
   4  -6   8       5489.04       5560.41       112.49 o                         
   5  -6   8       5172.22       4993.28       110.06 o                         
   6  -6   8       1304.42       1416.62        59.55 o                         
   7  -6   8       2654.46       2654.42        86.21 o                         
   8  -6   8         31.65         30.99        17.82 o                         
   9  -6   8       2471.62       2513.17        92.74 o                         
  -9  -5   8        459.78        489.16        60.63 o                         
  -8  -5   8        139.03         97.90        28.99 o                         
  -7  -5   8       3254.95       3196.76       115.37 o                         
  -6  -5   8        409.32        407.55        54.02 o                         
  -5  -5   8       1193.64       1206.28        47.22 o                         
  -4  -5   8        500.49        530.00        33.94 o                         
  -3  -5   8        159.82        149.44        19.58 o                         
  -2  -5   8        439.44        489.97        22.75 o                         
  -1  -5   8       8194.74       7908.09       147.82 o                         
   0  -5   8      10538.16      10355.52       131.00 o                         
   1  -5   8       6759.70       6873.33        97.75 o                         
   2  -5   8       1982.03       2026.93        45.66 o                         
   3  -5   8       3011.30       3065.25        58.11 o                         
   4  -5   8      15804.96      15468.69       225.44 o                         
   5  -5   8       5055.47       4965.34       109.06 o                         
   6  -5   8        715.00        765.37        53.17 o                         
   7  -5   8        533.11        528.93        66.15 o                         
   8  -5   8       6488.14       6623.66       148.72 o                         
   9  -5   8        552.84        487.65        60.78 o                         
  -9  -4   8        196.17        235.23        60.87 o                         
  -8  -4   8        145.76        169.98        52.50 o                         
  -7  -4   8       8439.46       8457.16       196.77 o                         
  -6  -4   8       1281.21       1194.78        54.40 o                         
  -5  -4   8        426.54        466.55        28.59 o                         
  -4  -4   8       1069.97       1048.26        33.68 o                         
  -3  -4   8       2883.03       2968.74        88.08 o                         
  -2  -4   8        173.70        233.61        18.11 o                         
  -1  -4   8      10516.70      10527.69       132.26 o                         
   0  -4   8        941.61        968.86        30.13 o                         
   1  -4   8        236.74        258.08        18.95 o                         
   2  -4   8         19.12         46.17         9.81 o                         
   3  -4   8      13958.12      13716.47       163.97 o                         
   4  -4   8       1560.36       1559.60        53.46 o                         
   5  -4   8       2182.10       2186.81        68.01 o                         
   6  -4   8         25.72         50.75        16.82 o                         
   7  -4   8       5637.82       5568.37       153.25 o                         
   8  -4   8       4197.38       4286.83       114.72 o                         
   9  -4   8        367.58        376.60        44.96 o                         
 -10  -3   8       6230.50       6200.26       179.08 o                         
  -9  -3   8        676.51        573.97        61.31 o                         
  -8  -3   8        150.02        171.30        28.19 o                         
  -7  -3   8       1375.62       1302.11        81.70 o                         
  -6  -3   8      14590.27      14605.05       351.30 o                         
  -5  -3   8       1012.32       1008.51        41.54 o                         
  -4  -3   8       1825.77       1841.35        43.65 o                         
  -3  -3   8         50.57        107.43        32.07 o                         
  -2  -3   8      20964.67      21122.91       228.96 o                         
  -1  -3   8        235.77        261.98        18.73 o                         
   0  -3   8      28351.52      28344.12       293.46 o                         
   1  -3   8       2575.79       2596.08        51.35 o                         
   2  -3   8      10884.71      10650.05       159.73 o                         
   3  -3   8       1956.99       1832.59        66.28 o                         
   4  -3   8      17047.67      16465.78       233.33 o                         
   5  -3   8       7014.06       6744.66       128.95 o                         
   6  -3   8       1259.61       1301.83        54.56 o                         
   7  -3   8       2440.47       2427.78        80.57 o                         
   8  -3   8        584.17        653.79        54.58 o                         
   9  -3   8       4094.72       4202.29       119.41 o                         
 -10  -2   8        146.14        103.38        25.15 o                         
  -9  -2   8       1516.05       1488.91        63.47 o                         
  -8  -2   8      10948.92      10663.68       184.40 o                         
  -7  -2   8        228.01        236.56        28.04 o                         
  -6  -2   8       5014.26       4994.04       104.80 o                         
  -5  -2   8       6779.33       6848.15       122.33 o                         
  -4  -2   8      11748.78      11450.49       154.37 o                         
  -3  -2   8       3912.44       4093.95        67.38 o                         
  -2  -2   8      10869.37      10895.84       133.53 o                         
  -1  -2   8       3358.99       3364.04        59.84 o                         
   0  -2   8       1104.53       1182.48        33.07 o                         
   1  -2   8       2474.67       2369.49        48.27 o                         
   2  -2   8        978.51       1064.40        31.37 o                         
   3  -2   8       6219.95       6044.58       110.29 o                         
   4  -2   8       7146.68       6693.05       121.79 o                         
   5  -2   8         96.92        108.81        20.26 o                         
   6  -2   8        119.25        166.11        25.33 o                         
   7  -2   8       8872.04       8789.93       166.97 o                         
   8  -2   8       4246.73       4134.65       112.19 o                         
   9  -2   8        357.97        358.65        49.97 o                         
 -10  -1   8         61.27         71.47        22.04 o                         
  -9  -1   8        135.01        109.24        35.59 o                         
  -8  -1   8       4867.14       4793.83       111.62 o                         
  -7  -1   8       8922.03       9016.15       158.78 o                         
  -6  -1   8        419.80        420.83        44.28 o                         
  -5  -1   8       3606.31       3489.36        80.53 o                         
  -4  -1   8      16484.09      16059.08       180.29 o                         
  -3  -1   8       7829.53       7853.25       103.64 o                         
  -2  -1   8       1210.69       1186.36        32.28 o                         
  -1  -1   8       9004.94       8833.73       113.65 o                         
   0  -1   8      16012.05      15719.72       177.65 o                         
   1  -1   8       1375.86       1532.84        38.10 o                         
   2  -1   8        455.50        455.23        22.45 o                         
   3  -1   8       4055.61       3816.71        65.85 o                         
   4  -1   8          0.83         31.66        11.58 o                         
   5  -1   8       3100.14       3040.64        79.56 o                         
   6  -1   8       1893.16       1892.93        65.98 o                         
   7  -1   8       3843.30       3856.74       109.10 o                         
   8  -1   8       2518.79       2673.01       127.42 o                         
   9  -1   8       1743.76       1783.70        98.28 o                         
 -10   0   8         33.46         70.29        22.00 o                         
  -9   0   8       2171.50       2144.91        74.68 o                         
  -8   0   8        261.70        250.47        35.65 o                         
  -7   0   8      15856.80      15867.30       235.70 o                         
  -6   0   8          6.50         26.68        12.87 o                         
  -5   0   8         92.82        105.13        17.67 o                         
  -4   0   8        225.76        264.58        25.48 o                         
  -3   0   8      73674.44      74417.21       701.91 o                         
  -2   0   8        553.92        537.95        22.16 o                         
  -1   0   8        101.67        101.59        12.66 o                         
   0   0   8       4190.11       4059.92        66.70 o                         
   1   0   8      47253.43      47005.25       476.80 o                         
   2   0   8       3723.72       3624.68        63.51 o                         
   3   0   8       1220.80       1185.42        54.47 o                         
   4   0   8       1084.45       1006.98        32.98 o                         
   5   0   8       7665.38       7579.07       137.35 o                         
   6   0   8       3177.90       3071.97        84.86 o                         
   7   0   8        591.84        590.95        63.91 o                         
   8   0   8       4470.70       4710.49       153.75 o                         
   9   0   8          5.71         -4.02        23.59 o                         
 -10   1   8         69.12         66.66        22.81 o                         
  -9   1   8         19.11         23.33        15.62 o                         
  -8   1   8       1829.63       1851.16        66.76 o                         
  -7   1   8        726.44        798.29        48.04 o                         
  -6   1   8       3254.48       3254.33        81.69 o                         
  -5   1   8        100.67        145.22        21.05 o                         
  -4   1   8       3194.36       3330.00        76.36 o                         
  -3   1   8      13916.50      14147.87       160.58 o                         
  -2   1   8      22191.35      21938.11       284.39 o                         
  -1   1   8       4071.67       4112.78        66.70 o                         
   0   1   8       4474.94       4770.99        74.07 o                         
   1   1   8      42640.11      42356.57       488.39 o                         
   2   1   8       2903.50       2678.73        52.52 o                         
   3   1   8       1758.43       1694.86        73.09 o                         
   4   1   8        334.99        384.71        49.92 o                         
   5   1   8      14315.20      13886.63       207.99 o                         
   6   1   8         25.98         10.93        30.43 o                         
   7   1   8        119.99        134.69        32.87 o                         
   8   1   8         20.64          0.22        17.03 o                         
   9   1   8         27.86         41.44        27.42 o                         
 -11   2   8         21.73         24.45        23.60 o                         
 -10   2   8       3369.55       3196.43        96.77 o                         
  -9   2   8       1571.04       1585.74        64.03 o                         
  -8   2   8       1417.62       1457.44        60.02 o                         
  -7   2   8        991.59       1024.89        47.93 o                         
  -6   2   8          3.47         34.14        14.14 o                         
  -5   2   8        534.30        529.05        37.21 o                         
  -4   2   8        800.16        755.97        36.49 o                         
  -3   2   8        218.93        213.32        14.01 o                         
  -2   2   8      19188.27      19519.20       211.14 o                         
  -1   2   8       2105.96       2177.01        45.22 o                         
   0   2   8        133.54        177.46        23.94 o                         
   1   2   8       2434.52       2280.85        86.71 o                         
   2   2   8      28631.06      27581.78       287.39 o                         
   3   2   8       5974.51       5620.74        97.50 o                         
   4   2   8       1738.87       1716.36       109.56 o                         
   5   2   8       5278.45       5104.74       120.21 o                         
   6   2   8       7986.88       7651.78       188.01 o                         
   7   2   8        751.61        712.87        91.99 o                         
   8   2   8       2435.63       2379.24       108.98 o                         
   9   2   8        635.94        541.74       101.96 o                         
 -11   3   8       2225.61       2262.67       152.17 o                         
 -10   3   8       8315.40       8568.58       197.38 o                         
  -9   3   8       2734.33       2659.56        85.47 o                         
  -8   3   8        537.87        488.81        42.31 o                         
  -7   3   8       1590.49       1666.25        61.67 o                         
  -6   3   8      15313.83      15162.98       224.76 o                         
  -5   3   8         75.58         67.98        15.23 o                         
  -4   3   8       3857.48       4011.41        86.24 o                         
  -3   3   8        675.43        669.09        26.58 o                         
  -2   3   8       6596.08       6687.86       107.25 o                         
  -1   3   8       6867.90       6958.25        95.74 o                         
   0   3   8      11331.99      11272.24       141.56 o                         
   1   3   8       3386.17       3273.85       114.87 o                         
   2   3   8       1410.98       1420.38        48.24 o                         
   3   3   8       6745.17       6727.42       121.62 o                         
   4   3   8       5822.49       5720.87       111.84 o                         
   5   3   8       7727.51       7545.52       229.02 o                         
   6   3   8       4405.68       4494.25       139.90 o                         
   7   3   8        755.72        715.92       194.71 o                         
   8   3   8        918.59        943.53        85.13 o                         
 -11   4   8        444.74        421.42        56.91 o                         
 -10   4   8        133.07        223.84        44.65 o                         
  -9   4   8      11980.56      11879.41       250.93 o                         
  -8   4   8        175.06        204.20        28.84 o                         
  -7   4   8       2136.65       2081.63        69.56 o                         
  -6   4   8       6804.60       6788.24       130.78 o                         
  -5   4   8      17781.67      17805.57       248.73 o                         
  -4   4   8        419.28        420.78        31.51 o                         
  -3   4   8         15.72         54.45        23.19 o                         
  -2   4   8       8465.38       8539.04       111.99 o                         
  -1   4   8       5483.14       5541.82        81.05 o                         
   0   4   8       1298.50       1308.25        44.76 o                         
   1   4   8       3892.92       3888.10        84.26 o                         
   2   4   8         48.32         73.81        42.61 o                         
   3   4   8        366.80        402.84        45.81 o                         
   4   4   8       3349.63       3328.90        83.36 o                         
   5   4   8         55.96         28.52        14.88 o                         
   6   4   8       2625.69       2641.15       107.20 o                         
   7   4   8        509.07        444.61        55.67 o                         
   8   4   8       1908.77       1836.20       209.24 o                         
 -10   5   8       1051.46       1125.21        77.61 o                         
  -9   5   8       5900.00       6083.47       136.44 o                         
  -8   5   8        454.11        460.05        43.19 o                         
  -7   5   8       2554.46       2660.53        79.40 o                         
  -6   5   8        120.25        112.68        21.59 o                         
  -5   5   8      26484.04      26421.48       341.81 o                         
  -4   5   8        255.25        303.47        22.36 o                         
  -3   5   8         48.74         83.93        11.81 o                         
  -2   5   8       2368.01       2366.60        48.92 o                         
  -1   5   8      26210.11      25803.01       301.75 o                         
   0   5   8        343.81        324.28        27.81 o                         
   1   5   8       4820.54       4746.74       128.62 o                         
   2   5   8         13.68          1.34        10.30 o                         
   3   5   8       2247.82       2163.65        65.91 o                         
   4   5   8         18.58         16.47        12.81 o                         
   5   5   8       7988.65       7836.71       147.85 o                         
   6   5   8        940.94        892.46       131.63 o                         
   7   5   8        392.17        311.23        48.94 o                         
 -10   6   8         27.20          3.77        32.72 o                         
  -9   6   8        262.15        316.25        38.22 o                         
  -8   6   8       2692.70       2973.09        89.40 o                         
  -7   6   8       4990.73       4746.84       110.51 o                         
  -6   6   8         52.27         54.55        19.67 o                         
  -5   6   8        501.51        497.25        37.37 o                         
  -4   6   8      16800.70      16712.84       196.89 o                         
  -3   6   8      10488.78      10491.03       193.29 o                         
  -2   6   8        717.55        690.04        37.66 o                         
  -1   6   8       5927.48       5860.08       111.85 o                         
   0   6   8      10516.71      10206.63       163.61 o                         
   1   6   8       3698.29       3785.02        88.66 o                         
   2   6   8       8156.05       7993.45       143.33 o                         
   3   6   8       1533.76       1510.31        57.22 o                         
   4   6   8       6231.33       6108.06       127.17 o                         
   5   6   8         55.28         86.88        19.74 o                         
   6   6   8       2963.92       3046.67       120.16 o                         
   7   6   8         13.45         67.01        28.71 o                         
 -10   7   8         47.05         59.97        30.07 o                         
  -9   7   8        469.76        430.87        44.16 o                         
  -8   7   8        320.45        364.20        40.11 o                         
  -7   7   8        418.48        431.78        41.04 o                         
  -6   7   8       3036.94       3071.22        84.72 o                         
  -5   7   8        666.46        695.33        42.12 o                         
  -4   7   8       2305.92       2273.12        53.68 o                         
  -3   7   8       3920.30       3782.38        86.77 o                         
  -2   7   8       8410.59       8085.83       207.66 o                         
  -1   7   8        112.97        127.96        20.41 o                         
   0   7   8       8362.88       8254.87       145.51 o                         
   1   7   8       6488.11       6596.90       128.15 o                         
   2   7   8       3472.21       3442.09        89.10 o                         
   3   7   8        921.09        956.56        48.76 o                         
   4   7   8       3322.36       3212.51        90.53 o                         
   5   7   8        332.30        343.64        37.36 o                         
   6   7   8        374.39        466.04        52.57 o                         
 -10   8   8        265.05        305.38       121.74 o                         
  -9   8   8       2344.81       2143.15        81.04 o                         
  -8   8   8       7790.70       7542.66       251.48 o                         
  -7   8   8        141.12        175.03        29.04 o                         
  -6   8   8       3960.65       4014.03        99.55 o                         
  -5   8   8        367.34        372.99        34.32 o                         
  -4   8   8       2942.30       2884.84        78.34 o                         
  -3   8   8          2.45         14.00        11.78 o                         
  -2   8   8      14310.15      13804.94       244.89 o                         
  -1   8   8       1004.43       1038.27        47.49 o                         
   0   8   8          7.65         38.73        15.77 o                         
   1   8   8        557.22        571.11        44.01 o                         
   2   8   8      10488.19      10654.40       183.44 o                         
   3   8   8        387.40        463.91        41.59 o                         
   4   8   8        580.42        562.63        47.47 o                         
   5   8   8        259.92        318.45        40.63 o                         
   6   8   8       2634.94       2648.84        90.17 o                         
  -9   9   8        171.78        226.46        35.20 o                         
  -8   9   8        104.31        127.54        25.87 o                         
  -7   9   8       5055.65       5409.20       124.13 o                         
  -6   9   8        240.45        335.76        35.12 o                         
  -5   9   8       1864.23       2116.60       124.02 o                         
  -4   9   8         29.57         28.19        14.33 o                         
  -3   9   8       2191.17       2149.95        69.46 o                         
  -2   9   8         11.97         26.59        14.23 o                         
  -1   9   8       9396.60       9034.68       162.13 o                         
   0   9   8        858.47        849.64        51.64 o                         
   1   9   8        528.24        586.97        46.70 o                         
   2   9   8       4303.28       4275.95       118.80 o                         
   3   9   8       5103.85       5138.47       122.83 o                         
   4   9   8        862.94        851.92        61.14 o                         
   5   9   8        347.05        324.07        39.16 o                         
  -9  10   8       3600.87       3759.88       132.73 o                         
  -8  10   8       1376.12       1449.54        83.81 o                         
  -7  10   8       1619.03       1614.27        67.11 o                         
  -6  10   8         59.99         84.71        63.15 o                         
  -5  10   8       2057.46       2022.42       115.65 o                         
  -4  10   8        337.33        329.03        34.21 o                         
  -3  10   8       1008.89       1075.72        73.89 o                         
  -2  10   8        119.00        102.00        21.84 o                         
  -1  10   8        322.57        308.91        33.54 o                         
   0  10   8          6.48         52.12        17.67 o                         
   1  10   8          7.28          3.47        19.47 o                         
   2  10   8         15.64         38.01        16.86 o                         
   3  10   8       5795.97       6002.34       138.04 o                         
   4  10   8        208.32        238.97        35.32 o                         
  -8  11   8       4096.93       4090.66       215.33 o                         
  -7  11   8        468.51        453.57        59.18 o                         
  -6  11   8       2252.07       2470.90       107.82 o                         
  -5  11   8       8759.31       8616.64       209.42 o                         
  -4  11   8       1391.58       1398.27        79.89 o                         
  -3  11   8        612.68        621.29        49.18 o                         
  -2  11   8        949.30        922.24        64.97 o                         
  -1  11   8       6317.10       6381.33       147.36 o                         
   0  11   8        599.22        639.68        51.38 o                         
   1  11   8        237.15        271.37        36.38 o                         
   2  11   8        233.71        212.71        33.40 o                         
   3  11   8         52.15         80.75        23.29 o                         
  -7  12   8        398.63        352.00        53.77 o                         
  -6  12   8         57.24         93.68        31.08 o                         
  -5  12   8          5.53          8.31        19.71 o                         
  -4  12   8      11018.58      10938.03       387.28 o                         
  -3  12   8          3.62          5.87        15.09 o                         
  -2  12   8         18.59          7.76        17.98 o                         
  -1  12   8       1256.95       1157.83        61.15 o                         
   0  12   8       3567.52       3730.23       106.74 o                         
   1  12   8         74.44        100.45        26.53 o                         
  -5  13   8        478.16        483.74        76.85 o                         
  -4  13   8       4436.10       4580.63       210.00 o                         
  -3  13   8        640.66        680.45        68.64 o                         
  -2  13   8         52.21         60.36        23.21 o                         
  -1  13   8        115.00        126.71        28.82 o                         
  -1 -13   9       1620.48       1688.53        92.43 o                         
   0 -13   9        100.29         90.12        28.26 o                         
   1 -13   9          0.29         -6.64        15.77 o                         
   2 -13   9          3.78         20.70        24.05 o                         
   3 -13   9          8.01         21.24        24.19 o                         
   4 -13   9        605.71        606.18        72.58 o                         
  -3 -12   9          4.74         24.39        18.16 o                         
  -2 -12   9         30.90         61.75        22.14 o                         
  -1 -12   9         72.03         57.65        23.36 o                         
   0 -12   9       9982.50      10091.95       191.86 o                         
   1 -12   9        687.49        669.41        53.89 o                         
   2 -12   9       1039.29        955.34        84.46 o                         
   3 -12   9          1.50         14.80        23.38 o                         
   4 -12   9       1929.29       1983.79       106.96 o                         
   5 -12   9        198.40        132.18        79.89 o                         
   6 -12   9       1011.04        829.19       123.26 o                         
  -4 -11   9        734.75        737.34        57.57 o                         
  -3 -11   9       3896.16       4065.48       113.23 o                         
  -2 -11   9       2818.74       2680.20        88.90 o                         
  -1 -11   9        339.33        330.96        38.39 o                         
   0 -11   9       4662.57       4453.08       113.65 o                         
   1 -11   9       3583.91       3617.45       103.88 o                         
   2 -11   9       3177.04       3105.42        92.20 o                         
   3 -11   9       1794.98       1759.57        95.19 o                         
   4 -11   9       2759.18       2781.81       121.23 o                         
   5 -11   9        579.65        565.27        68.02 o                         
   6 -11   9          0.15          1.11        21.88 o                         
   7 -11   9        642.11        444.35        92.83 o                         
  -5 -10   9        247.33        226.24        37.06 o                         
  -4 -10   9         22.66         28.91        17.46 o                         
  -3 -10   9       2390.61       2520.93        84.01 o                         
  -2 -10   9       1451.65       1616.69        82.68 o                         
  -1 -10   9       1075.74        951.06        79.30 o                         
   0 -10   9        853.01        881.67        53.49 o                         
   1 -10   9       6668.66       6895.62       203.27 o                         
   2 -10   9       1106.80       1166.00        54.04 o                         
   3 -10   9         13.07         18.26        37.28 o                         
   4 -10   9       4221.78       4258.66       252.61 o                         
   5 -10   9       4914.83       5009.90       166.18 o                         
   6 -10   9        630.13        697.24        75.99 o                         
   7 -10   9       1176.59       1108.98        97.38 o                         
  -6  -9   9        111.34         67.39        28.38 o                         
  -5  -9   9       2334.54       2391.46        91.08 o                         
  -4  -9   9         49.12         75.94        20.08 o                         
  -3  -9   9       2927.68       2900.62        93.86 o                         
  -2  -9   9        834.21        782.89        55.00 o                         
  -1  -9   9       9033.32       9000.04       230.29 o                         
   0  -9   9        116.80        152.61        24.84 o                         
   1  -9   9          0.87         18.97        13.12 o                         
   2  -9   9       1999.52       2107.99       103.39 o                         
   3  -9   9      11959.13      11724.44       259.22 o                         
   4  -9   9       2109.52       2037.58       170.43 o                         
   5  -9   9       1365.51       1369.20        84.46 o                         
   6  -9   9        455.26        593.35        70.92 o                         
   7  -9   9       2592.34       2524.65       120.76 o                         
   8  -9   9       3706.51       3902.41       135.27 o                         
  -7  -8   9         17.89         -6.72        18.57 o                         
  -6  -8   9       8612.42       8948.19       219.89 o                         
  -5  -8   9        234.79        279.27        37.07 o                         
  -4  -8   9       2408.05       2219.77        74.76 o                         
  -3  -8   9        607.17        633.46        47.90 o                         
  -2  -8   9       3074.18       3170.15       106.72 o                         
  -1  -8   9       1325.87       1275.77       103.47 o                         
   0  -8   9       4778.25       4751.00       106.17 o                         
   1  -8   9        155.41        156.65        22.41 o                         
   2  -8   9         30.93         33.50        44.12 o                         
   3  -8   9       5877.97       5989.22       166.12 o                         
   4  -8   9        836.13        693.04        65.04 o                         
   5  -8   9       2599.90       2724.49        86.39 o                         
   6  -8   9         63.75         72.68        24.47 o                         
   7  -8   9       3729.83       3852.09       115.93 o                         
   8  -8   9          1.30         -4.84        30.19 o                         
  -8  -7   9       1143.51       1065.06       126.30 o                         
  -7  -7   9       1228.03       1263.56       195.54 o                         
  -6  -7   9       6590.25       6703.79       179.61 o                         
  -5  -7   9         74.63         98.63        27.78 o                         
  -4  -7   9          5.50         17.63        15.21 o                         
  -3  -7   9         16.50         14.20        12.72 o                         
  -2  -7   9      11780.82      11597.75       187.42 o                         
  -1  -7   9        421.35        401.64        37.64 o                         
   0  -7   9       4765.84       4667.81       102.07 o                         
   1  -7   9       1644.90       1609.00        55.04 o                         
   2  -7   9       3308.81       3298.64        80.40 o                         
   3  -7   9        304.33        253.55        25.85 o                         
   4  -7   9      15072.40      15056.09       235.72 o                         
   5  -7   9          2.09          8.83        14.02 o                         
   6  -7   9         37.98         51.94        19.57 o                         
   7  -7   9       1496.82       1647.79        69.79 o                         
   8  -7   9       4118.17       4129.89       117.08 o                         
  -8  -6   9       4806.73       4848.62       183.37 o                         
  -7  -6   9       1118.76       1119.89        76.77 o                         
  -6  -6   9        676.79        583.39        59.15 o                         
  -5  -6   9       5881.99       5740.78       154.18 o                         
  -4  -6   9      10550.13      10708.40       196.44 o                         
  -3  -6   9        273.10        238.83        27.19 o                         
  -2  -6   9         33.23         25.11        13.45 o                         
  -1  -6   9       3421.52       3500.01        89.23 o                         
   0  -6   9       5473.43       5306.44       106.84 o                         
   1  -6   9       4383.64       4441.47        94.51 o                         
   2  -6   9        302.10        286.34        24.09 o                         
   3  -6   9       1490.14       1555.87        53.72 o                         
   4  -6   9        549.17        568.68        41.50 o                         
   5  -6   9       5924.06       5981.51       127.00 o                         
   6  -6   9       1858.91       1697.03        66.61 o                         
   7  -6   9       3150.48       3318.84        99.25 o                         
   8  -6   9        783.40        908.80        60.31 o                         
   9  -6   9        490.14        493.77        52.34 o                         
  -9  -5   9        778.21        709.51        73.15 o                         
  -8  -5   9         77.73        109.13        32.23 o                         
  -7  -5   9       8687.05       8728.55       208.54 o                         
  -6  -5   9       1821.77       1710.31        82.17 o                         
  -5  -5   9          6.02         -3.73        16.04 o                         
  -4  -5   9        912.46        887.63        41.54 o                         
  -3  -5   9      25814.35      25697.38       331.70 o                         
  -2  -5   9          6.82          8.60        13.86 o                         
  -1  -5   9        506.92        542.92        31.85 o                         
   0  -5   9        931.12        924.88        33.61 o                         
   1  -5   9      13655.60      13547.07       165.58 o                         
   2  -5   9       1829.60       1824.35        45.30 o                         
   3  -5   9       4536.22       4548.29       121.46 o                         
   4  -5   9       1466.09       1387.22        53.39 o                         
   5  -5   9        326.28        306.21        32.61 o                         
   6  -5   9        179.66        202.63        28.88 o                         
   7  -5   9        414.02        414.04        42.05 o                         
   8  -5   9        405.57        514.54        50.35 o                         
   9  -5   9       1248.86       1338.54        72.52 o                         
  -9  -4   9        800.88        770.49       184.05 o                         
  -8  -4   9       1226.49       1218.88        74.22 o                         
  -7  -4   9       3619.72       3773.21       174.16 o                         
  -6  -4   9       1734.28       1849.49        98.91 o                         
  -5  -4   9       1788.28       1698.51        84.46 o                         
  -4  -4   9        129.20        147.39        17.29 o                         
  -3  -4   9      33080.90      32314.23       414.64 o                         
  -2  -4   9       2309.36       2373.69        51.67 o                         
  -1  -4   9         18.83         20.19         8.19 o                         
   0  -4   9        139.55        184.07        40.85 o                         
   1  -4   9      40744.73      40682.40       410.89 o                         
   2  -4   9         36.66         53.50        10.94 o                         
   3  -4   9        625.91        663.35        36.02 o                         
   4  -4   9          0.14         17.71        11.41 o                         
   5  -4   9      12086.29      12276.81       199.43 o                         
   6  -4   9        591.52        654.34        48.86 o                         
   7  -4   9        736.10        792.38        84.68 o                         
   8  -4   9        307.12        310.43        38.59 o                         
   9  -4   9        347.87        435.73        95.53 o                         
  -9  -3   9       1668.83       1641.79        87.57 o                         
  -8  -3   9       1739.95       1714.81        86.06 o                         
  -7  -3   9        134.03        167.28        26.14 o                         
  -6  -3   9       2731.93       2683.71        75.00 o                         
  -5  -3   9       1906.76       1831.16       117.80 o                         
  -4  -3   9       1917.34       1846.36        45.45 o                         
  -3  -3   9          1.49         15.38         7.85 o                         
  -2  -3   9      21644.45      21506.91       236.53 o                         
  -1  -3   9       6269.80       6559.80       116.01 o                         
   0  -3   9        651.12        678.29        26.63 o                         
   1  -3   9       3205.56       3162.64        60.58 o                         
   2  -3   9      24046.46      23462.19       255.82 o                         
   3  -3   9      10876.11      10746.14       169.50 o                         
   4  -3   9       1171.81       1148.98        53.85 o                         
   5  -3   9       5012.08       4901.70       121.44 o                         
   6  -3   9       6381.51       6486.23       173.85 o                         
   7  -3   9       2419.08       2487.77        83.33 o                         
   8  -3   9       1350.85       1263.18       105.88 o                         
   9  -3   9        631.94        604.18        56.11 o                         
 -10  -2   9       3176.11       3134.53       124.19 o                         
  -9  -2   9       3975.41       3957.62       108.65 o                         
  -8  -2   9         54.50         35.05        17.53 o                         
  -7  -2   9        412.59        382.31        36.18 o                         
  -6  -2   9       5634.27       5593.27       115.44 o                         
  -5  -2   9       2123.99       2118.34        63.27 o                         
  -4  -2   9         76.64        103.78        12.97 o                         
  -3  -2   9        279.69        322.28        20.78 o                         
  -2  -2   9        194.65        222.13        18.37 o                         
  -1  -2   9        188.88        232.17        31.00 o                         
   0  -2   9       1390.06       1253.98        35.70 o                         
   1  -2   9       1274.18       1255.56        36.28 o                         
   2  -2   9      14052.81      13681.53       165.19 o                         
   3  -2   9          9.32         17.28         8.63 o                         
   4  -2   9       2013.65       1990.37        62.74 o                         
   5  -2   9       8216.48       7780.35       156.63 o                         
   6  -2   9      10634.37      10101.23       195.56 o                         
   7  -2   9        139.23        159.15        35.00 o                         
   8  -2   9        105.23        132.93        28.35 o                         
   9  -2   9       1887.93       2050.79       250.33 o                         
 -10  -1   9       2745.91       2906.73        94.67 o                         
  -9  -1   9       6976.80       6800.73       146.23 o                         
  -8  -1   9       3285.70       3216.33       144.26 o                         
  -7  -1   9       3863.59       3729.17       100.68 o                         
  -6  -1   9       9385.75       9148.65       196.41 o                         
  -5  -1   9       7305.45       7243.99       131.07 o                         
  -4  -1   9       1681.38       1604.83        52.47 o                         
  -3  -1   9       1356.00       1394.40        41.51 o                         
  -2  -1   9      12664.54      12818.67       154.78 o                         
  -1  -1   9        271.38        301.58        21.20 o                         
   0  -1   9       4051.83       3931.48        68.28 o                         
   1  -1   9        169.51        167.35        16.19 o                         
   2  -1   9       2113.73       2097.14        49.96 o                         
   3  -1   9       4079.78       3872.29        69.73 o                         
   4  -1   9       4784.39       4644.14       171.74 o                         
   5  -1   9         82.19        140.22        31.61 o                         
   6  -1   9       1360.66       1428.64        60.04 o                         
   7  -1   9       2281.38       2229.86        84.80 o                         
   8  -1   9       3373.63       3270.42       152.93 o                         
   9  -1   9       3419.74       3626.52       142.22 o                         
 -10   0   9       2129.41       1973.76        77.69 o                         
  -9   0   9       6216.63       6247.59       138.74 o                         
  -8   0   9       1971.08       1850.58        69.05 o                         
  -7   0   9         96.76        100.09        20.81 o                         
  -6   0   9       3070.47       3090.73       106.62 o                         
  -5   0   9      31360.55      31396.85       392.57 o                         
  -4   0   9        519.31        535.10        36.81 o                         
  -3   0   9        136.47        155.20        19.43 o                         
  -2   0   9        608.79        649.80        29.22 o                         
  -1   0   9      19714.26      19878.36       219.51 o                         
   0   0   9       2293.13       2460.66        51.51 o                         
   1   0   9      11919.11      11972.86       147.83 o                         
   2   0   9        825.57        854.62        30.48 o                         
   3   0   9       4051.14       3931.61        72.95 o                         
   4   0   9        396.47        420.07        28.03 o                         
   5   0   9      10639.18      10443.36       174.23 o                         
   6   0   9        872.37        844.35        63.19 o                         
   7   0   9          0.96         -2.54        30.43 o                         
   8   0   9        544.57        521.39        62.73 o                         
   9   0   9        971.88       1048.09       148.37 o                         
 -10   1   9        670.55        657.84        54.73 o                         
  -9   1   9        213.68        276.48        52.61 o                         
  -8   1   9       3552.72       3397.35        94.26 o                         
  -7   1   9       2015.38       2046.22        69.27 o                         
  -6   1   9       3743.07       3651.52        99.76 o                         
  -5   1   9       3888.11       3838.18        89.63 o                         
  -4   1   9       5571.24       5382.54       106.00 o                         
  -3   1   9       2775.39       2838.99        52.72 o                         
  -2   1   9        165.99        147.81        14.35 o                         
  -1   1   9      11146.48      11008.67       137.64 o                         
   0   1   9       3472.32       3542.29        67.43 o                         
   1   1   9        874.19        909.64        39.77 o                         
   2   1   9        744.18        704.06        27.73 o                         
   3   1   9       8884.53       8866.76       125.27 o                         
   4   1   9         31.97         70.92        14.08 o                         
   5   1   9       8378.68       7493.91       180.30 o                         
   6   1   9        786.66        789.40        69.39 o                         
   7   1   9        650.49        671.59        66.91 o                         
   8   1   9         99.77        140.34        38.02 o                         
 -10   2   9          4.27         61.72        22.00 o                         
  -9   2   9       2418.79       2661.71        86.09 o                         
  -8   2   9       1114.33       1113.97        54.38 o                         
  -7   2   9       6814.96       6786.61       138.67 o                         
  -6   2   9        969.12       1034.70        57.73 o                         
  -5   2   9       6484.90       6550.42       124.85 o                         
  -4   2   9      13931.66      13957.59       267.56 o                         
  -3   2   9       6503.30       6555.42       105.52 o                         
  -2   2   9       6168.46       6258.38        94.69 o                         
  -1   2   9        479.01        533.81        32.07 o                         
   0   2   9      18028.64      17793.18       201.33 o                         
   1   2   9       6476.50       6345.76       135.96 o                         
   2   2   9        275.67        249.82        19.44 o                         
   3   2   9       1023.78       1023.42        69.45 o                         
   4   2   9       6340.49       6200.66       134.46 o                         
   5   2   9       1112.77       1151.12       132.39 o                         
   6   2   9       4460.59       4418.08       139.53 o                         
   7   2   9         65.14         98.15        29.25 o                         
   8   2   9       2446.92       2231.63       108.33 o                         
 -10   3   9        550.53        564.09        71.62 o                         
  -9   3   9        438.24        439.74        44.01 o                         
  -8   3   9       4528.54       4658.10       118.13 o                         
  -7   3   9         43.97         70.73        18.67 o                         
  -6   3   9       8219.31       8230.70       179.76 o                         
  -5   3   9       1443.16       1524.27        54.94 o                         
  -4   3   9       2656.61       2682.43        70.52 o                         
  -3   3   9        117.00        181.80        16.32 o                         
  -2   3   9      20781.92      20277.98       223.63 o                         
  -1   3   9         67.06        136.01        50.25 o                         
   0   3   9         57.17         64.74        10.33 o                         
   1   3   9         57.31        110.65        35.05 o                         
   2   3   9      15483.21      14901.88       214.70 o                         
   3   3   9        350.61        532.02        95.63 o                         
   4   3   9       1280.93       1272.02        51.10 o                         
   5   3   9        324.70        383.23        49.82 o                         
   6   3   9       1648.24       1536.65       105.76 o                         
   7   3   9       2180.77       2277.90       106.12 o                         
   8   3   9        200.02        165.53        39.26 o                         
 -10   4   9        391.02        355.39        47.15 o                         
  -9   4   9       1696.17       1756.14        84.60 o                         
  -8   4   9        615.74        587.94        48.05 o                         
  -7   4   9       5076.38       5070.58       115.83 o                         
  -6   4   9        340.82        341.51        33.92 o                         
  -5   4   9         18.90          8.04        20.19 o                         
  -4   4   9       4154.54       4202.74       100.47 o                         
  -3   4   9        221.07        240.76        18.76 o                         
  -2   4   9       8148.88       8045.64       124.30 o                         
  -1   4   9       8903.96       8984.46       132.23 o                         
   0   4   9        327.45        382.22        31.60 o                         
   1   4   9        221.09        218.52        27.47 o                         
   2   4   9      18118.42      17930.90       339.81 o                         
   3   4   9       3376.65       3319.45        84.12 o                         
   4   4   9        534.08        576.80        42.53 o                         
   5   4   9        226.08        238.07        29.34 o                         
   6   4   9      10930.31      10468.88       242.47 o                         
   7   4   9        236.90        254.45        45.34 o                         
 -10   5   9         45.25         84.91        25.26 o                         
  -9   5   9       1890.23       2048.31        78.44 o                         
  -8   5   9       6513.62       6668.02       148.00 o                         
  -7   5   9       3654.80       3790.98        99.14 o                         
  -6   5   9        324.92        327.03        35.54 o                         
  -5   5   9        260.99        293.77        35.88 o                         
  -4   5   9       2482.57       2536.84       115.04 o                         
  -3   5   9       5268.16       5170.00        83.54 o                         
  -2   5   9       3702.68       3873.46        85.94 o                         
  -1   5   9       6921.55       6842.75       124.00 o                         
   0   5   9        561.52        515.11        37.59 o                         
   1   5   9       1544.43       1526.09        66.73 o                         
   2   5   9        628.59        592.97        42.29 o                         
   3   5   9      10634.51      10617.13       177.66 o                         
   4   5   9        230.37        268.87        32.06 o                         
   5   5   9        455.41        407.49        38.40 o                         
   6   5   9       1314.44       1432.78        84.68 o                         
   7   5   9       5474.70       5712.03       188.69 o                         
 -10   6   9       1913.95       1934.12        82.17 o                         
  -9   6   9       3686.42       3769.60       107.36 o                         
  -8   6   9       6075.72       6324.49       139.31 o                         
  -7   6   9       3295.90       3219.48        91.77 o                         
  -6   6   9       2990.42       2964.32       106.10 o                         
  -5   6   9       9224.93       8975.17       156.25 o                         
  -4   6   9       3511.95       3462.38       113.88 o                         
  -3   6   9          7.02         50.86        20.36 o                         
  -2   6   9       1673.52       1703.69        56.39 o                         
  -1   6   9       2990.24       2926.97       107.12 o                         
   0   6   9       1002.17       1037.45        46.44 o                         
   1   6   9        408.72        445.61        37.96 o                         
   2   6   9         33.82         29.44        13.63 o                         
   3   6   9        336.03        389.12        37.64 o                         
   4   6   9       3826.96       3807.38       110.69 o                         
   5   6   9        273.51        309.62        36.05 o                         
   6   6   9        852.28        924.21        84.01 o                         
 -10   7   9          2.45         10.51        23.38 o                         
  -9   7   9        110.70        123.43        28.64 o                         
  -8   7   9       8401.34       8497.40       168.34 o                         
  -7   7   9       7374.05       7222.99       146.90 o                         
  -6   7   9       3147.91       3111.65        86.80 o                         
  -5   7   9       1205.15       1212.65        51.20 o                         
  -4   7   9      11399.92      11217.96       235.07 o                         
  -3   7   9       5698.02       5758.65       115.17 o                         
  -2   7   9       3175.31       3083.21        80.94 o                         
  -1   7   9       5385.97       5372.00       112.90 o                         
   0   7   9       1561.31       1599.85        59.08 o                         
   1   7   9       2418.82       2434.40        75.24 o                         
   2   7   9       1358.60       1355.98        57.28 o                         
   3   7   9       2391.58       2498.69        79.76 o                         
   4   7   9       1210.19       1098.62        54.98 o                         
   5   7   9        680.14        772.31        55.98 o                         
   6   7   9        284.89        377.49        55.41 o                         
  -9   8   9       1737.46       1782.43       105.96 o                         
  -8   8   9       4515.94       4493.46       116.69 o                         
  -7   8   9        666.78        736.36        70.23 o                         
  -6   8   9        104.48        144.94        24.32 o                         
  -5   8   9       3933.25       3880.74       127.42 o                         
  -4   8   9      12729.12      12867.82       262.49 o                         
  -3   8   9       2190.70       2195.85       102.15 o                         
  -2   8   9          0.76         30.89        14.33 o                         
  -1   8   9        956.21        947.67        47.24 o                         
   0   8   9      17848.18      17651.14       259.98 o                         
   1   8   9        118.39         94.55        21.63 o                         
   2   8   9       2464.62       2428.86        79.40 o                         
   3   8   9         17.12          2.28        14.46 o                         
   4   8   9       5555.44       5843.07       135.07 o                         
   5   8   9        276.15        290.88        52.06 o                         
  -9   9   9         25.41         18.47        19.29 o                         
  -8   9   9       1133.88       1039.18        62.21 o                         
  -7   9   9        525.56        529.01        46.72 o                         
  -6   9   9        277.27        322.90        67.72 o                         
  -5   9   9        470.15        497.07        56.76 o                         
  -4   9   9         45.60         44.44        23.60 o                         
  -3   9   9       9205.02       9327.08       167.02 o                         
  -2   9   9        449.15        399.80        37.76 o                         
  -1   9   9         11.64         15.33        17.96 o                         
   0   9   9       3997.44       3834.95       101.25 o                         
   1   9   9       5450.78       5386.37       123.85 o                         
   2   9   9         99.58        116.04        23.94 o                         
   3   9   9        654.56        696.07        87.99 o                         
   4   9   9       2135.07       2230.93        82.72 o                         
  -8  10   9        224.05        268.75        37.63 o                         
  -7  10   9        614.89        617.08        75.33 o                         
  -6  10   9        870.65        776.17        73.56 o                         
  -5  10   9         31.24         32.15        41.09 o                         
  -4  10   9       2073.40       2201.63        97.34 o                         
  -3  10   9        969.27       1012.50        54.17 o                         
  -2  10   9         97.24        109.46        27.28 o                         
  -1  10   9        387.96        420.68        41.06 o                         
   0  10   9       1304.59       1338.60        96.04 o                         
   1  10   9       5276.78       5479.64       129.93 o                         
   2  10   9        197.73        242.45        33.83 o                         
   3  10   9         42.57         39.93        21.70 o                         
  -7  11   9       3503.53       3723.17       185.58 o                         
  -6  11   9        918.07        916.73        82.77 o                         
  -5  11   9        633.41        644.44        82.17 o                         
  -4  11   9         66.35         37.04        25.27 o                         
  -3  11   9       5273.41       5121.00       171.96 o                         
  -2  11   9        403.18        425.85        43.49 o                         
  -1  11   9       1812.60       1760.54        72.04 o                         
   0  11   9        323.89        435.50        46.16 o                         
   1  11   9        755.41        721.22        58.06 o                         
   2  11   9       1059.22       1151.91        64.54 o                         
  -6  12   9       2997.75       3121.35       160.54 o                         
  -5  12   9        114.55        129.25        60.87 o                         
  -4  12   9          3.73          4.57        19.71 o                         
  -3  12   9        403.91        406.97        44.11 o                         
  -2  12   9       2319.62       2343.23        84.48 o                         
  -1  12   9         94.02        108.04        28.69 o                         
   0  12   9       1494.70       1655.20       108.25 o                         
   1  12   9        955.58        903.03        66.28 o                         
  -4  13   9         80.92         25.87        38.04 o                         
  -3  13   9       1488.69       1411.22       135.75 o                         
  -2  13   9       3644.02       3732.51       200.87 o                         
   1 -13  10        178.64        213.17        43.79 o                         
   2 -13  10        557.56        578.80        84.46 o                         
  -2 -12  10       4701.03       4722.47       126.28 o                         
  -1 -12  10          2.47         -6.19        16.71 o                         
   0 -12  10       1621.35       1513.22        68.68 o                         
   1 -12  10         79.58         91.27        26.19 o                         
   2 -12  10        861.37        843.64        80.68 o                         
   3 -12  10          0.34         19.42        35.76 o                         
   4 -12  10       5642.59       5634.01       184.99 o                         
   5 -12  10        601.39        587.42        82.17 o                         
  -4 -11  10       1688.89       1705.10        74.71 o                         
  -3 -11  10        171.41        153.29        37.40 o                         
  -2 -11  10        979.01        962.56        87.64 o                         
  -1 -11  10       1305.63       1343.07        64.30 o                         
   0 -11  10        764.84        822.27        55.08 o                         
   1 -11  10        507.60        480.88        44.21 o                         
   2 -11  10        243.90        224.16        43.49 o                         
   3 -11  10        293.56        307.72        50.44 o                         
   4 -11  10       1286.98       1407.46       194.02 o                         
   5 -11  10        386.52        327.53        55.22 o                         
   6 -11  10        211.80        213.45        47.02 o                         
  -5 -10  10       1433.69       1286.71        81.44 o                         
  -4 -10  10       2161.04       2128.19        80.63 o                         
  -3 -10  10       2880.20       2993.40        94.11 o                         
  -2 -10  10       2104.07       2021.64        76.14 o                         
  -1 -10  10       5850.95       5427.35       126.65 o                         
   0 -10  10       3507.00       3424.79        96.85 o                         
   1 -10  10        400.79        385.06        69.93 o                         
   2 -10  10        567.43        593.41        66.17 o                         
   3 -10  10       1986.94       1925.24       113.37 o                         
   4 -10  10       1504.05       1358.92       143.80 o                         
   5 -10  10       1282.52       1389.30        99.01 o                         
   6 -10  10        152.17        197.05        85.22 o                         
   7 -10  10        684.63        675.35        78.46 o                         
  -6  -9  10        787.04        560.41        75.33 o                         
  -5  -9  10        525.33        450.37        62.39 o                         
  -4  -9  10        953.97        944.23        57.49 o                         
  -3  -9  10      14092.94      13805.62       228.18 o                         
  -2  -9  10        843.27        839.44        57.02 o                         
  -1  -9  10        140.05        107.54        22.18 o                         
   0  -9  10        307.58        341.68        36.06 o                         
   1  -9  10      18032.55      17809.26       329.76 o                         
   2  -9  10         10.97          9.51        15.14 o                         
   3  -9  10          1.21          9.29        20.96 o                         
   4  -9  10          2.90          7.46        22.04 o                         
   5  -9  10       3190.22       3239.73       131.55 o                         
   6  -9  10        527.09        514.01        81.41 o                         
   7  -9  10         85.97        159.36        57.83 o                         
  -6  -8  10        158.33        145.23        36.84 o                         
  -5  -8  10         28.82          8.25        20.11 o                         
  -4  -8  10         69.93         67.40        22.13 o                         
  -3  -8  10       1532.29       1480.51        60.83 o                         
  -2  -8  10       5427.85       5424.94       121.13 o                         
  -1  -8  10        372.26        379.46        53.57 o                         
   0  -8  10       1296.99       1207.11        53.72 o                         
   1  -8  10      10665.40      10712.96       181.10 o                         
   2  -8  10       6021.39       5877.69       121.09 o                         
   3  -8  10        935.10        815.45        71.71 o                         
   4  -8  10        115.15        104.17        31.73 o                         
   5  -8  10       8071.00       8382.34       269.27 o                         
   6  -8  10       1123.22       1187.93        85.46 o                         
   7  -8  10        103.90         71.63        26.57 o                         
   8  -8  10        124.84         82.36        26.89 o                         
  -7  -7  10        296.52        262.96        47.15 o                         
  -6  -7  10        215.24        245.12        43.49 o                         
  -5  -7  10       4157.25       4185.98       135.96 o                         
  -4  -7  10       1409.71       1342.76        57.06 o                         
  -3  -7  10        897.54        914.19        59.49 o                         
  -2  -7  10       4201.50       4144.78       162.49 o                         
  -1  -7  10       1824.06       1845.19        63.66 o                         
   0  -7  10        291.06        253.98        28.64 o                         
   1  -7  10         18.47         20.38        12.62 o                         
   2  -7  10      22019.60      21994.62       300.48 o                         
   3  -7  10       2182.36       2222.61       119.38 o                         
   4  -7  10         73.94        133.25        34.23 o                         
   5  -7  10       1749.61       1704.10        65.73 o                         
   6  -7  10      12535.05      12965.65       222.08 o                         
   7  -7  10        732.28        776.02        58.29 o                         
   8  -7  10        930.56        939.85        64.04 o                         
  -8  -6  10       1582.34       1551.57       119.46 o                         
  -7  -6  10       2646.99       2483.57       107.06 o                         
  -6  -6  10       7465.71       7265.07       189.15 o                         
  -5  -6  10       2480.40       2518.60       101.48 o                         
  -4  -6  10       1512.31       1515.24        58.06 o                         
  -3  -6  10       1030.46       1003.56        46.17 o                         
  -2  -6  10       5666.77       5533.86       115.10 o                         
  -1  -6  10        365.51        402.49        35.49 o                         
   0  -6  10       2571.55       2534.58        71.17 o                         
   1  -6  10        334.81        360.39        32.18 o                         
   2  -6  10        558.61        618.47        29.90 o                         
   3  -6  10       4191.86       4170.96       110.19 o                         
   4  -6  10       5043.88       5077.05       112.74 o                         
   5  -6  10       1602.33       1628.23        69.55 o                         
   6  -6  10       3912.65       4018.73       107.59 o                         
   7  -6  10       2324.19       2329.36        84.25 o                         
   8  -6  10       1073.63       1146.39        69.05 o                         
  -8  -5  10       2008.12       1845.78        95.75 o                         
  -7  -5  10       1305.61       1347.44        78.82 o                         
  -6  -5  10         22.75         43.13        22.04 o                         
  -5  -5  10      12401.26      12255.47       252.69 o                         
  -4  -5  10       1745.49       1651.44        57.54 o                         
  -3  -5  10       1285.57       1298.24        50.69 o                         
  -2  -5  10        605.45        656.68        39.80 o                         
  -1  -5  10      10886.85      10927.83       173.74 o                         
   0  -5  10        578.36        659.71        39.47 o                         
   1  -5  10         17.81         46.10        10.61 o                         
   2  -5  10        180.85        237.09        22.18 o                         
   3  -5  10          7.95         -8.94         8.94 o                         
   4  -5  10       2760.00       2616.21        77.04 o                         
   5  -5  10        305.36        380.71        38.43 o                         
   6  -5  10        137.33        140.83        26.19 o                         
   7  -5  10       2078.89       2156.70        81.04 o                         
   8  -5  10       2357.16       2472.98        91.24 o                         
  -9  -4  10       1414.77       1382.62        84.99 o                         
  -8  -4  10         58.06         75.42        26.84 o                         
  -7  -4  10        281.62        249.34        42.41 o                         
  -6  -4  10       9700.26       9333.13       311.96 o                         
  -5  -4  10      15616.71      15048.35       646.66 o                         
  -4  -4  10       1603.73       1590.38        56.97 o                         
  -3  -4  10          0.70         19.71        16.25 o                         
  -2  -4  10       3782.37       3905.71        72.56 o                         
  -1  -4  10      31661.63      31176.27       330.03 o                         
   0  -4  10        765.39        830.03        34.73 o                         
   1  -4  10       2197.96       2216.64        52.56 o                         
   2  -4  10        473.32        492.98        27.55 o                         
   3  -4  10      10039.51       9803.77       165.06 o                         
   4  -4  10         22.66         22.01        13.08 o                         
   5  -4  10       6914.78       7070.30       141.57 o                         
   6  -4  10         12.62         -1.41        21.49 o                         
   7  -4  10        562.98        572.78        54.30 o                         
   8  -4  10          0.24         -5.39        15.58 o                         
  -9  -3  10       1536.83       1684.50        91.29 o                         
  -8  -3  10        875.38        847.36        74.64 o                         
  -7  -3  10       2009.26       1946.58       232.06 o                         
  -6  -3  10       2770.20       2801.50       139.46 o                         
  -5  -3  10       1435.84       1429.55        53.97 o                         
  -4  -3  10      10796.07      10599.95       235.80 o                         
  -3  -3  10       3013.01       2993.93        61.52 o                         
  -2  -3  10       3008.86       2893.64        60.46 o                         
  -1  -3  10        335.69        367.85        25.22 o                         
   0  -3  10      13921.33      13520.15       301.13 o                         
   1  -3  10       2308.41       2295.60        52.89 o                         
   2  -3  10          6.31         22.45        19.46 o                         
   3  -3  10       3599.80       3580.43        69.08 o                         
   4  -3  10       4193.90       4137.84        97.94 o                         
   5  -3  10        136.30        164.44        25.14 o                         
   6  -3  10       3945.22       3915.43       103.67 o                         
   7  -3  10        323.63        311.04        38.34 o                         
   8  -3  10       1101.71       1122.72        64.94 o                         
  -9  -2  10        470.11        408.74        54.85 o                         
  -8  -2  10       1363.53       1312.94        59.36 o                         
  -7  -2  10       1795.10       1897.86        68.19 o                         
  -6  -2  10       2949.04       2878.13        81.16 o                         
  -5  -2  10       5729.85       5657.07       161.07 o                         
  -4  -2  10        787.31        750.30        39.69 o                         
  -3  -2  10        117.89        143.54        15.82 o                         
  -2  -2  10      12376.52      12163.16       153.36 o                         
  -1  -2  10       7374.41       7387.94       107.80 o                         
   0  -2  10      11326.34      11200.35       144.67 o                         
   1  -2  10         13.82         40.46        10.41 o                         
   2  -2  10       5688.29       5521.06        90.29 o                         
   3  -2  10        271.02        304.67        24.89 o                         
   4  -2  10       9583.65       9284.19       160.79 o                         
   5  -2  10       1083.08       1058.63        50.44 o                         
   6  -2  10         57.92         68.91        21.21 o                         
   7  -2  10         41.08         46.63        20.69 o                         
   8  -2  10       2157.81       2103.40       109.56 o                         
 -10  -1  10       2423.68       2300.12        86.18 o                         
  -9  -1  10       5250.83       4910.87       211.39 o                         
  -8  -1  10       1804.75       1788.89        72.69 o                         
  -7  -1  10        687.13        587.65        45.38 o                         
  -6  -1  10       4844.43       4774.07       108.29 o                         
  -5  -1  10        113.16        162.72        23.17 o                         
  -4  -1  10       8547.18       8384.52       144.87 o                         
  -3  -1  10       1603.88       1573.42        40.69 o                         
  -2  -1  10      21790.79      21676.36       240.54 o                         
  -1  -1  10       1039.03       1020.12        37.56 o                         
   0  -1  10       5900.70       5758.87        90.92 o                         
   1  -1  10       6774.99       6545.50        99.33 o
[truncated: 136,567 more chars]
